# Supplementary material for: Insights into the Vibrio Genus: A One Health Perspective from Host Adaptability and Antibiotic Resistance to In Silico Identification of Drug Targets
Source: Antibiotics (Basel). 2022 Oct 12;11(10):1399. doi: 10.3390/antibiotics11101399 (PMC9598498; doi:10.3390/antibiotics11101399)
Supplement: Supplementary file 1 [file antibiotics-11-01399-s001.zip]

Archive with 4 entries (4 files):
- Supplementary Table S4.xlsx
- Supplementary Table S1.xlsx
- Supplementary Table S2.csv
- Supplementary Table S3.xlsx
