# Supplementary material for: Insights into the Vibrio Genus: A One Health Perspective from Host Adaptability and Antibiotic Resistance to In Silico Identification of Drug Targets
Source: Antibiotics (Basel). 2022 Oct 12;11(10):1399. doi: 10.3390/antibiotics11101399 (PMC9598498; doi:10.3390/antibiotics11101399)
Supplement: Supplementary file 1 [file antibiotics-11-01399-s001.zip › Supplementary Table S4.xlsx]

## Sheet: HP + GIPSy
#Organism and Strain	Host/source of isolation	Size(Mb)	GC%	CDS	Release Date
Vibrio_alginolyticus_K05K4	Syngnathus typhle	5.63	44.3404	5106	2017-05-09
Vibrio_alginolyticus_K08M3	Syngnathus typhle	5.65	44.3238	4964	2017-05-09
Vibrio_alginolyticus_K09K1	Syngnathus typhle	5.36	44.6061	4672	2017-05-09
Vibrio_alginolyticus_K10K4	Syngnathus typhle	5.38	44.6055	4684	2017-05-09
Vibrio_alginolyticus_ZJT	Epinephelus coioides	5.40	44.6654	4655	2016-07-05
Vibrio_cholerae_E7946	Homo sapiens	4.08	47.4	3611	2020-05-13
Vibrio_cholerae_Env390	Environmental	4.06	47.6	3550	2016-10-26
Vibrio_cholerae_FJ147	Homo sapiens	4.09	47.5	3544	2015-03-26
Vibrio_cholerae_FORC55	cuttlefish	4.10	47.7	3539	2017-09-19
Vibrio_cholerae_VC1374	Homo sapiens	4.24	47.6	3707	2020-07-22
Vibrio_fluvialis_19VB00936	Homo sapiens	4.81	50.13	4307	2021-04-26
Vibrio_fluviallis_12605	Homo sapiens	4.85	50.10	4335	2017-01-17
Vibrio_fluviallis_2015AW	-	4.69	50.19	4206	2019-12-18
Vibrio_fluviallis_A8	Gracilariopsis lemaneiformis	4.88	49.83	4310	2020-05-28
Vibrio_fluviallis_FDAARGOS_104	Homo sapiens	4.83	49.90	4322	2016-02-11
Vibrio_mimicus_062455	-	4.44	46.1	3715	2019-12-18
Vibrio_mimicus_072442	-	4.21	46.4	3463	2019-12-18
Vibrio_mimicus_2011V	-	4.48	46.2	3903	2019-11-18
Vibrio_mimicus_F9458	-	4.42	46.3	3873	2019-12-18
Vibrio_mimicus_SCCF01	Yellow catfish	4.48	46.4	3912	2016-10-18
Vibrio_parahaemolyticus_FDAARGOS191	Homo sapiens	5.17	45.4	4532	2017-03-29
Vibrio_parahaemolyticus_FDAARGOS_662	Homo sapiens	5.15	45.3	4548	2019-09-25
Vibrio_parahaemolyticus_FORC_008	finespotted flounder	5.04	45.4	4468	2015-08-05
Vibrio_parahaemolyticus_FORC_014	toothfish	5.29	45.3	4700	2016-05-02
Vibrio_parahaemolyticus_RIMD2210633	-	5.17	45.4	4523	2003-03-05
Vibrio_vulnificus_CMCP6	Homo sapiens	5.13	46.7	4476	2002-12-22
Vibrio_vulnificus_FDAARGOS119	Homo sapiens	4.98	46.8	4407	2016-02-11
Vibrio_vulnificus_M06	Homo sapiens	5.01	46.9	4420	2011-01-24
Vibrio_vulnificus_YJ016	Homo sapiens	5.26	46.6	4622	2003-10-01
GIPSy and BRIG strains
Vibrio natriegens ATCC 14048 DSM 759	salt marsh mud	5.18	45	4491	2015-12-03
Vibrio parahaemolyticus Vb0624	Homo sapiens	5.38	45.3	4783	2019-06-01
Vibrio parahaemolyticus 2012AW-224	Homo sapiens	5.43	45.1	4887	2019-12-18
Vibrio cholerae 2012EL-2176	Homo sapiens	4.26	47.7	3788	2014-10-10

## Sheet: FP
#Organism and Strain	Host/source of isolation	Size(Mb)	GC%	CDS	Release Date
Vibrio_alginolyticus_K05K4	Syngnathus typhle	5.63	44.3404	5106	2017-05-09
Vibrio_alginolyticus_K08M3	Syngnathus typhle	5.65	44.3238	4964	2017-05-09
Vibrio_alginolyticus_K09K1	Syngnathus typhle	5.36	44.6061	4672	2017-05-09
Vibrio_alginolyticus_K10K4	Syngnathus typhle	5.38	44.6055	4684	2017-05-09
Vibrio_alginolyticus_ZJT	Epinephelus coioides	5.40	44.6654	4655	2016-07-05
Vibrio_anguillarum_MVAV6203	Lateolabrax japonicus	3.09	44.7	2691	2017-06-02
Vibrio_anguillarum_NB10	Oncorhynchus mykiss	4.37	44,3	7481	2014-06-02
Vibrio_anguillarum_S349	Oncorhynchus mykiss	4.18	44,5	3611	2017-06-30
Vibrio_anguillarum_VIB12	Dicentrarchus labrax	4.89	44,4	4091	2017-09-18
Vibrio_anguillarum_VIB43	Dicentrarchus labrax	4.40	44,5	3716	2017-09-05
Vibrio_campbellii_170502	Penaeus vannamei	5.74	45.4	4996	2018-10-28
Vibrio_campbellii_BOB90	seawater	6.17	45.3	5394	2018-01-30
Vibrio_campbellii_DS40M4	seawater	5.22	45	4608	2018-07-11
Vibrio_campbellii_LA16	Penaeus vannamei	6.12	45.5	5189	2017-05-16
Vibrio_campbellii_LMB29	Sciaenops ocellatus	6.20	45	5462	2017-01-23
Vibrio_furnissi_2012V	-	5.03	50.6	4152	2019-12-18
Vibrio_furnissi_2013V	-	5.09	50.5	4262	2019-12-18
Vibrio_furnissi_241904	-	5.00	50.6	4274	2019-11-18
Vibrio_furnissi_242004	-	4.93	50.7	4209	2019-12-18
Vibrio_furnissi_FDAARGOS_777	-	4.99	50.5	4466	2019-06-19
Vibrio_harveyi_345	-	6.19	44.7	5291	2018-01-03
Vibrio_harveyi_ATCC33	-	5.88	44.9	5195	2014-10-31
Vibrio_harveyi_FDAARGOS_107	Shark	6.04	44.9	5349	2016-02-11
Vibrio_harveyi_QT520	Trachinotus ovatus	6.07	45	5388	2016-12-19
Vibrio_harveyi_WXL538	seawater	6.01	44.8	5322	2019-10-20
Vibrio_parahaemolyticus_FDAARGOS191	Homo sapiens	5.17	45.4	4532	2017-03-29
Vibrio_parahaemolyticus_FDAARGOS_662	Homo sapiens	5.15	45.3	4548	2019-09-25
Vibrio_parahaemolyticus_FORC_008	finespotted flounder	5.04	45.4	4468	2015-08-05
Vibrio_parahaemolyticus_FORC_014	toothfish	5.29	45.3	4700	2016-05-02
Vibrio_parahaemolyticus_RIMD2210633	-	5.17	45.4	4523	2003-03-05
Vibrio_rotiferianus_AM7	Shell of abalone	5.77	44.6	5065	2019-07-12
Vibrio_rotiferianus_B64D1	bottom water	5.28	44.8	4594	2017-07-05
Vibrio_vulnificus_CECT4999	Anguilla anguilla	5.16	46.5	4456	2017-07-06

## Sheet: RHP
#Organism and Strain	Host/source of isolation	Size(Mb)	GC%	CDS	Release Date
Vibrio_campbellii_170502	Penaeus vannamei	5.74	45.4	4996	2018-10-28
Vibrio_campbellii_BOB90	seawater	6.17	45.3	5394	2018-01-30
Vibrio_campbellii_DS40M4	seawater	5.22	45	4608	2018-07-11
Vibrio_campbellii_LA16	Penaeus vannamei	6.12	45.5	5189	2017-05-16
Vibrio_campbellii_LMB29	Sciaenops ocellatus	6.20	45	5462	2017-01-23
Vibrio_cincinnatiensis_139882	CSF	3.78	43.8	3276	2019-12-18
Vibrio_cincinnatiensis_207081	-	3.81	43.7	3280	2019-12-18
Vibrio_cincinnatiensis_F8054	-	3.80	43.7	3322	2019-12-18
Vibrio_furnissi_2012V	-	5.03	50.6	4152	2019-12-18
Vibrio_furnissi_2013V	-	5.09	50.5	4262	2019-12-18
Vibrio_furnissi_241904	-	5.00	50.6	4274	2019-11-18
Vibrio_furnissi_242004	-	4.93	50.7	4209	2019-12-18
Vibrio_furnissi_FDAARGOS_777	-	4.99	50.5	4466	2019-06-19
Vibrio_harveyi_345	-	6.19	44.7	5291	2018-01-03
Vibrio_harveyi_ATCC33	-	5.88	44.9	5195	2014-10-31
Vibrio_harveyi_FDAARGOS_107	Shark	6.04	44.9	5349	2016-02-11
Vibrio_harveyi_QT520	Trachinotus ovatus	6.07	45	5388	2016-12-19
Vibrio_harveyi_WXL538	seawater	6.01	44.8	5322	2019-10-20
Vibrio_metoecus_082459	-	3.99	46.9	3491	2019-11-18
Vibrio_metoecus_2011V1015	-	4.10	47	3581	2019-12-18
Vibrio_metoecus_2011V1169	-	3.98	46.8	3417	2019-11-18
Vibrio_metschnikovii_072421	-	3.75	44	3231	2019-12-18
Vibrio_metschnikovii_2012V	-	3.88	44.2	3055	2019-11-18
Vibrio_metschnikovii_95	-	3.62	44.1	3116	2019-12-18
Vibrio_navarrensis_082462	-	4.31	48.5	3756	2019-11-18
Vibrio_navarrensis_20VB	Homo sapiens	5.11	47.9	4511	2020-12-06
Vibrio_navarrensis_246279	-	4.78	48.2	4093	2019-12-18

## Sheet: Groups
HP	Reference	CDC CoVis (year)
Vibrio alginolyticus	10.1017/S0950268817000140
Vibrio cholerae	10.3947/ic.2020.0301
Vibrio fluvialis	10.1093/ofid/ofaa212
Vibrio mimicus	10.1016/j.radcr.2021.03.021
Vibrio parahaemolyticus	10.1159/000499478
Vibrio vulnificus	10.1080/22221751.2021.1977589
FP
Vibrio alginolyticus	10.1002/aah.10055
Vibrio harveyi	10.1002/aah.10055
Vibrio anguillarum	10.1111/j.1365-2761.2011.01279.x
Vibrio campbellii	https://doi.org/10.1186/s13099-017-0180-2
Vibrio furnissii	https://doi.org/10.1007/s11802-003-0039-7
Vibrio parahaemolyticus	10.3389/fmicb.2021.635539
Vibrio rotiferianus	10.1111/jfd.12963
Vibrio vulnificus BT2	10.3354/dao02703
RHP
Vibrio campbellii	https://www.cdc.gov/vibrio/surveillance.html	2013
Vibrio cincinnatiensis	10.1128/jcm.23.1.104-108.1986
Vibrio furnissii	10.1099/jmmcr.0.005111
Vibrio harveyi	10.1155/2013/610632
Vibrio metoecus	https://www.cdc.gov/vibrio/surveillance.html	2014
Vibrio metschnikovii	https://www.cdc.gov/vibrio/surveillance.html	2014
Vibrio navarrensis	https://www.cdc.gov/vibrio/surveillance.html	2014
