# Supplementary material for: Insights into the Vibrio Genus: A One Health Perspective from Host Adaptability and Antibiotic Resistance to In Silico Identification of Drug Targets
Source: Antibiotics (Basel). 2022 Oct 12;11(10):1399. doi: 10.3390/antibiotics11101399 (PMC9598498; doi:10.3390/antibiotics11101399)
Supplement: Supplementary file 1 [file antibiotics-11-01399-s001.zip › Supplementary Table S1.xlsx]

## Sheet: Iron Function
Iron Function	Protein ID	Coordinate	C1/C2
	WP_005478099.1	1514844..1515773	C2
	WP_005457554.1	420981..421511	C2
	WP_005482136.1	661901..662851	C2
	WP_005487329.1	660042..660950	C2	WP_005491112.1
	WP_005467599.1	88446..88973	C1	WP_005491087.1
	WP_005457758.1	2336673..2337290	C1	WP_021451074.1
	WP_005457737.1	2331439..2331924	C1	WP_005457554.1
	WP_005395745.1	2937425..2937901	c1
	WP_005455496.1	890989..891216	c1
	WP_005459084.1	3184779..3185093	C1
	WP_005491112.1	414221..415003	C2
	WP_021451074.1	420359..420862	C2
	WP_005479089.1	2626991..2628004	C1
	WP_005479715.1	445390..446127	C1
	WP_005482134.1	660973..661908	C2
	WP_005457379.1	1648625..1648789	C1
	WP_005461269.1	2625266..2626891	C1
	WP_005480856.1	924558..926639	C2
	WP_005491087.1	415003..416040	C2
	WP_005496545.1	2937994..2938182	C1
	WP_005482130.1	662854..663609	C2

## Sheet: HP_eggnog
query	seed_ortholog	evalue	score	eggNOG_OGs	max_annot_lvl	COG_category	Description	Preferred_name	GOs	EC	KEGG_ko	KEGG_Pathway	KEGG_Module	KEGG_Reaction	KEGG_rclass	BRITE	KEGG_TC	CAZy	BiGG_Reaction	PFAMs
WP_005373691.1	1219076.N646_3843	8.6e-33	145.6	COG1278@1|root,COG1278@2|Bacteria,1N6Q5@1224|Proteobacteria,1SCA7@1236|Gammaproteobacteria,1XYBB@135623|Vibrionales	135623|Vibrionales	K	COG1278 Cold shock proteins	-	-	-	ko:K03704	-	-	-	-	ko00000,ko03000	-	-	-	CSD
WP_005381028.1	674977.VMC_12830	0.0	1344.7	COG0021@1|root,COG0021@2|Bacteria,1MUEY@1224|Proteobacteria,1RMWP@1236|Gammaproteobacteria,1XSX1@135623|Vibrionales	135623|Vibrionales	G	Catalyzes the transfer of a two-carbon ketol group from a ketose donor to an aldose acceptor, via a covalent intermediate with the cofactor thiamine pyrophosphate	tkt	-	2.2.1.1	ko:K00615	ko00030,ko00710,ko01051,ko01100,ko01110,ko01120,ko01130,ko01200,ko01230,map00030,map00710,map01051,map01100,map01110,map01120,map01130,map01200,map01230	M00004,M00007,M00165,M00167	R01067,R01641,R01830,R06590	RC00032,RC00226,RC00571,RC01560	ko00000,ko00001,ko00002,ko01000	-	-	-	Transket_pyr,Transketolase_C,Transketolase_N
WP_086046702.1	674977.VMC_19980	1.9e-267	927.9	COG1012@1|root,COG1012@2|Bacteria,1MU1V@1224|Proteobacteria,1RMBQ@1236|Gammaproteobacteria,1XSW9@135623|Vibrionales	135623|Vibrionales	C	Involved in the biosynthesis of the osmoprotectant glycine betaine. Catalyzes the reversible oxidation of betaine aldehyde to the corresponding acid	gabD	-	1.2.1.16,1.2.1.20,1.2.1.79	ko:K00135	ko00250,ko00310,ko00350,ko00650,ko00760,ko01100,ko01120,map00250,map00310,map00350,map00650,map00760,map01100,map01120	M00027	R00713,R00714,R02401	RC00080	ko00000,ko00001,ko00002,ko01000	-	-	-	Aldedh
WP_005388027.1	674977.VMC_32270	1.2e-250	872.1	COG0534@1|root,COG0534@2|Bacteria,1QTIW@1224|Proteobacteria,1RPEX@1236|Gammaproteobacteria,1Y2KN@135623|Vibrionales	135623|Vibrionales	V	Na driven multidrug efflux pump	-	-	-	-	-	-	-	-	-	-	-	-	MatE
WP_053349132.1	674977.VMC_21660	0.0	1937.9	COG0841@1|root,COG0841@2|Bacteria,1MU48@1224|Proteobacteria,1RMBN@1236|Gammaproteobacteria,1XSCN@135623|Vibrionales	135623|Vibrionales	V	Belongs to the resistance-nodulation-cell division (RND) (TC 2.A.6) family	-	-	-	-	-	-	-	-	-	-	-	-	ACR_tran
WP_005392746.1	674977.VMC_26840	9.3e-214	749.2	COG1902@1|root,COG1902@2|Bacteria,1MVIX@1224|Proteobacteria,1RMFI@1236|Gammaproteobacteria,1XSZS@135623|Vibrionales	135623|Vibrionales	C	COG1902 NADH flavin oxidoreductases, Old Yellow Enzyme family	nemA	-	-	ko:K10680	ko00633,ko01120,map00633,map01120	-	R08014,R08017,R08042	RC00250	ko00000,ko00001,ko01000	-	-	-	Oxidored_FMN
WP_005380583.1	1219076.N646_1292	3.7e-168	597.4	COG0777@1|root,COG0777@2|Bacteria,1MW8G@1224|Proteobacteria,1RNDS@1236|Gammaproteobacteria,1XUF4@135623|Vibrionales	135623|Vibrionales	I	Component of the acetyl coenzyme A carboxylase (ACC) complex. Biotin carboxylase (BC) catalyzes the carboxylation of biotin on its carrier protein (BCCP) and then the CO(2) group is transferred by the transcarboxylase to acetyl-CoA to form malonyl- CoA	accD	GO:0003674,GO:0003824,GO:0003989,GO:0005575,GO:0005622,GO:0005623,GO:0005737,GO:0006082,GO:0006629,GO:0006631,GO:0006633,GO:0008150,GO:0008152,GO:0008610,GO:0009058,GO:0009317,GO:0009987,GO:0016053,GO:0016421,GO:0016874,GO:0016885,GO:0019752,GO:0032787,GO:0032991,GO:0043436,GO:0044237,GO:0044238,GO:0044249,GO:0044255,GO:0044281,GO:0044283,GO:0044424,GO:0044444,GO:0044464,GO:0046394,GO:0071704,GO:…	2.1.3.15,6.4.1.2	ko:K01963	ko00061,ko00620,ko00640,ko00720,ko01100,ko01110,ko01120,ko01130,ko01200,ko01212,map00061,map00620,map00640,map00720,map01100,map01110,map01120,map01130,map01200,map01212	M00082,M00376	R00742,R04386	RC00040,RC00253,RC00367	ko00000,ko00001,ko00002,ko01000	-	-	-	Carboxyl_trans
WP_005374035.1	1219076.N646_3682	8.7e-184	649.4	COG2885@1|root,COG3637@1|root,COG2885@2|Bacteria,COG3637@2|Bacteria,1PEM7@1224|Proteobacteria,1RWRH@1236|Gammaproteobacteria,1XWUM@135623|Vibrionales	135623|Vibrionales	M	OmpA-like transmembrane domain	-	-	-	ko:K03286	-	-	-	-	ko00000,ko02000	1.B.6	-	-	OmpA,OmpA_membrane
WP_005382039.1	1219076.N646_1366	1.6e-197	695.3	COG1344@1|root,COG1344@2|Bacteria,1MV1N@1224|Proteobacteria,1RN0Y@1236|Gammaproteobacteria,1XSDK@135623|Vibrionales	135623|Vibrionales	N	Flagellin is the subunit protein which polymerizes to form the filaments of bacterial flagella	flaD	GO:0005575,GO:0005576,GO:0005623,GO:0009288,GO:0042995,GO:0043226,GO:0043228,GO:0044464	-	ko:K02406	ko02020,ko02040,ko04621,ko04626,ko05132,ko05134,map02020,map02040,map04621,map04626,map05132,map05134	-	-	-	ko00000,ko00001,ko02035	-	-	-	Flagellin_C,Flagellin_IN,Flagellin_N
WP_017634609.1	1219076.N646_0649	4.5e-140	503.8	COG1126@1|root,COG1126@2|Bacteria,1MU9Q@1224|Proteobacteria,1RMX1@1236|Gammaproteobacteria,1XTEU@135623|Vibrionales	135623|Vibrionales	E	COG1126 ABC-type polar amino acid transport system, ATPase component	aapP	-	3.6.3.21	ko:K02028,ko:K09972	ko02010,map02010	M00232,M00236	-	-	ko00000,ko00001,ko00002,ko01000,ko02000	3.A.1.3,3.A.1.3.17,3.A.1.3.18,3.A.1.3.7,3.A.1.3.8	-	-	ABC_tran
WP_005376309.1	674977.VMC_23000	1.8e-195	688.3	COG1087@1|root,COG1087@2|Bacteria,1MUHI@1224|Proteobacteria,1RMTU@1236|Gammaproteobacteria,1XSCZ@135623|Vibrionales	135623|Vibrionales	M	udp-glucose 4-epimerase	galE	-	5.1.3.2	ko:K01784	ko00052,ko00520,ko01100,map00052,map00520,map01100	M00361,M00362,M00632	R00291,R02984	RC00289	ko00000,ko00001,ko00002,ko01000	-	-	-	GDP_Man_Dehyd
WP_017635149.1	223926.28809647	7.8e-50	203.0	COG0818@1|root,COG0818@2|Bacteria,1MZ3Q@1224|Proteobacteria,1S92I@1236|Gammaproteobacteria,1XXSV@135623|Vibrionales	135623|Vibrionales	M	Recycling of diacylglycerol produced during the turnover of membrane phospholipid	-	-	2.7.1.107	ko:K00901	ko00561,ko00564,ko01100,ko01110,ko04070,ko04072,ko05231,map00561,map00564,map01100,map01110,map04070,map04072,map05231	-	R02240	RC00002,RC00017	ko00000,ko00001,ko01000	-	-	-	DAGK_prokar
WP_017821611.1	1219076.N646_4651	0.0	1147.5	COG0840@1|root,COG0840@2|Bacteria,1MU9B@1224|Proteobacteria,1RMH0@1236|Gammaproteobacteria,1XUI8@135623|Vibrionales	135623|Vibrionales	NT	methyl-accepting chemotaxis protein	-	-	-	ko:K03406	ko02020,ko02030,map02020,map02030	-	-	-	ko00000,ko00001,ko02035	-	-	-	HAMP,MCPsignal,dCache_1
WP_005375024.1	1219076.N646_3264	0.0	1299.6	COG1298@1|root,COG1298@2|Bacteria,1MUF3@1224|Proteobacteria,1RMSM@1236|Gammaproteobacteria,1XSP7@135623|Vibrionales	135623|Vibrionales	N	Required for formation of the rod structure of the flagellar apparatus. Together with FliI and FliH, may constitute the export apparatus of flagellin	-	-	-	ko:K02400	ko02040,map02040	-	-	-	ko00000,ko00001,ko02035,ko02044	3.A.6.2,3.A.6.3	-	-	FHIPEP
WP_005377354.1	1219076.N646_0670	9.5e-112	409.5	COG2885@1|root,COG2885@2|Bacteria,1R8DG@1224|Proteobacteria,1RP3K@1236|Gammaproteobacteria,1XV6K@135623|Vibrionales	135623|Vibrionales	M	Belongs to the ompA family	-	-	-	-	-	-	-	-	-	-	-	-	OmpA
WP_017635971.1	1219076.N646_0669	8.2e-246	855.9	COG1538@1|root,COG1538@2|Bacteria,1MYX2@1224|Proteobacteria,1RNX1@1236|Gammaproteobacteria,1XT4S@135623|Vibrionales	135623|Vibrionales	MU	COG1538 Outer membrane protein	-	-	-	ko:K12543	-	M00330	-	-	ko00000,ko00002,ko02000,ko02044	1.B.17,3.A.1.109.4	-	-	OEP
WP_005377718.1	1219076.N646_0487	1.3e-162	578.9	COG0614@1|root,COG0614@2|Bacteria,1PEJ1@1224|Proteobacteria,1RNIS@1236|Gammaproteobacteria,1XWC1@135623|Vibrionales	135623|Vibrionales	P	ABC-type Fe3 -hydroxamate transport system, periplasmic component	-	-	-	ko:K02016	ko02010,map02010	M00240	-	-	ko00000,ko00001,ko00002,ko02000	3.A.1.14	-	-	Peripla_BP_2
WP_005377721.1	1219076.N646_0486	2.5e-138	498.0	COG1120@1|root,COG1120@2|Bacteria,1MUNG@1224|Proteobacteria,1RQ6C@1236|Gammaproteobacteria,1XV8S@135623|Vibrionales	135623|Vibrionales	HP	COG1120 ABC-type cobalamin Fe3 -siderophores transport systems, ATPase components	-	-	3.6.3.34	ko:K02013	ko02010,map02010	M00240	-	-	ko00000,ko00001,ko00002,ko01000,ko02000	3.A.1.14	-	-	ABC_tran
WP_005378185.1	1219076.N646_0183	3.3e-44	184.5	COG2916@1|root,COG2916@2|Bacteria,1R9YM@1224|Proteobacteria,1S24H@1236|Gammaproteobacteria,1XXBR@135623|Vibrionales	135623|Vibrionales	K	Belongs to the histone-like protein H-NS family	hns	-	-	ko:K03746	-	-	-	-	ko00000,ko03036,ko03400	-	-	-	Histone_HNS
WP_005378441.1	1219076.N646_0060	4.4e-291	1006.5	COG2252@1|root,COG2252@2|Bacteria,1R1G4@1224|Proteobacteria,1T51A@1236|Gammaproteobacteria,1Y397@135623|Vibrionales	135623|Vibrionales	S	Protein of unknown function (DUF3360)	-	-	-	-	-	-	-	-	-	-	-	-	DUF3360
WP_005373374.1	1219076.N646_3989	0.0	1162.5	COG3519@1|root,COG3519@2|Bacteria,1MUY4@1224|Proteobacteria,1RPK4@1236|Gammaproteobacteria,1XTN2@135623|Vibrionales	135623|Vibrionales	S	protein conserved in bacteria	vasA	-	-	ko:K11896	-	M00334	-	-	ko00000,ko00002,ko02044	3.A.23.1	-	-	T6SS_TssF
WP_005373381.1	1219076.N646_3986	2.8e-85	321.2	COG3516@1|root,COG3516@2|Bacteria,1RA8Z@1224|Proteobacteria,1S2B1@1236|Gammaproteobacteria,1Y2CI@135623|Vibrionales	135623|Vibrionales	S	Type VI secretion system, VipA, VC_A0107 or Hcp2	-	-	-	ko:K11901	ko02025,map02025	M00334	-	-	ko00000,ko00001,ko00002,ko02044	3.A.23.1	-	-	T6SS_VipA
WP_005375933.1	1219076.N646_4413	3e-78	297.7	COG3521@1|root,COG3521@2|Bacteria,1N80I@1224|Proteobacteria,1SC9V@1236|Gammaproteobacteria,1XXFG@135623|Vibrionales	135623|Vibrionales	S	Type VI secretion lipoprotein, VasD, EvfM, TssJ, VC_A0113	vasD	-	-	ko:K11906	ko03070,map03070	M00334	-	-	ko00000,ko00001,ko00002,ko02044	3.A.23.1	-	-	T6SS-SciN
WP_005377716.1	674977.VMC_38230	0.0	1218.4	COG0609@1|root,COG0609@2|Bacteria,1MVA3@1224|Proteobacteria,1RN0J@1236|Gammaproteobacteria,1XT0D@135623|Vibrionales	135623|Vibrionales	P	Belongs to the binding-protein-dependent transport system permease family. FecCD subfamily	-	-	-	ko:K02015	ko02010,map02010	M00240	-	-	ko00000,ko00001,ko00002,ko02000	3.A.1.14	-	-	FecCD
WP_017820938.1	1219076.N646_0440	1.2e-140	505.8	COG0847@1|root,COG0847@2|Bacteria,1RAF1@1224|Proteobacteria,1S20V@1236|Gammaproteobacteria,1XSA6@135623|Vibrionales	135623|Vibrionales	L	COG0847 DNA polymerase III, epsilon subunit and related 3'-5' exonucleases	-	-	2.7.7.7	ko:K02342	ko00230,ko00240,ko01100,ko03030,ko03430,ko03440,map00230,map00240,map01100,map03030,map03430,map03440	M00260	R00375,R00376,R00377,R00378	RC02795	ko00000,ko00001,ko00002,ko01000,ko03032,ko03400	-	-	-	RNase_T
WP_017821264.1	1219076.N646_3139	2.9e-287	993.8	COG3604@1|root,COG3604@2|Bacteria,1QTT3@1224|Proteobacteria,1T1G7@1236|Gammaproteobacteria,1XSRB@135623|Vibrionales	135623|Vibrionales	K	COG3604 Transcriptional regulator containing GAF, AAA-type ATPase, and DNA binding domains	norR	-	-	ko:K12266	ko05132,map05132	-	-	-	ko00000,ko00001,ko03000	-	-	-	GAF,Sigma54_activat
WP_054729168.1	1219076.N646_3519	5.7e-166	590.1	COG0583@1|root,COG0583@2|Bacteria,1MW16@1224|Proteobacteria,1RPNX@1236|Gammaproteobacteria,1XTV8@135623|Vibrionales	135623|Vibrionales	K	Transcriptional regulator	-	-	-	-	-	-	-	-	-	-	-	-	HTH_1,LysR_substrate
WP_005373378.1	1219076.N646_3987	2.7e-282	977.2	COG3517@1|root,COG3517@2|Bacteria,1MU5C@1224|Proteobacteria,1RNP7@1236|Gammaproteobacteria,1XUBM@135623|Vibrionales	135623|Vibrionales	S	protein conserved in bacteria	-	-	-	ko:K11900	ko02025,map02025	M00334	-	-	ko00000,ko00001,ko00002,ko02044	3.A.23.1	-	-	VipB
WP_005378064.1	674977.VMC_25080	0.0	1135.6	COG0737@1|root,COG0737@2|Bacteria,1MX03@1224|Proteobacteria,1RPX3@1236|Gammaproteobacteria,1XVPI@135623|Vibrionales	135623|Vibrionales	F	5'-nucleotidase, C-terminal domain	-	-	3.1.3.5,3.6.1.45	ko:K11751	ko00230,ko00240,ko00760,ko01100,ko01110,map00230,map00240,map00760,map01100,map01110	-	R00183,R00511,R00963,R01126,R01227,R01569,R01664,R01968,R02088,R02102,R02323,R02719,R03346	RC00017	ko00000,ko00001,ko01000	-	-	-	5_nucleotid_C,Metallophos
WP_054730555.1	674977.VMC_09290	8.5e-128	463.0	COG3338@1|root,COG3338@2|Bacteria,1PEA6@1224|Proteobacteria,1RSM9@1236|Gammaproteobacteria,1XT7N@135623|Vibrionales	135623|Vibrionales	P	carbonic anhydrase	-	-	4.2.1.1	ko:K01674	ko00910,map00910	-	R00132,R10092	RC02807	ko00000,ko00001,ko01000	-	-	-	Carb_anhydrase
WP_005379997.1	1219076.N646_1606	1.5e-297	1028.1	COG0659@1|root,COG0659@2|Bacteria,1MVWV@1224|Proteobacteria,1RMCN@1236|Gammaproteobacteria,1XW6V@135623|Vibrionales	135623|Vibrionales	P	COG0659 Sulfate permease and related transporters (MFS superfamily)	-	-	-	ko:K03321	-	-	-	-	ko00000,ko02000	2.A.53.3	-	-	STAS,Sulfate_transp
WP_005394934.1	1219076.N646_2361	4.3e-189	667.2	COG4239@1|root,COG4239@2|Bacteria,1MUM5@1224|Proteobacteria,1RNUH@1236|Gammaproteobacteria,1XT25@135623|Vibrionales	135623|Vibrionales	P	transport system permease component	yejE	-	-	ko:K13895	ko02010,map02010	M00349	-	-	ko00000,ko00001,ko00002,ko02000	3.A.1.5.21,3.A.1.5.24	-	-	BPD_transp_1
WP_005394935.1	1219076.N646_2360	1.1e-186	659.1	COG4174@1|root,COG4174@2|Bacteria,1MVKE@1224|Proteobacteria,1RMH8@1236|Gammaproteobacteria,1XT3P@135623|Vibrionales	135623|Vibrionales	P	transport system, permease component	yejB	-	-	ko:K13894	ko02010,map02010	M00349	-	-	ko00000,ko00001,ko00002,ko02000	3.A.1.5.21,3.A.1.5.24	-	-	BPD_transp_1
WP_005381361.1	1219076.N646_1864	5e-226	790.0	COG0050@1|root,COG0050@2|Bacteria,1MVC0@1224|Proteobacteria,1RMYX@1236|Gammaproteobacteria,1XSP1@135623|Vibrionales	135623|Vibrionales	J	This protein promotes the GTP-dependent binding of aminoacyl-tRNA to the A-site of ribosomes during protein biosynthesis	tuf	GO:0003674,GO:0003676,GO:0003723,GO:0003746,GO:0005488,GO:0006412,GO:0006414,GO:0006518,GO:0006807,GO:0008135,GO:0008150,GO:0008152,GO:0009058,GO:0009059,GO:0009987,GO:0010467,GO:0019538,GO:0034641,GO:0034645,GO:0043043,GO:0043170,GO:0043603,GO:0043604,GO:0044237,GO:0044238,GO:0044249,GO:0044260,GO:0044267,GO:0044271,GO:0071704,GO:0097159,GO:1901363,GO:1901564,GO:1901566,GO:1901576	-	ko:K02358	-	-	-	-	ko00000,ko03012,ko03029,ko04147	-	-	-	GTP_EFTU,GTP_EFTU_D2,GTP_EFTU_D3
WP_017820512.1	1219076.N646_3207	1.7e-90	338.6	COG1247@1|root,COG1247@2|Bacteria,1QUGY@1224|Proteobacteria,1T1YJ@1236|Gammaproteobacteria,1XVDF@135623|Vibrionales	135623|Vibrionales	M	COG0454 Histone acetyltransferase HPA2 and related acetyltransferases	yhhY	-	-	ko:K03825	-	-	-	-	ko00000,ko01000	-	-	-	Acetyltransf_1
WP_021707603.1	1219076.N646_3166	2e-107	395.2	COG2197@1|root,COG2197@2|Bacteria,1MXI3@1224|Proteobacteria,1SRVN@1236|Gammaproteobacteria,1Y2F3@135623|Vibrionales	135623|Vibrionales	K	helix_turn_helix, Lux Regulon	-	-	-	ko:K20918	ko05111,map05111	-	-	-	ko00000,ko00001,ko03000	-	-	-	GerE
WP_086046801.1	674977.VMC_27590	2.8e-298	1030.4	COG1012@1|root,COG1012@2|Bacteria,1MU1V@1224|Proteobacteria,1RMBQ@1236|Gammaproteobacteria,1XSW9@135623|Vibrionales	135623|Vibrionales	C	Involved in the biosynthesis of the osmoprotectant glycine betaine. Catalyzes the reversible oxidation of betaine aldehyde to the corresponding acid	-	-	-	ko:K00138	ko00010,ko00620,ko01100,ko01110,ko01120,map00010,map00620,map01100,map01110,map01120	-	R00711	RC00047	ko00000,ko00001,ko01000	-	-	-	Aldedh
WP_086047005.1	1219076.N646_1482	3.1e-167	594.3	COG2199@1|root,COG2199@2|Bacteria,1R4XN@1224|Proteobacteria,1RQ6S@1236|Gammaproteobacteria,1XTYC@135623|Vibrionales	135623|Vibrionales	T	COG2199 FOG GGDEF domain	-	-	-	-	-	-	-	-	-	-	-	-	GGDEF
WP_005375841.1	1219076.N646_4451	6.4e-84	316.6	COG2847@1|root,COG2847@2|Bacteria,1MZ3M@1224|Proteobacteria,1SCJD@1236|Gammaproteobacteria,1XXAS@135623|Vibrionales	135623|Vibrionales	S	protein conserved in bacteria	-	-	-	ko:K09796	-	-	-	-	ko00000,ko03110	-	-	-	PCuAC
WP_005378311.1	1219076.N646_0114	2.6e-302	1043.9	COG1271@1|root,COG1271@2|Bacteria,1MV60@1224|Proteobacteria,1RN2U@1236|Gammaproteobacteria,1XT5F@135623|Vibrionales	135623|Vibrionales	C	COG1271 Cytochrome bd-type quinol oxidase, subunit 1	cydA	-	1.10.3.14	ko:K00425	ko00190,ko01100,ko02020,map00190,map01100,map02020	M00153	R11325	RC00061	ko00000,ko00001,ko00002,ko01000	3.D.4.3	-	-	Cyt_bd_oxida_I
WP_005378442.1	674977.VMC_31150	0.0	1523.5	COG1882@1|root,COG1882@2|Bacteria,1MWBF@1224|Proteobacteria,1RM96@1236|Gammaproteobacteria,1XT1F@135623|Vibrionales	135623|Vibrionales	C	COG1882 Pyruvate-formate lyase	pflB	-	2.3.1.54	ko:K00656	ko00620,ko00640,ko00650,ko01100,ko01120,map00620,map00640,map00650,map01100,map01120	-	R00212,R06987	RC00004,RC01181,RC02742,RC02833	ko00000,ko00001,ko01000	-	-	-	Gly_radical,PFL-like
WP_005378931.1	1219076.N646_2171	2e-283	981.1	COG0056@1|root,COG0056@2|Bacteria,1MUG7@1224|Proteobacteria,1RP4V@1236|Gammaproteobacteria,1XUW5@135623|Vibrionales	135623|Vibrionales	C	Produces ATP from ADP in the presence of a proton gradient across the membrane. The alpha chain is a regulatory subunit	atpA	GO:0003674,GO:0003824,GO:0005215,GO:0005575,GO:0005622,GO:0005623,GO:0005886,GO:0006139,GO:0006163,GO:0006164,GO:0006725,GO:0006753,GO:0006754,GO:0006793,GO:0006796,GO:0006807,GO:0006810,GO:0006811,GO:0006812,GO:0008150,GO:0008152,GO:0008324,GO:0009058,GO:0009117,GO:0009123,GO:0009124,GO:0009126,GO:0009127,GO:0009141,GO:0009142,GO:0009144,GO:0009145,GO:0009150,GO:0009152,GO:0009156,GO:0009161,GO:…	3.6.3.14	ko:K02111	ko00190,ko00195,ko01100,map00190,map00195,map01100	M00157	-	-	ko00000,ko00001,ko00002,ko00194,ko01000	3.A.2.1	-	-	ATP-synt_ab,ATP-synt_ab_C,ATP-synt_ab_N
WP_005379698.1	1219076.N646_2543	0.0	1232.6	COG2199@1|root,COG2199@2|Bacteria,1NV1F@1224|Proteobacteria,1T1UD@1236|Gammaproteobacteria,1Y2EY@135623|Vibrionales	135623|Vibrionales	T	Motif C-terminal to PAS motifs (likely to contribute to PAS structural domain)	-	-	-	-	-	-	-	-	-	-	-	-	GGDEF,PAS_9,dCache_1
WP_005380064.1	1219076.N646_1562	1e-166	592.8	COG3203@1|root,COG3203@2|Bacteria,1QTID@1224|Proteobacteria,1SWVI@1236|Gammaproteobacteria,1XSFV@135623|Vibrionales	135623|Vibrionales	M	COG3203 Outer membrane protein (porin)	ompU	GO:0005575,GO:0005623,GO:0009279,GO:0016020,GO:0019867,GO:0030312,GO:0030313,GO:0031975,GO:0044462,GO:0044464,GO:0071944	-	ko:K08720	ko01501,ko05111,map01501,map05111	-	-	-	ko00000,ko00001,ko02000	1.B.1.2.1	-	-	Porin_1,Porin_4
WP_005389027.1	674977.VMC_37930	2.6e-283	980.7	COG0840@1|root,COG0840@2|Bacteria,1MU9B@1224|Proteobacteria,1RMH0@1236|Gammaproteobacteria,1XSE1@135623|Vibrionales	135623|Vibrionales	T	COG2202 FOG PAS PAC domain	-	-	-	ko:K03406,ko:K03776	ko02020,ko02030,map02020,map02030	-	-	-	ko00000,ko00001,ko02035	-	-	-	MCPsignal,PAS_3
WP_017633829.1	1219076.N646_3518	3.1e-161	574.3	COG0491@1|root,COG0491@2|Bacteria,1NGQE@1224|Proteobacteria,1RMI3@1236|Gammaproteobacteria,1XVC1@135623|Vibrionales	135623|Vibrionales	S	Metallo-beta-lactamase superfamily	-	-	-	-	-	-	-	-	-	-	-	-	Lactamase_B
WP_017821261.1	1219076.N646_3135	1.8e-164	585.1	COG2084@1|root,COG2084@2|Bacteria,1MUGU@1224|Proteobacteria,1RQ2D@1236|Gammaproteobacteria,1XUTE@135623|Vibrionales	135623|Vibrionales	I	COG2084 3-hydroxyisobutyrate dehydrogenase and related beta-hydroxyacid dehydrogenases	-	-	1.1.1.31	ko:K00020	ko00280,ko01100,map00280,map01100	-	R05066	RC00099	ko00000,ko00001,ko01000	-	-	-	NAD_binding_11,NAD_binding_2
WP_086046561.1	674977.VMC_07820	7.1e-95	353.2	2ARAZ@1|root,31GKZ@2|Bacteria,1NVBQ@1224|Proteobacteria,1SN5Z@1236|Gammaproteobacteria,1Y2AG@135623|Vibrionales	135623|Vibrionales	S	Domain of unknown function (DUF3332)	-	-	-	-	-	-	-	-	-	-	-	-	DUF3332
WP_005374556.1	1219076.N646_3446	0.0	1340.5	COG2274@1|root,COG2274@2|Bacteria,1R2T0@1224|Proteobacteria,1SBE1@1236|Gammaproteobacteria,1XTY1@135623|Vibrionales	135623|Vibrionales	V	COG2274 ABC-type bacteriocin lantibiotic exporters, contain an N-terminal double-glycine peptidase domain	lapB	-	-	ko:K12541	ko02010,map02010	M00330	-	-	ko00000,ko00001,ko00002,ko02000,ko02044	3.A.1.109.3,3.A.1.109.4	-	-	ABC_membrane,ABC_tran,Peptidase_C39
WP_005375265.1	1219076.N646_3120	3.1e-95	354.4	COG1596@1|root,COG1596@2|Bacteria,1MXYS@1224|Proteobacteria,1SC60@1236|Gammaproteobacteria,1Y2XB@135623|Vibrionales	135623|Vibrionales	M	COG1596 Periplasmic protein involved in polysaccharide export	-	-	-	ko:K20988	ko05111,map05111	-	-	-	ko00000,ko00001,ko02000	1.B.18	-	-	Poly_export,SLBB
WP_005376869.1	1219076.N646_0991	7.6e-97	359.8	COG4665@1|root,COG4665@2|Bacteria,1REH8@1224|Proteobacteria,1S44W@1236|Gammaproteobacteria,1XTZR@135623|Vibrionales	135623|Vibrionales	Q	TRAP-type mannitol chloroaromatic compound transport system, small permease component	-	-	-	-	-	-	-	-	-	-	-	-	DctQ
WP_017633987.1	1219076.N646_0418	8.5e-84	316.2	COG0226@1|root,COG0226@2|Bacteria,1N5JQ@1224|Proteobacteria,1S942@1236|Gammaproteobacteria,1XSEH@135623|Vibrionales	135623|Vibrionales	P	Part of the ABC transporter complex PstSACB involved in phosphate import	-	-	-	-	-	-	-	-	-	-	-	-	-
WP_017634213.1	1219076.N646_4436	1.5e-74	285.4	COG0454@1|root,COG0456@2|Bacteria,1N5Q1@1224|Proteobacteria,1SCAU@1236|Gammaproteobacteria,1XYK0@135623|Vibrionales	135623|Vibrionales	K	Acetyltransferase (GNAT) domain	-	-	-	-	-	-	-	-	-	-	-	-	Acetyltransf_1
WP_033906767.1	674977.VMC_15760	3.1e-267	927.2	COG2148@1|root,COG2148@2|Bacteria,1MV6W@1224|Proteobacteria,1RMMN@1236|Gammaproteobacteria,1XTWQ@135623|Vibrionales	135623|Vibrionales	M	COG2148 Sugar transferases involved in lipopolysaccharide synthesis	-	-	-	ko:K03606	ko05111,map05111	-	-	-	ko00000,ko00001	-	-	-	Bac_transf,CoA_binding_3
WP_054574462.1	1219076.N646_3111	7.1e-156	556.6	COG0697@1|root,COG0697@2|Bacteria,1MWSU@1224|Proteobacteria,1RSF8@1236|Gammaproteobacteria,1XTMR@135623|Vibrionales	135623|Vibrionales	EG	COG0697 Permeases of the drug metabolite transporter (DMT) superfamily	-	-	-	-	-	-	-	-	-	-	-	-	EamA
WP_054579463.1	674977.VMC_38300	2.7e-246	857.4	COG2206@1|root,COG2206@2|Bacteria,1R53C@1224|Proteobacteria,1RZQD@1236|Gammaproteobacteria,1XUVZ@135623|Vibrionales	135623|Vibrionales	T	HD domain	-	GO:0003674,GO:0003824,GO:0004112,GO:0006139,GO:0006725,GO:0006753,GO:0006793,GO:0006796,GO:0006807,GO:0008081,GO:0008150,GO:0008152,GO:0009056,GO:0009058,GO:0009117,GO:0009166,GO:0009187,GO:0009214,GO:0009987,GO:0016787,GO:0016788,GO:0018130,GO:0019438,GO:0019439,GO:0019637,GO:0034404,GO:0034641,GO:0034654,GO:0034655,GO:0042578,GO:0044237,GO:0044238,GO:0044248,GO:0044249,GO:0044270,GO:0044271,GO:…	-	-	-	-	-	-	-	-	-	-	HD
WP_086046478.1	1219076.N646_2426	2.4e-212	744.6	COG1004@1|root,COG1004@2|Bacteria,1MW5U@1224|Proteobacteria,1RMVW@1236|Gammaproteobacteria,1XTZN@135623|Vibrionales	135623|Vibrionales	C	Belongs to the UDP-glucose GDP-mannose dehydrogenase family	ugd	-	1.1.1.22	ko:K00012	ko00040,ko00053,ko00520,ko01100,map00040,map00053,map00520,map01100	M00014,M00129,M00361,M00362	R00286	RC00291	ko00000,ko00001,ko00002,ko01000	-	-	-	UDPG_MGDP_dh,UDPG_MGDP_dh_C,UDPG_MGDP_dh_N
WP_086047004.1	1219076.N646_1481	4.8e-224	783.5	COG0520@1|root,COG0520@2|Bacteria,1MUPD@1224|Proteobacteria,1RNIY@1236|Gammaproteobacteria,1XTR5@135623|Vibrionales	135623|Vibrionales	E	Catalyzes the removal of elemental sulfur and selenium atoms from L-cysteine, L-cystine, L-selenocysteine, and L- selenocystine to produce L-alanine	csdA	GO:0003674,GO:0003824,GO:0008483,GO:0016740,GO:0016769	2.8.1.7,4.4.1.16	ko:K01766,ko:K11717	ko00450,ko01100,map00450,map01100	-	R03599,R11528	RC00961,RC01789,RC02313	ko00000,ko00001,ko01000	-	-	-	Aminotran_5
WP_086047354.1	1219076.N646_4376	1.8e-223	781.6	COG0787@1|root,COG0787@2|Bacteria,1NXDA@1224|Proteobacteria,1RU2U@1236|Gammaproteobacteria,1XTY3@135623|Vibrionales	135623|Vibrionales	M	Catalyzes the interconversion of L-alanine and D- alanine. May also act on other amino acids	alr2	GO:0000270,GO:0003674,GO:0003824,GO:0006022,GO:0006023,GO:0006024,GO:0006807,GO:0008150,GO:0008152,GO:0008784,GO:0009058,GO:0009059,GO:0009252,GO:0009273,GO:0009987,GO:0016853,GO:0016854,GO:0016855,GO:0030203,GO:0034645,GO:0036361,GO:0042546,GO:0043170,GO:0044036,GO:0044038,GO:0044085,GO:0044237,GO:0044249,GO:0044260,GO:0047661,GO:0070589,GO:0071554,GO:0071704,GO:0071840,GO:1901135,GO:1901137,GO:…	5.1.1.1	ko:K01775	ko00473,ko01100,ko01502,map00473,map01100,map01502	-	R00401	RC00285	ko00000,ko00001,ko01000,ko01011	-	-	-	Ala_racemase_C,Ala_racemase_N
WP_086047591.1	674977.VMC_04340	3.8e-240	837.4	COG0840@1|root,COG0840@2|Bacteria,1MU9B@1224|Proteobacteria,1RMV2@1236|Gammaproteobacteria,1XSAN@135623|Vibrionales	135623|Vibrionales	T	methyl-accepting chemotaxis protein	-	-	-	ko:K03406	ko02020,ko02030,map02020,map02030	-	-	-	ko00000,ko00001,ko02035	-	-	-	MCPsignal,sCache_2
WP_005374562.1	1219076.N646_3443	1.8e-251	874.8	COG0845@1|root,COG0845@2|Bacteria,1MUI8@1224|Proteobacteria,1RNK4@1236|Gammaproteobacteria,1XSCT@135623|Vibrionales	135623|Vibrionales	M	COG0845 Membrane-fusion protein	lapC	-	-	ko:K12542	-	M00330	-	-	ko00000,ko00002,ko02000,ko02044	3.A.1.109.4,8.A.1	-	-	Biotin_lipoyl_2,HlyD,HlyD_3,OEP
WP_005375120.1	1219076.N646_3212	2.8e-235	821.2	COG0840@1|root,COG0840@2|Bacteria,1MU9B@1224|Proteobacteria,1SKA7@1236|Gammaproteobacteria,1Y2FC@135623|Vibrionales	135623|Vibrionales	NT	methyl-accepting chemotaxis protein	-	-	-	ko:K03406	ko02020,ko02030,map02020,map02030	-	-	-	ko00000,ko00001,ko02035	-	-	-	HAMP,MCPsignal
WP_005375306.1	1219076.N646_3090	5.4e-43	179.9	2EGG2@1|root,33A83@2|Bacteria,1NHI2@1224|Proteobacteria,1SHG4@1236|Gammaproteobacteria,1XZ0C@135623|Vibrionales	135623|Vibrionales	S	Protein of unknown function (DUF1496)	-	-	-	-	-	-	-	-	-	-	-	-	DUF1496
WP_005376090.1	1219076.N646_4342	3.1e-107	394.4	COG2197@1|root,COG2197@2|Bacteria,1QW4D@1224|Proteobacteria,1RVMQ@1236|Gammaproteobacteria,1XUN6@135623|Vibrionales	135623|Vibrionales	K	helix_turn_helix, Lux Regulon	uhpA	-	-	ko:K07686	ko02020,map02020	M00473	-	-	ko00000,ko00001,ko00002,ko02022	-	-	-	GerE,Response_reg
WP_086047164.1	223926.28810146	2.6e-261	907.5	COG1263@1|root,COG1264@1|root,COG1263@2|Bacteria,COG1264@2|Bacteria,1N3C1@1224|Proteobacteria,1RQMX@1236|Gammaproteobacteria,1XW8N@135623|Vibrionales	135623|Vibrionales	G	The phosphoenolpyruvate-dependent sugar phosphotransferase system (sugar PTS), a major carbohydrate active transport system, catalyzes the phosphorylation of incoming sugar substrates concomitantly with their translocation across the cell membrane. This system is involved in N-acetylmuramic acid (MurNAc) transport, yielding cytoplasmic MurNAc-6-P. Is also able to take up anhydro-N-acetylmuramic a…	murP	GO:0003674,GO:0003824,GO:0005215,GO:0005575,GO:0005623,GO:0005886,GO:0006810,GO:0008150,GO:0008515,GO:0008643,GO:0009401,GO:0015144,GO:0015154,GO:0015157,GO:0015766,GO:0015770,GO:0015772,GO:0016020,GO:0016740,GO:0016772,GO:0016773,GO:0022804,GO:0022857,GO:0034219,GO:0044464,GO:0051179,GO:0051234,GO:0055085,GO:0071702,GO:0071944,GO:0090563,GO:0090588	2.7.1.192	ko:K11191,ko:K11192	ko00520,ko02060,map00520,map02060	M00303	R08559	RC00017,RC03206	ko00000,ko00001,ko00002,ko01000,ko02000	4.A.1.2.7	-	-	PTS_EIIB,PTS_EIIC
WP_005377977.1	1219076.N646_0296	0.0	1126.3	COG0281@1|root,COG0281@2|Bacteria,1MU0A@1224|Proteobacteria,1RQ11@1236|Gammaproteobacteria,1XTTY@135623|Vibrionales	135623|Vibrionales	C	malic enzyme	maeA	GO:0003674,GO:0003824,GO:0004470,GO:0004473,GO:0006082,GO:0006090,GO:0006108,GO:0008150,GO:0008152,GO:0009987,GO:0016491,GO:0016614,GO:0016615,GO:0016616,GO:0019752,GO:0032787,GO:0043436,GO:0043648,GO:0044237,GO:0044281,GO:0055114,GO:0071704	1.1.1.38	ko:K00027	ko00620,ko01200,ko02020,map00620,map01200,map02020	-	R00214	RC00105	ko00000,ko00001,ko01000	-	-	-	Malic_M,malic
WP_005380723.1	1219076.N646_1247	1.9e-186	658.3	COG3081@1|root,COG3081@2|Bacteria,1NXJU@1224|Proteobacteria,1RP8N@1236|Gammaproteobacteria,1XU12@135623|Vibrionales	135623|Vibrionales	S	Nucleoid-associated protein	yejK	-	-	ko:K06899	-	-	-	-	ko00000,ko03036	-	-	-	NA37
WP_085569942.1	674977.VMC_11160	4.8e-254	883.2	COG0232@1|root,COG0232@2|Bacteria,1MVQ2@1224|Proteobacteria,1RPVJ@1236|Gammaproteobacteria,1XTWV@135623|Vibrionales	135623|Vibrionales	F	Belongs to the dGTPase family. Type 2 subfamily	dgt	GO:0003674,GO:0003824,GO:0006139,GO:0006163,GO:0006195,GO:0006203,GO:0006725,GO:0006753,GO:0006793,GO:0006796,GO:0006807,GO:0008150,GO:0008152,GO:0008832,GO:0009056,GO:0009058,GO:0009117,GO:0009141,GO:0009143,GO:0009144,GO:0009146,GO:0009151,GO:0009155,GO:0009166,GO:0009200,GO:0009204,GO:0009215,GO:0009217,GO:0009262,GO:0009264,GO:0009394,GO:0009987,GO:0015949,GO:0016787,GO:0016788,GO:0016793,GO:…	3.1.5.1	ko:K01129	ko00230,map00230	-	R01856	RC00017	ko00000,ko00001,ko01000	-	-	-	HD,HD_assoc
WP_086047563.1	1219076.N646_3644	4e-101	374.0	COG0110@1|root,COG0110@2|Bacteria,1RF1T@1224|Proteobacteria,1S4DA@1236|Gammaproteobacteria,1XTJQ@135623|Vibrionales	135623|Vibrionales	S	COG0110 Acetyltransferase (isoleucine patch superfamily)	lacA	-	2.3.1.79	ko:K00661	-	-	-	-	ko00000,ko01000	-	-	-	Hexapep,Hexapep_2,Mac
WP_005374561.1	1219076.N646_3444	7.5e-126	456.4	COG3672@1|root,COG3672@2|Bacteria,1RDQS@1224|Proteobacteria,1S3Y1@1236|Gammaproteobacteria,1XST8@135623|Vibrionales	135623|Vibrionales	S	Periplasmic Protein	lapF	-	-	-	-	-	-	-	-	-	-	-	Peptidase_C93
WP_005374786.1	1219076.N646_3358	1.4e-147	528.9	2C19D@1|root,2Z7PA@2|Bacteria,1MY1F@1224|Proteobacteria,1RQ3A@1236|Gammaproteobacteria,1XUFJ@135623|Vibrionales	135623|Vibrionales	S	Maltose operon periplasmic protein precursor (MalM)	malM	-	-	ko:K05775	-	-	-	-	ko00000	-	-	-	MalM
WP_005375271.1	1219076.N646_3117	1.9e-211	741.5	COG3842@1|root,COG3842@2|Bacteria,1MU3I@1224|Proteobacteria,1RM9E@1236|Gammaproteobacteria,1XSE0@135623|Vibrionales	135623|Vibrionales	P	Belongs to the ABC transporter superfamily	malK	GO:0003674,GO:0003824,GO:0005215,GO:0005363,GO:0006810,GO:0008150,GO:0008643,GO:0015144,GO:0015154,GO:0015157,GO:0015399,GO:0015405,GO:0015422,GO:0015423,GO:0015766,GO:0015768,GO:0015772,GO:0016462,GO:0016787,GO:0016817,GO:0016818,GO:0016887,GO:0017111,GO:0022804,GO:0022857,GO:0034219,GO:0042623,GO:0042626,GO:0043211,GO:0043492,GO:0051179,GO:0051234,GO:0055085,GO:0071702	-	ko:K10111	ko02010,map02010	M00194,M00200,M00204,M00207,M00491	-	-	ko00000,ko00001,ko00002,ko01000,ko02000	3.A.1.1	-	-	ABC_tran,TOBE_2
WP_005377403.1	1219076.N646_0645	4.1e-192	677.2	COG0834@1|root,COG0834@2|Bacteria,1MV5D@1224|Proteobacteria,1RNJJ@1236|Gammaproteobacteria,1XSSI@135623|Vibrionales	135623|Vibrionales	ET	COG0834 ABC-type amino acid transport signal transduction systems, periplasmic component domain	aapJ	-	-	ko:K09969	ko02010,map02010	M00232	-	-	ko00000,ko00001,ko00002,ko02000	3.A.1.3.18,3.A.1.3.7,3.A.1.3.8	-	-	SBP_bac_3
WP_005379592.1	1219076.N646_2483	3.8e-173	614.0	COG0175@1|root,COG0175@2|Bacteria,1MUCZ@1224|Proteobacteria,1RNAD@1236|Gammaproteobacteria,1XTPJ@135623|Vibrionales	135623|Vibrionales	H	Sulfate adenylyltransferase subunit 2	cysD	GO:0003674,GO:0003824,GO:0004779,GO:0004781,GO:0006790,GO:0008150,GO:0008152,GO:0009987,GO:0016740,GO:0016772,GO:0016779,GO:0044237,GO:0070566	2.7.7.4	ko:K00957	ko00230,ko00261,ko00450,ko00920,ko01100,ko01120,ko01130,map00230,map00261,map00450,map00920,map01100,map01120,map01130	M00176,M00596	R00529,R04929	RC02809,RC02889	ko00000,ko00001,ko00002,ko01000	-	-	-	PAPS_reduct
WP_005380459.1	1219076.N646_1359	6.5e-190	669.8	COG5000@1|root,COG5000@2|Bacteria,1QUG9@1224|Proteobacteria,1T1Y1@1236|Gammaproteobacteria,1XSAF@135623|Vibrionales	135623|Vibrionales	T	COG0642 Signal transduction histidine kinase	flrB	-	2.7.13.3	ko:K10942	ko02020,ko05111,map02020,map05111	M00515	-	-	ko00000,ko00001,ko00002,ko01000,ko01001,ko02022	-	-	-	HATPase_c,HisKA,PAS_8
WP_005384095.1	1116375.VEJY3_03435	1.6e-157	562.0	COG2877@1|root,COG2877@2|Bacteria,1MV91@1224|Proteobacteria,1RMGQ@1236|Gammaproteobacteria,1XSUC@135623|Vibrionales	135623|Vibrionales	M	Belongs to the KdsA family	kdsA	GO:0000271,GO:0003674,GO:0003824,GO:0005975,GO:0005976,GO:0005996,GO:0006082,GO:0006629,GO:0008150,GO:0008152,GO:0008610,GO:0008653,GO:0008676,GO:0009058,GO:0009059,GO:0009103,GO:0009987,GO:0016051,GO:0016053,GO:0016740,GO:0016765,GO:0019294,GO:0019752,GO:0033692,GO:0034637,GO:0034645,GO:0043170,GO:0043436,GO:0044237,GO:0044238,GO:0044249,GO:0044255,GO:0044260,GO:0044262,GO:0044264,GO:0044281,GO:…	2.5.1.55	ko:K01627	ko00540,ko01100,map00540,map01100	M00063	R03254	RC00435	ko00000,ko00001,ko00002,ko01000,ko01005	-	-	-	DAHP_synth_1
WP_005384126.1	674977.VMC_10230	0.0	1289.2	COG0768@1|root,COG0768@2|Bacteria,1MV8C@1224|Proteobacteria,1RN9H@1236|Gammaproteobacteria,1XTJ2@135623|Vibrionales	135623|Vibrionales	M	Catalyzes cross-linking of the peptidoglycan cell wall	mrdA	-	3.4.16.4	ko:K05515	ko00550,ko01501,map00550,map01501	-	-	-	ko00000,ko00001,ko01000,ko01011	-	-	-	PBP_dimer,Transpeptidase
WP_005384490.1	674977.VMC_12520	7.4e-280	969.1	COG2204@1|root,COG2204@2|Bacteria,1MU0N@1224|Proteobacteria,1T1IW@1236|Gammaproteobacteria,1XT5N@135623|Vibrionales	135623|Vibrionales	T	COG2204 Response regulator containing CheY-like receiver, AAA-type ATPase, and DNA-binding domains	flaK	-	-	ko:K10941	ko02020,ko02025,ko05111,map02020,map02025,map05111	-	-	-	ko00000,ko00001,ko03000	-	-	-	FleQ,HTH_8,Sigma54_activat
WP_005387798.1	1219076.N646_1800	1.2e-78	299.3	COG0629@1|root,COG0629@2|Bacteria,1RCWT@1224|Proteobacteria,1S3WP@1236|Gammaproteobacteria,1XSPW@135623|Vibrionales	135623|Vibrionales	L	Plays an important role in DNA replication, recombination and repair. Binds to ssDNA and to an array of partner proteins to recruit them to their sites of action during DNA metabolism	ssb	GO:0003674,GO:0003676,GO:0003677,GO:0003697,GO:0005488,GO:0006139,GO:0006259,GO:0006260,GO:0006281,GO:0006310,GO:0006725,GO:0006807,GO:0006950,GO:0006974,GO:0008150,GO:0008152,GO:0009058,GO:0009059,GO:0009987,GO:0033554,GO:0034641,GO:0034645,GO:0043170,GO:0044237,GO:0044238,GO:0044249,GO:0044260,GO:0046483,GO:0050896,GO:0051716,GO:0071704,GO:0090304,GO:0097159,GO:1901360,GO:1901363,GO:1901576	-	ko:K03111	ko03030,ko03430,ko03440,map03030,map03430,map03440	-	-	-	ko00000,ko00001,ko03029,ko03032,ko03400	-	-	-	SSB
WP_006742909.1	1219076.N646_0115	1e-215	755.7	COG1294@1|root,COG1294@2|Bacteria,1MURP@1224|Proteobacteria,1RP7F@1236|Gammaproteobacteria,1XVFM@135623|Vibrionales	135623|Vibrionales	C	COG1294 Cytochrome bd-type quinol oxidase, subunit 2	cydB	-	1.10.3.14	ko:K00426	ko00190,ko01100,ko02020,map00190,map01100,map02020	M00153	R11325	RC00061	ko00000,ko00001,ko00002,ko01000	3.D.4.3	-	-	Cyt_bd_oxida_II
WP_006742972.1	674977.VMC_03670	5.8e-109	400.2	COG0529@1|root,COG0529@2|Bacteria,1MX0D@1224|Proteobacteria,1RNWT@1236|Gammaproteobacteria,1XUJT@135623|Vibrionales	135623|Vibrionales	F	Catalyzes the synthesis of activated sulfate	cysC	GO:0003674,GO:0003824,GO:0004020,GO:0006790,GO:0006793,GO:0006796,GO:0008150,GO:0008152,GO:0009987,GO:0016301,GO:0016310,GO:0016740,GO:0016772,GO:0016773,GO:0044237	2.7.1.25	ko:K00860	ko00230,ko00920,ko01100,ko01120,map00230,map00920,map01100,map01120	M00176	R00509,R04928	RC00002,RC00078	ko00000,ko00001,ko00002,ko01000	-	-	-	APS_kinase
WP_017633610.1	1219076.N646_2607	2.7e-174	617.8	COG0275@1|root,COG0275@2|Bacteria,1MUT4@1224|Proteobacteria,1RM7M@1236|Gammaproteobacteria,1XU1Z@135623|Vibrionales	135623|Vibrionales	J	Specifically methylates the N4 position of cytidine in position 1402 (C1402) of 16S rRNA	rsmH	GO:0000154,GO:0001510,GO:0003674,GO:0003824,GO:0005575,GO:0005622,GO:0005623,GO:0005737,GO:0006139,GO:0006364,GO:0006396,GO:0006725,GO:0006807,GO:0008150,GO:0008152,GO:0008168,GO:0008170,GO:0008173,GO:0008649,GO:0008757,GO:0009451,GO:0009987,GO:0010467,GO:0016070,GO:0016072,GO:0016434,GO:0016740,GO:0016741,GO:0022613,GO:0031167,GO:0032259,GO:0034470,GO:0034641,GO:0034660,GO:0042254,GO:0043170,GO:…	2.1.1.199	ko:K03438	-	-	-	-	ko00000,ko01000,ko03009	-	-	-	Methyltransf_5
WP_017821958.1	1219076.N646_2723	5.1e-170	603.6	COG2974@1|root,COG2974@2|Bacteria,1MXPR@1224|Proteobacteria,1RMNN@1236|Gammaproteobacteria,1XT7H@135623|Vibrionales	135623|Vibrionales	L	May be involved in recombination	rdgC	-	-	ko:K03554	-	-	-	-	ko00000,ko03400	-	-	-	RdgC
WP_025998531.1	223926.28807606	3e-105	387.9	COG1279@1|root,COG1279@2|Bacteria,1RD6B@1224|Proteobacteria,1RR03@1236|Gammaproteobacteria,1XUSK@135623|Vibrionales	135623|Vibrionales	S	COG1279 Lysine efflux permease	argO	-	-	ko:K06895	-	-	-	-	ko00000,ko02000	2.A.75.1	-	-	LysE
WP_031812779.1	1219076.N646_1875	6.2e-171	606.7	COG1446@1|root,COG1446@2|Bacteria,1MWFC@1224|Proteobacteria,1RNUR@1236|Gammaproteobacteria,1XU9Z@135623|Vibrionales	135623|Vibrionales	E	Enzyme with broad specificity	iaaA	-	3.4.19.5	ko:K13051	-	-	-	-	ko00000,ko01000,ko01002	-	-	-	Asparaginase_2
WP_046874053.1	674977.VMC_03690	1.3e-268	931.8	COG2895@1|root,COG2895@2|Bacteria,1MUD9@1224|Proteobacteria,1RME4@1236|Gammaproteobacteria,1XSCY@135623|Vibrionales	135623|Vibrionales	H	Belongs to the TRAFAC class translation factor GTPase superfamily. Classic translation factor GTPase family. CysN NodQ subfamily	cysN	GO:0003674,GO:0003824,GO:0004779,GO:0004781,GO:0006790,GO:0008150,GO:0008152,GO:0009987,GO:0016740,GO:0016772,GO:0016779,GO:0044237,GO:0070566	2.7.7.4	ko:K00956	ko00230,ko00261,ko00450,ko00920,ko01100,ko01120,ko01130,map00230,map00261,map00450,map00920,map01100,map01120,map01130	M00176,M00596	R00529,R04929	RC02809,RC02889	ko00000,ko00001,ko00002,ko01000	-	-	-	GTP_EFTU
WP_053303892.1	1219076.N646_3306	3.2e-172	610.9	COG0583@1|root,COG0583@2|Bacteria,1MZZP@1224|Proteobacteria,1RNX9@1236|Gammaproteobacteria,1XU95@135623|Vibrionales	135623|Vibrionales	K	Transcriptional regulator, LysR family	-	-	-	-	-	-	-	-	-	-	-	-	HTH_1,LysR_substrate
WP_054729974.1	674977.VMC_09470	2.9e-66	257.7	COG0346@1|root,COG0346@2|Bacteria,1RGZ8@1224|Proteobacteria,1S66M@1236|Gammaproteobacteria,1XXDJ@135623|Vibrionales	135623|Vibrionales	E	COG0346 Lactoylglutathione lyase and related lyases	-	-	-	ko:K08234	-	-	-	-	ko00000	-	-	-	Glyoxalase
WP_064354851.1	674977.VMC_37990	0.0	1082.4	COG0840@1|root,COG0840@2|Bacteria,1MU9B@1224|Proteobacteria,1RMH0@1236|Gammaproteobacteria,1XVGD@135623|Vibrionales	135623|Vibrionales	NT	methyl-accepting chemotaxis protein	-	-	-	ko:K03406	ko02020,ko02030,map02020,map02030	-	-	-	ko00000,ko00001,ko02035	-	-	-	MCPsignal
WP_065274891.1	1219076.N646_1758	1.1e-175	622.5	COG0517@1|root,COG0794@1|root,COG0517@2|Bacteria,COG0794@2|Bacteria,1MUXD@1224|Proteobacteria,1RMT9@1236|Gammaproteobacteria,1XTGN@135623|Vibrionales	135623|Vibrionales	M	sugar phosphate isomerase involved in capsule formation	kdsD	-	5.3.1.13	ko:K06041	ko00540,ko01100,map00540,map01100	M00063	R01530	RC00541	ko00000,ko00001,ko00002,ko01000,ko01005	-	-	-	CBS,SIS
WP_086046571.1	674977.VMC_09890	8.9e-217	759.2	COG3203@1|root,COG3203@2|Bacteria,1MWUN@1224|Proteobacteria,1S8I8@1236|Gammaproteobacteria,1XSXE@135623|Vibrionales	135623|Vibrionales	M	COG3203 Outer membrane protein (porin)	-	-	-	-	-	-	-	-	-	-	-	-	Porin_4
WP_086046595.1	674977.VMC_11150	1.8e-104	385.2	COG1896@1|root,COG1896@2|Bacteria,1MVGJ@1224|Proteobacteria,1RSED@1236|Gammaproteobacteria,1XTZK@135623|Vibrionales	135623|Vibrionales	S	Catalyzes the strictly specific dephosphorylation of 2'- deoxyribonucleoside 5'-monophosphates	yfbR	-	3.1.3.89	ko:K08722	ko00240,ko01100,map00240,map01100	-	R01569,R01664,R01968,R02088,R02102,R10776	RC00017	ko00000,ko00001,ko01000	-	-	-	HD_3
WP_086047037.1	1219076.N646_1655	3.4e-236	823.9	COG0148@1|root,COG0148@2|Bacteria,1MU1N@1224|Proteobacteria,1RNQA@1236|Gammaproteobacteria,1XSWV@135623|Vibrionales	135623|Vibrionales	G	Catalyzes the reversible conversion of 2- phosphoglycerate into phosphoenolpyruvate. It is essential for the degradation of carbohydrates via glycolysis	eno	GO:0003674,GO:0003824,GO:0004634,GO:0005975,GO:0006082,GO:0006090,GO:0006091,GO:0006096,GO:0006139,GO:0006163,GO:0006164,GO:0006165,GO:0006725,GO:0006732,GO:0006733,GO:0006753,GO:0006754,GO:0006757,GO:0006793,GO:0006796,GO:0006807,GO:0008150,GO:0008152,GO:0009056,GO:0009058,GO:0009108,GO:0009117,GO:0009123,GO:0009124,GO:0009126,GO:0009127,GO:0009132,GO:0009135,GO:0009141,GO:0009142,GO:0009144,GO:…	4.2.1.11	ko:K01689	ko00010,ko00680,ko01100,ko01110,ko01120,ko01130,ko01200,ko01230,ko03018,ko04066,map00010,map00680,map01100,map01110,map01120,map01130,map01200,map01230,map03018,map04066	M00001,M00002,M00003,M00346,M00394	R00658	RC00349	ko00000,ko00001,ko00002,ko01000,ko03019,ko04147	-	-	-	Enolase_C,Enolase_N
WP_086047097.1	1219076.N646_2067	2.5e-228	797.7	COG3434@1|root,COG3434@2|Bacteria,1MVW1@1224|Proteobacteria,1RS25@1236|Gammaproteobacteria,1XTJ5@135623|Vibrionales	135623|Vibrionales	T	signal transduction protein containing EAL and modified HD-GYP domains	-	-	3.1.4.52	ko:K07181	ko05111,map05111	-	-	-	ko00000,ko00001,ko01000	-	-	-	EAL,HDOD
WP_000090472.1	1051646.VITU9109_07901	5e-34	149.8	COG0238@1|root,COG0238@2|Bacteria,1MZ8U@1224|Proteobacteria,1S8R8@1236|Gammaproteobacteria,1XY1I@135623|Vibrionales	135623|Vibrionales	J	Binds as a heterodimer with protein S6 to the central domain of the 16S rRNA, where it helps stabilize the platform of the 30S subunit	rpsR	GO:0003674,GO:0003735,GO:0005198,GO:0005575,GO:0005622,GO:0005623,GO:0005737,GO:0005829,GO:0005840,GO:0006412,GO:0006518,GO:0006807,GO:0008150,GO:0008152,GO:0009058,GO:0009059,GO:0009987,GO:0010467,GO:0015935,GO:0019538,GO:0022626,GO:0022627,GO:0032991,GO:0034641,GO:0034645,GO:0043043,GO:0043170,GO:0043226,GO:0043228,GO:0043229,GO:0043232,GO:0043603,GO:0043604,GO:0044237,GO:0044238,GO:0044249,GO:…	-	ko:K02963	ko03010,map03010	M00178	-	-	br01610,ko00000,ko00001,ko00002,ko03011	-	-	-	Ribosomal_S18
WP_000462885.1	1051646.VITU9109_13257	8.2e-45	186.0	COG2901@1|root,COG2901@2|Bacteria,1N7MJ@1224|Proteobacteria,1SD35@1236|Gammaproteobacteria,1XXSR@135623|Vibrionales	135623|Vibrionales	K	Activates ribosomal RNA transcription. Plays a direct role in upstream activation of rRNA promoters	fis	GO:0000229,GO:0000785,GO:0000786,GO:0000787,GO:0000789,GO:0003674,GO:0003700,GO:0005575,GO:0005622,GO:0005623,GO:0005694,GO:0005737,GO:0006355,GO:0008150,GO:0009889,GO:0010468,GO:0010556,GO:0019219,GO:0019222,GO:0031323,GO:0031326,GO:0032991,GO:0032993,GO:0043226,GO:0043228,GO:0043229,GO:0043232,GO:0044422,GO:0044424,GO:0044427,GO:0044444,GO:0044446,GO:0044464,GO:0044815,GO:0050789,GO:0050794,GO:…	-	ko:K03557	ko05111,map05111	-	-	-	ko00000,ko00001,ko03000,ko03036,ko03400	-	-	-	HTH_8
WP_001040192.1	1051646.VITU9109_00305	4e-33	146.7	COG0361@1|root,COG0361@2|Bacteria,1MZFU@1224|Proteobacteria,1S8WZ@1236|Gammaproteobacteria,1XYAF@135623|Vibrionales	135623|Vibrionales	J	One of the essential components for the initiation of protein synthesis. Stabilizes the binding of IF-2 and IF-3 on the 30S subunit to which N-formylmethionyl-tRNA(fMet) subsequently binds. Helps modulate mRNA selection, yielding the 30S pre- initiation complex (PIC). Upon addition of the 50S ribosomal subunit IF-1, IF-2 and IF-3 are released leaving the mature 70S translation initation complex	infA	GO:0003674,GO:0003676,GO:0003723,GO:0003743,GO:0005488,GO:0005575,GO:0005622,GO:0005623,GO:0005737,GO:0005829,GO:0006412,GO:0006413,GO:0006518,GO:0006807,GO:0008135,GO:0008150,GO:0008152,GO:0009058,GO:0009059,GO:0009987,GO:0010467,GO:0019538,GO:0034641,GO:0034645,GO:0043021,GO:0043022,GO:0043043,GO:0043170,GO:0043603,GO:0043604,GO:0044237,GO:0044238,GO:0044249,GO:0044260,GO:0044267,GO:0044271,GO:…	-	ko:K02518	-	-	-	-	ko00000,ko03012	-	-	-	eIF-1a
WP_001118870.1	1051646.VITU9109_18573	2.2e-66	258.1	COG0100@1|root,COG0100@2|Bacteria,1RD0A@1224|Proteobacteria,1S3Q2@1236|Gammaproteobacteria,1XWWG@135623|Vibrionales	135623|Vibrionales	J	Located on the platform of the 30S subunit, it bridges several disparate RNA helices of the 16S rRNA. Forms part of the Shine-Dalgarno cleft in the 70S ribosome	rpsK	GO:0000028,GO:0000462,GO:0003674,GO:0003676,GO:0003723,GO:0003729,GO:0003735,GO:0005198,GO:0005488,GO:0005575,GO:0005622,GO:0005623,GO:0005737,GO:0005829,GO:0005840,GO:0006139,GO:0006364,GO:0006396,GO:0006412,GO:0006518,GO:0006725,GO:0006807,GO:0006996,GO:0008150,GO:0008152,GO:0009058,GO:0009059,GO:0009987,GO:0010467,GO:0015935,GO:0016043,GO:0016070,GO:0016072,GO:0019538,GO:0019843,GO:0022607,GO:…	-	ko:K02948	ko03010,map03010	M00178,M00179	-	-	br01610,ko00000,ko00001,ko00002,ko03011	-	-	-	Ribosomal_S11
WP_001145625.1	1051646.VITU9109_25780	1e-28	132.1	COG0828@1|root,COG0828@2|Bacteria,1MZCC@1224|Proteobacteria,1S8QZ@1236|Gammaproteobacteria,1XYBV@135623|Vibrionales	135623|Vibrionales	J	Belongs to the bacterial ribosomal protein bS21 family	rpsU	GO:0003674,GO:0003735,GO:0005198,GO:0005575,GO:0005622,GO:0005623,GO:0005737,GO:0005829,GO:0005840,GO:0006412,GO:0006518,GO:0006807,GO:0008150,GO:0008152,GO:0009058,GO:0009059,GO:0009987,GO:0010467,GO:0015935,GO:0019538,GO:0022626,GO:0022627,GO:0032991,GO:0034641,GO:0034645,GO:0043043,GO:0043170,GO:0043226,GO:0043228,GO:0043229,GO:0043232,GO:0043603,GO:0043604,GO:0044237,GO:0044238,GO:0044249,GO:…	-	ko:K02970	ko03010,map03010	M00178	-	-	br01610,ko00000,ko00001,ko00002,ko03011	-	-	-	Ribosomal_S21
WP_002540812.1	1056512.D515_03117	7.3e-34	149.4	COG0636@1|root,32S3K@2|Bacteria,1N1NA@1224|Proteobacteria,1S9MD@1236|Gammaproteobacteria,1XYCJ@135623|Vibrionales	135623|Vibrionales	C	F(1)F(0) ATP synthase produces ATP from ADP in the presence of a proton or sodium gradient. F-type ATPases consist of two structural domains, F(1) containing the extramembraneous catalytic core and F(0) containing the membrane proton channel, linked together by a central stalk and a peripheral stalk. During catalysis, ATP synthesis in the catalytic domain of F(1) is coupled via a rotary mechanism…	atpE	GO:0003674,GO:0003824,GO:0005215,GO:0005575,GO:0005622,GO:0005623,GO:0005886,GO:0006139,GO:0006163,GO:0006164,GO:0006725,GO:0006753,GO:0006754,GO:0006793,GO:0006796,GO:0006807,GO:0006810,GO:0006811,GO:0006812,GO:0008150,GO:0008152,GO:0008324,GO:0009058,GO:0009117,GO:0009123,GO:0009124,GO:0009126,GO:0009127,GO:0009141,GO:0009142,GO:0009144,GO:0009145,GO:0009150,GO:0009152,GO:0009156,GO:0009161,GO:…	-	ko:K02110	ko00190,ko00195,ko01100,map00190,map00195,map01100	M00157	-	-	ko00000,ko00001,ko00002,ko00194	3.A.2.1	-	-	ATP-synt_C
WP_004394525.1	1116375.VEJY3_01300	2e-45	188.0	COG0185@1|root,COG0185@2|Bacteria,1RGYX@1224|Proteobacteria,1S5VT@1236|Gammaproteobacteria,1XXSD@135623|Vibrionales	135623|Vibrionales	J	Protein S19 forms a complex with S13 that binds strongly to the 16S ribosomal RNA	rpsS	GO:0000028,GO:0003674,GO:0003735,GO:0005198,GO:0005575,GO:0005622,GO:0005623,GO:0005737,GO:0005829,GO:0005840,GO:0006412,GO:0006518,GO:0006807,GO:0006996,GO:0008150,GO:0008152,GO:0009058,GO:0009059,GO:0009987,GO:0010467,GO:0015935,GO:0016043,GO:0019538,GO:0022607,GO:0022613,GO:0022618,GO:0022626,GO:0022627,GO:0032991,GO:0034622,GO:0034641,GO:0034645,GO:0042254,GO:0042255,GO:0042274,GO:0043043,GO:…	-	ko:K02965	ko03010,map03010	M00178,M00179	-	-	br01610,ko00000,ko00001,ko00002,ko03011	-	-	-	Ribosomal_S19
WP_004398471.1	1051646.VITU9109_18468	8.4e-45	186.0	COG0089@1|root,COG0089@2|Bacteria,1MZXX@1224|Proteobacteria,1S8VX@1236|Gammaproteobacteria,1XXSC@135623|Vibrionales	135623|Vibrionales	J	One of the early assembly proteins it binds 23S rRNA. One of the proteins that surrounds the polypeptide exit tunnel on the outside of the ribosome. Forms the main docking site for trigger factor binding to the ribosome	rplW	GO:0000027,GO:0003674,GO:0003676,GO:0003723,GO:0003735,GO:0005198,GO:0005488,GO:0005575,GO:0005622,GO:0005623,GO:0005737,GO:0005829,GO:0005840,GO:0006412,GO:0006518,GO:0006807,GO:0006996,GO:0008150,GO:0008152,GO:0009058,GO:0009059,GO:0009987,GO:0010467,GO:0015934,GO:0016043,GO:0019538,GO:0022607,GO:0022613,GO:0022618,GO:0022625,GO:0022626,GO:0032991,GO:0034622,GO:0034641,GO:0034645,GO:0042254,GO:…	-	ko:K02892	ko03010,map03010	M00178,M00179	-	-	br01610,ko00000,ko00001,ko00002,ko03011	-	-	-	Ribosomal_L23
WP_004399892.1	1001530.BACE01000018_gene2839	1.2e-64	252.3	COG0048@1|root,COG0048@2|Bacteria,1RCWY@1224|Proteobacteria,1S3WB@1236|Gammaproteobacteria,1XWXF@135623|Vibrionales	135623|Vibrionales	J	Interacts with and stabilizes bases of the 16S rRNA that are involved in tRNA selection in the A site and with the mRNA backbone. Located at the interface of the 30S and 50S subunits, it traverses the body of the 30S subunit contacting proteins on the other side and probably holding the rRNA structure together. The combined cluster of proteins S8, S12 and S17 appears to hold together the shoulder…	rpsL	GO:0003674,GO:0003735,GO:0005198,GO:0005575,GO:0005622,GO:0005623,GO:0005737,GO:0005829,GO:0005840,GO:0006412,GO:0006518,GO:0006807,GO:0008150,GO:0008152,GO:0009058,GO:0009059,GO:0009987,GO:0010467,GO:0015935,GO:0019538,GO:0022626,GO:0022627,GO:0032991,GO:0034641,GO:0034645,GO:0043043,GO:0043170,GO:0043226,GO:0043228,GO:0043229,GO:0043232,GO:0043603,GO:0043604,GO:0044237,GO:0044238,GO:0044249,GO:…	-	ko:K02950	ko03010,map03010	M00178,M00179	-	-	br01610,ko00000,ko00001,ko00002,ko03011	-	-	-	Ribosom_S12_S23
WP_004406112.1	1001530.BACE01000012_gene2628	5.3e-31	139.8	COG0236@1|root,COG0236@2|Bacteria,1MZ4P@1224|Proteobacteria,1S8X4@1236|Gammaproteobacteria,1XYA4@135623|Vibrionales	135623|Vibrionales	IQ	Carrier of the growing fatty acid chain in fatty acid biosynthesis	acpP	GO:0000035,GO:0000036,GO:0003674,GO:0005488,GO:0005575,GO:0005622,GO:0005623,GO:0005737,GO:0005829,GO:0005975,GO:0006082,GO:0006629,GO:0006631,GO:0006633,GO:0006643,GO:0006644,GO:0006664,GO:0006793,GO:0006796,GO:0008150,GO:0008152,GO:0008610,GO:0008654,GO:0009058,GO:0009245,GO:0009247,GO:0009311,GO:0009312,GO:0009987,GO:0016051,GO:0016053,GO:0019637,GO:0019752,GO:0019842,GO:0031177,GO:0032787,GO:…	-	ko:K02078	-	-	-	-	ko00000,ko00001	-	-	-	PP-binding
WP_004410450.1	1116375.VEJY3_01330	4.6e-61	240.4	COG0093@1|root,COG0093@2|Bacteria,1RCWZ@1224|Proteobacteria,1S3Z3@1236|Gammaproteobacteria,1XX0D@135623|Vibrionales	135623|Vibrionales	J	Binds to 23S rRNA. Forms part of two intersubunit bridges in the 70S ribosome	rplN	GO:0003674,GO:0003676,GO:0003723,GO:0003735,GO:0005198,GO:0005488,GO:0005575,GO:0005622,GO:0005623,GO:0005737,GO:0005829,GO:0005840,GO:0006412,GO:0006518,GO:0006807,GO:0008150,GO:0008152,GO:0009058,GO:0009059,GO:0009987,GO:0010467,GO:0015934,GO:0019538,GO:0019843,GO:0022625,GO:0022626,GO:0032991,GO:0034641,GO:0034645,GO:0043043,GO:0043170,GO:0043226,GO:0043228,GO:0043229,GO:0043232,GO:0043603,GO:…	-	ko:K02874	ko03010,map03010	M00178,M00179	-	-	br01610,ko00000,ko00001,ko00002,ko03011	-	-	-	Ribosomal_L14
WP_004410492.1	1051646.VITU9109_18453	1.2e-49	202.2	COG0051@1|root,COG0051@2|Bacteria,1RGWF@1224|Proteobacteria,1S3QX@1236|Gammaproteobacteria,1XXAA@135623|Vibrionales	135623|Vibrionales	J	Involved in the binding of tRNA to the ribosomes	rpsJ	GO:0003674,GO:0003735,GO:0005198,GO:0005575,GO:0005622,GO:0005623,GO:0005737,GO:0005829,GO:0005840,GO:0006412,GO:0006518,GO:0006807,GO:0008150,GO:0008152,GO:0009058,GO:0009059,GO:0009987,GO:0010467,GO:0015935,GO:0019538,GO:0022626,GO:0022627,GO:0032991,GO:0034641,GO:0034645,GO:0043043,GO:0043170,GO:0043226,GO:0043228,GO:0043229,GO:0043232,GO:0043603,GO:0043604,GO:0044237,GO:0044238,GO:0044249,GO:…	-	ko:K02946	ko03010,map03010	M00178,M00179	-	-	br01610,ko00000,ko00001,ko00002,ko03011	-	-	-	Ribosomal_S10
WP_004410866.1	1051646.VITU9109_26268	2.3e-23	114.0	COG0267@1|root,COG0267@2|Bacteria,1N6QV@1224|Proteobacteria,1SCEJ@1236|Gammaproteobacteria,1XYW1@135623|Vibrionales	135623|Vibrionales	J	Belongs to the bacterial ribosomal protein bL33 family	rpmG	GO:0003674,GO:0003735,GO:0005198,GO:0005575,GO:0005622,GO:0005623,GO:0005737,GO:0005829,GO:0005840,GO:0006412,GO:0006518,GO:0006807,GO:0008150,GO:0008152,GO:0009058,GO:0009059,GO:0009987,GO:0010467,GO:0015934,GO:0019538,GO:0022625,GO:0022626,GO:0032991,GO:0034641,GO:0034645,GO:0043043,GO:0043170,GO:0043226,GO:0043228,GO:0043229,GO:0043232,GO:0043603,GO:0043604,GO:0044237,GO:0044238,GO:0044249,GO:…	-	ko:K02913	ko03010,map03010	M00178	-	-	br01610,ko00000,ko00001,ko00002,ko03011	-	-	-	Ribosomal_L33
WP_004415691.1	1051646.VITU9109_08406	6.7e-27	125.9	COG1551@1|root,COG1551@2|Bacteria,1N6PG@1224|Proteobacteria,1SCB4@1236|Gammaproteobacteria,1XYEQ@135623|Vibrionales	135623|Vibrionales	J	Could accelerate the degradation of some genes transcripts potentially through selective RNA binding	csrA	GO:0003674,GO:0003676,GO:0003723,GO:0005488,GO:0006109,GO:0006139,GO:0006725,GO:0006807,GO:0008150,GO:0008152,GO:0009987,GO:0016070,GO:0016071,GO:0019222,GO:0034641,GO:0043170,GO:0044237,GO:0044238,GO:0046483,GO:0050789,GO:0065007,GO:0071704,GO:0080090,GO:0090304,GO:0097159,GO:1901360,GO:1901363	-	ko:K03563	ko02020,ko02025,ko02026,ko05111,map02020,map02025,map02026,map05111	-	-	-	ko00000,ko00001,ko03019	-	-	-	CsrA
WP_004727974.1	1116375.VEJY3_06195	6.8e-54	216.5	COG0292@1|root,COG0292@2|Bacteria,1RGU2@1224|Proteobacteria,1S3P3@1236|Gammaproteobacteria,1XX9W@135623|Vibrionales	135623|Vibrionales	J	Binds directly to 23S ribosomal RNA and is necessary for the in vitro assembly process of the 50S ribosomal subunit. It is not involved in the protein synthesizing functions of that subunit	rplT	GO:0000027,GO:0003674,GO:0003735,GO:0005198,GO:0005575,GO:0005622,GO:0005623,GO:0005737,GO:0005829,GO:0005840,GO:0006412,GO:0006518,GO:0006807,GO:0006996,GO:0008150,GO:0008152,GO:0009058,GO:0009059,GO:0009987,GO:0010467,GO:0015934,GO:0016043,GO:0019538,GO:0022607,GO:0022613,GO:0022618,GO:0022625,GO:0022626,GO:0032991,GO:0034622,GO:0034641,GO:0034645,GO:0042254,GO:0042255,GO:0042273,GO:0043043,GO:…	-	ko:K02887	ko03010,map03010	M00178	-	-	br01610,ko00000,ko00001,ko00002,ko03011	-	-	-	Ribosomal_L20
WP_004745500.1	1051646.VITU9109_18143	1.3e-56	225.3	COG3118@1|root,COG3118@2|Bacteria,1MZBB@1224|Proteobacteria,1S5WR@1236|Gammaproteobacteria,1XXAK@135623|Vibrionales	135623|Vibrionales	O	Belongs to the thioredoxin family	trxA	-	-	ko:K03671	ko04621,ko05418,map04621,map05418	-	-	-	ko00000,ko00001,ko03110	-	-	-	Thioredoxin
WP_004745894.1	1051646.VITU9109_18543	1.2e-83	315.8	COG0098@1|root,COG0098@2|Bacteria,1MUS4@1224|Proteobacteria,1RNEV@1236|Gammaproteobacteria,1XSIY@135623|Vibrionales	135623|Vibrionales	J	Located at the back of the 30S subunit body where it stabilizes the conformation of the head with respect to the body	rpsE	GO:0003674,GO:0003735,GO:0005198,GO:0005575,GO:0005622,GO:0005623,GO:0005737,GO:0005829,GO:0005840,GO:0006412,GO:0006518,GO:0006807,GO:0008150,GO:0008152,GO:0009058,GO:0009059,GO:0009987,GO:0010467,GO:0015935,GO:0019538,GO:0022626,GO:0022627,GO:0032991,GO:0034641,GO:0034645,GO:0043043,GO:0043170,GO:0043226,GO:0043228,GO:0043229,GO:0043232,GO:0043603,GO:0043604,GO:0044237,GO:0044238,GO:0044249,GO:…	-	ko:K02988	ko03010,map03010	M00178,M00179	-	-	br01610,ko00000,ko00001,ko00002,ko03011	-	-	-	Ribosomal_S5,Ribosomal_S5_C
WP_004746427.1	1051646.VITU9109_24735	1.6e-28	131.7	2CJAG@1|root,32S9M@2|Bacteria,1N4PM@1224|Proteobacteria,1SAGF@1236|Gammaproteobacteria,1XYEJ@135623|Vibrionales	135623|Vibrionales	S	Protein of unknown function (DUF2999)	-	-	-	-	-	-	-	-	-	-	-	-	DUF2999
WP_004749837.1	1219077.VAZ01S_070_00210	5e-142	510.4	COG0107@1|root,COG0107@2|Bacteria,1MUS0@1224|Proteobacteria,1RPJQ@1236|Gammaproteobacteria,1XT21@135623|Vibrionales	135623|Vibrionales	E	IGPS catalyzes the conversion of PRFAR and glutamine to IGP, AICAR and glutamate. The HisF subunit catalyzes the cyclization activity that produces IGP and AICAR from PRFAR using the ammonia provided by the HisH subunit	hisF	GO:0000105,GO:0000107,GO:0003674,GO:0003824,GO:0006082,GO:0006520,GO:0006547,GO:0006725,GO:0006807,GO:0008150,GO:0008152,GO:0008652,GO:0009058,GO:0009987,GO:0016053,GO:0016740,GO:0016757,GO:0016763,GO:0018130,GO:0019438,GO:0019752,GO:0034641,GO:0043436,GO:0044237,GO:0044238,GO:0044249,GO:0044281,GO:0044283,GO:0046394,GO:0046483,GO:0052803,GO:0071704,GO:1901360,GO:1901362,GO:1901564,GO:1901566,GO:…	-	ko:K02500	ko00340,ko01100,ko01110,ko01230,map00340,map01100,map01110,map01230	M00026	R04558	RC00010,RC01190,RC01943	ko00000,ko00001,ko00002,ko01000	-	-	-	His_biosynth
WP_005372872.1	1219076.N646_2595	2.2e-75	288.1	COG0102@1|root,COG0102@2|Bacteria,1RA11@1224|Proteobacteria,1S280@1236|Gammaproteobacteria,1XSDR@135623|Vibrionales	135623|Vibrionales	J	This protein is one of the early assembly proteins of the 50S ribosomal subunit, although it is not seen to bind rRNA by itself. It is important during the early stages of 50S assembly	rplM	GO:0003674,GO:0003676,GO:0003723,GO:0003729,GO:0003735,GO:0005198,GO:0005488,GO:0005575,GO:0005622,GO:0005623,GO:0005737,GO:0005829,GO:0005840,GO:0006412,GO:0006518,GO:0006807,GO:0008150,GO:0008152,GO:0009058,GO:0009059,GO:0009987,GO:0010467,GO:0015934,GO:0019538,GO:0022625,GO:0022626,GO:0032991,GO:0034641,GO:0034645,GO:0043043,GO:0043170,GO:0043226,GO:0043228,GO:0043229,GO:0043232,GO:0043603,GO:…	-	ko:K02871	ko03010,map03010	M00178,M00179	-	-	br01610,ko00000,ko00001,ko00002,ko03011	-	-	-	Ribosomal_L13
WP_005372876.1	1219076.N646_2596	1.2e-64	252.3	COG0103@1|root,COG0103@2|Bacteria,1RD4A@1224|Proteobacteria,1S3Q7@1236|Gammaproteobacteria,1XWX8@135623|Vibrionales	135623|Vibrionales	J	Belongs to the universal ribosomal protein uS9 family	rpsI	GO:0000462,GO:0003674,GO:0003676,GO:0003723,GO:0003735,GO:0005198,GO:0005488,GO:0005575,GO:0005622,GO:0005623,GO:0005737,GO:0005829,GO:0005840,GO:0006139,GO:0006364,GO:0006396,GO:0006412,GO:0006518,GO:0006725,GO:0006807,GO:0008150,GO:0008152,GO:0009058,GO:0009059,GO:0009987,GO:0010467,GO:0015935,GO:0016070,GO:0016072,GO:0019538,GO:0022613,GO:0022626,GO:0022627,GO:0030490,GO:0032991,GO:0034470,GO:…	-	ko:K02996	ko03010,map03010	M00178,M00179	-	-	br01610,ko00000,ko00001,ko00002,ko03011	-	-	-	Ribosomal_S9
WP_005372897.1	1219076.N646_2600	2.8e-114	417.9	COG0625@1|root,COG0625@2|Bacteria,1MXJD@1224|Proteobacteria,1RP12@1236|Gammaproteobacteria,1XTQ9@135623|Vibrionales	135623|Vibrionales	O	stringent starvation protein A	sspA	-	-	ko:K03599	-	-	-	-	ko00000,ko02000,ko03021	1.A.12.3.1	-	-	GST_C,GST_N,GST_N_3
WP_005372901.1	1219076.N646_2603	1.4e-104	385.6	COG0279@1|root,COG0279@2|Bacteria,1NJ8X@1224|Proteobacteria,1RS1Y@1236|Gammaproteobacteria,1XUEU@135623|Vibrionales	135623|Vibrionales	G	Catalyzes the isomerization of sedoheptulose 7-phosphate in D-glycero-D-manno-heptose 7-phosphate	diaA	-	-	ko:K12961	-	-	-	-	ko00000,ko03036	-	-	-	SIS_2
WP_005372903.1	1219076.N646_2604	6.4e-63	246.5	COG0792@1|root,COG0792@2|Bacteria,1N6VN@1224|Proteobacteria,1SC8A@1236|Gammaproteobacteria,1XXQT@135623|Vibrionales	135623|Vibrionales	L	Uncharacterised protein family UPF0102	-	-	-	ko:K07460	-	-	-	-	ko00000	-	-	-	UPF0102
WP_005372905.1	1219076.N646_2605	0.0	1179.9	COG3107@1|root,COG3107@2|Bacteria,1MUHR@1224|Proteobacteria,1RXX4@1236|Gammaproteobacteria,1XT66@135623|Vibrionales	135623|Vibrionales	M	Regulator of peptidoglycan synthesis that is essential for the function of penicillin-binding protein 1A (PBP1a)	lpoA	-	-	ko:K07121	-	-	-	-	ko00000	-	-	-	LppC
WP_005372920.1	1219076.N646_2608	3.2e-47	194.1	COG3116@1|root,COG3116@2|Bacteria,1N9MH@1224|Proteobacteria,1SC7P@1236|Gammaproteobacteria,1XXXH@135623|Vibrionales	135623|Vibrionales	D	Essential cell division protein. May link together the upstream cell division proteins, which are predominantly cytoplasmic, with the downstream cell division proteins, which are predominantly periplasmic	ftsL	-	-	ko:K03586	-	-	-	-	ko00000,ko03036	-	-	-	FtsL
WP_005372931.1	1219076.N646_2612	1.1e-198	699.1	COG0472@1|root,COG0472@2|Bacteria,1MUTK@1224|Proteobacteria,1RNIG@1236|Gammaproteobacteria,1XSMD@135623|Vibrionales	135623|Vibrionales	M	First step of the lipid cycle reactions in the biosynthesis of the cell wall peptidoglycan	mraY	GO:0000270,GO:0003674,GO:0003824,GO:0006022,GO:0006023,GO:0006024,GO:0006807,GO:0008150,GO:0008152,GO:0008963,GO:0009058,GO:0009059,GO:0009252,GO:0009273,GO:0009987,GO:0016740,GO:0016772,GO:0016780,GO:0030203,GO:0034645,GO:0042546,GO:0043170,GO:0044036,GO:0044038,GO:0044085,GO:0044237,GO:0044249,GO:0044260,GO:0070589,GO:0071554,GO:0071704,GO:0071840,GO:1901135,GO:1901137,GO:1901564,GO:1901566,GO:…	2.7.8.13	ko:K01000	ko00550,ko01100,ko01502,map00550,map01100,map01502	-	R05629,R05630	RC00002,RC02753	ko00000,ko00001,ko01000,ko01011	9.B.146	-	-	Glycos_transf_4,MraY_sig1
WP_005372933.1	1219076.N646_2614	1.1e-217	762.3	COG0772@1|root,COG0772@2|Bacteria,1MVDB@1224|Proteobacteria,1RMIV@1236|Gammaproteobacteria,1XUU9@135623|Vibrionales	135623|Vibrionales	D	Peptidoglycan polymerase that is essential for cell division	ftsW	-	-	ko:K03588	ko04112,map04112	-	-	-	ko00000,ko00001,ko02000,ko03036	2.A.103.1	-	-	FTSW_RODA_SPOVE
WP_005372946.1	1219076.N646_2618	2.2e-235	821.2	COG0849@1|root,COG0849@2|Bacteria,1MUSR@1224|Proteobacteria,1RMXY@1236|Gammaproteobacteria,1XVP9@135623|Vibrionales	135623|Vibrionales	D	Cell division protein that is involved in the assembly of the Z ring. May serve as a membrane anchor for the Z ring	ftsA	-	-	ko:K03590	ko04112,map04112	-	-	-	ko00000,ko00001,ko03036,ko04812	-	-	-	FtsA,SHS2_FTSA
WP_005372957.1	1219076.N646_1123	3.8e-142	510.8	COG0084@1|root,COG0084@2|Bacteria,1MUC0@1224|Proteobacteria,1RP6E@1236|Gammaproteobacteria,1XTHX@135623|Vibrionales	135623|Vibrionales	L	COG0084 Mg-dependent DNase	ycfH	-	-	ko:K03424	-	-	-	-	ko00000,ko01000	-	-	-	TatD_DNase
WP_005372959.1	1219076.N646_1122	5.8e-261	906.4	COG1263@1|root,COG1264@1|root,COG1263@2|Bacteria,COG1264@2|Bacteria,1MY1V@1224|Proteobacteria,1RMYZ@1236|Gammaproteobacteria,1XV6P@135623|Vibrionales	135623|Vibrionales	G	COG1263 Phosphotransferase system IIC components, glucose maltose N-acetylglucosamine-specific	ptsG	-	2.7.1.199	ko:K02778,ko:K02779	ko00010,ko00520,ko02060,ko05111,map00010,map00520,map02060,map05111	M00265	R02738	RC00017,RC03206	ko00000,ko00001,ko00002,ko01000,ko02000	4.A.1.1.1	-	-	PTS_EIIB,PTS_EIIC
WP_005372966.1	1219076.N646_1120	4.2e-275	953.4	COG0733@1|root,COG0733@2|Bacteria,1MUZJ@1224|Proteobacteria,1RPCT@1236|Gammaproteobacteria,1XU8H@135623|Vibrionales	135623|Vibrionales	U	Belongs to the sodium neurotransmitter symporter (SNF) (TC 2.A.22) family	-	-	-	ko:K03308	-	-	-	-	ko00000	2.A.22.4,2.A.22.5	-	-	SNF
WP_005372968.1	1219076.N646_1119	7.2e-109	399.8	COG3637@1|root,COG3637@2|Bacteria,1RICQ@1224|Proteobacteria,1S64I@1236|Gammaproteobacteria,1XWIN@135623|Vibrionales	135623|Vibrionales	M	Has lipid A 3-O-deacylase activity. Hydrolyzes the ester bond at the 3 position of lipid A, a bioactive component of lipopolysaccharide (LPS), thereby releasing the primary fatty acyl moiety	VP2042	-	-	-	-	-	-	-	-	-	-	-	OMP_b-brl,OmpA_membrane
WP_005372973.1	1219076.N646_1115	1.9e-228	798.1	COG1940@1|root,COG1940@2|Bacteria,1MX6M@1224|Proteobacteria,1RNZ1@1236|Gammaproteobacteria,1XTAB@135623|Vibrionales	135623|Vibrionales	GK	COG1940 Transcriptional regulator sugar kinase	mlc	-	-	ko:K15545	-	-	-	-	ko00000,ko03000	-	-	-	ROK
WP_005372976.1	1219076.N646_1113	8.8e-173	612.8	COG0784@1|root,COG0835@1|root,COG0784@2|Bacteria,COG0835@2|Bacteria,1N81M@1224|Proteobacteria,1RPS1@1236|Gammaproteobacteria,1XT9E@135623|Vibrionales	135623|Vibrionales	T	COG0835 Chemotaxis signal transduction protein	-	-	-	ko:K03415	ko02020,ko02030,map02020,map02030	M00506	-	-	ko00000,ko00001,ko00002,ko02022,ko02035	-	-	-	CheW,Response_reg
WP_005372980.1	1219076.N646_1109	2.3e-136	491.5	COG1028@1|root,COG1028@2|Bacteria,1MWBC@1224|Proteobacteria,1RNNV@1236|Gammaproteobacteria,1XSBP@135623|Vibrionales	135623|Vibrionales	IQ	COG1028 Dehydrogenases with different specificities (related to short-chain alcohol dehydrogenases)	yciK	-	-	-	-	-	-	-	-	-	-	-	adh_short
WP_005373004.1	1219076.N646_2875	8.4e-199	699.5	COG0772@1|root,COG0772@2|Bacteria,1MUK3@1224|Proteobacteria,1RMEJ@1236|Gammaproteobacteria,1XSC3@135623|Vibrionales	135623|Vibrionales	M	Peptidoglycan polymerase that is essential for cell wall elongation	mrdB	-	-	ko:K05837	-	-	-	-	ko00000,ko03036	-	-	-	FTSW_RODA_SPOVE
WP_005373015.1	1219076.N646_2878	2.5e-52	211.1	COG0799@1|root,COG0799@2|Bacteria,1MZEF@1224|Proteobacteria,1S8W3@1236|Gammaproteobacteria,1XXWJ@135623|Vibrionales	135623|Vibrionales	J	Functions as a ribosomal silencing factor. Interacts with ribosomal protein L14 (rplN), blocking formation of intersubunit bridge B8. Prevents association of the 30S and 50S ribosomal subunits and the formation of functional ribosomes, thus repressing translation	rsfS	-	-	ko:K09710	-	-	-	-	ko00000,ko03009	-	-	-	RsfS
WP_005373024.1	1219076.N646_2882	2e-85	321.6	COG2888@1|root,COG2888@2|Bacteria,1P9T7@1224|Proteobacteria,1SAPZ@1236|Gammaproteobacteria,1XU0U@135623|Vibrionales	135623|Vibrionales	J	Zinc-ribbon containing domain	-	-	-	-	-	-	-	-	-	-	-	-	DUF1451
WP_005373030.1	674977.VMC_10140	4.1e-83	313.9	COG0319@1|root,COG0319@2|Bacteria,1MZ67@1224|Proteobacteria,1S6BS@1236|Gammaproteobacteria,1XWWW@135623|Vibrionales	135623|Vibrionales	J	Single strand-specific metallo-endoribonuclease involved in late-stage 70S ribosome quality control and in maturation of the 3' terminus of the 16S rRNA	ybeY	-	-	ko:K07042	-	-	-	-	ko00000,ko03009	-	-	-	UPF0054
WP_005373033.1	1219076.N646_2886	2.3e-201	708.0	COG1702@1|root,COG1702@2|Bacteria,1MVDV@1224|Proteobacteria,1RP2Y@1236|Gammaproteobacteria,1XVDI@135623|Vibrionales	135623|Vibrionales	T	Phosphate starvation-inducible protein PhoH	ybeZ	-	-	ko:K06217	-	-	-	-	ko00000	-	-	-	PhoH
WP_005373038.1	1219076.N646_2887	4.2e-272	943.3	COG0621@1|root,COG0621@2|Bacteria,1MURS@1224|Proteobacteria,1RMD8@1236|Gammaproteobacteria,1XSQ1@135623|Vibrionales	135623|Vibrionales	J	Catalyzes the methylthiolation of N6- (dimethylallyl)adenosine (i(6)A), leading to the formation of 2- methylthio-N6-(dimethylallyl)adenosine (ms(2)i(6)A) at position 37 in tRNAs that read codons beginning with uridine	miaB	-	2.8.4.3	ko:K06168	-	-	R10645,R10646,R10647	RC00003,RC00980,RC03221,RC03222	ko00000,ko01000,ko03016	-	-	-	Radical_SAM,TRAM,UPF0004
WP_005373086.1	674977.VMC_18080	7.6e-140	503.1	COG4582@1|root,COG4582@2|Bacteria,1MW69@1224|Proteobacteria,1RNPD@1236|Gammaproteobacteria,1XT60@135623|Vibrionales	135623|Vibrionales	D	Cell division factor that enhances FtsZ-ring assembly. Directly interacts with FtsZ and promotes bundling of FtsZ protofilaments, with a reduction in FtsZ GTPase activity	zapD	GO:0000003,GO:0000910,GO:0005575,GO:0005623,GO:0007049,GO:0008150,GO:0009987,GO:0019954,GO:0022402,GO:0022414,GO:0032153,GO:0032505,GO:0043093,GO:0044464,GO:0051301	-	ko:K18778	-	-	-	-	ko00000,ko03036	-	-	-	ZapD
WP_005373143.1	1219076.N646_4091	1.8e-151	542.0	COG1879@1|root,COG1879@2|Bacteria,1NRXG@1224|Proteobacteria,1RPBV@1236|Gammaproteobacteria,1XUF5@135623|Vibrionales	135623|Vibrionales	G	ABC-type sugar transport system, periplasmic component	rbsB	-	-	ko:K10439	ko02010,ko02030,map02010,map02030	M00212	-	-	ko00000,ko00001,ko00002,ko02000	3.A.1.2.1,3.A.1.2.13,3.A.1.2.19	-	-	Peripla_BP_4
WP_005373458.1	1219076.N646_3954	2.3e-195	688.0	COG0516@1|root,COG0516@2|Bacteria,1MUJM@1224|Proteobacteria,1RPZY@1236|Gammaproteobacteria,1XUGZ@135623|Vibrionales	135623|Vibrionales	F	Catalyzes the irreversible NADPH-dependent deamination of GMP to IMP. It functions in the conversion of nucleobase, nucleoside and nucleotide derivatives of G to A nucleotides, and in maintaining the intracellular balance of A and G nucleotides	guaC	GO:0003674,GO:0003824,GO:0003920,GO:0006139,GO:0006725,GO:0006807,GO:0008150,GO:0008152,GO:0009987,GO:0015949,GO:0016491,GO:0016651,GO:0016657,GO:0034641,GO:0044237,GO:0044238,GO:0044281,GO:0046483,GO:0055086,GO:0055114,GO:0071704,GO:1901360	1.7.1.7	ko:K00364	ko00230,map00230	-	R01134	RC00457	ko00000,ko00001,ko01000	-	-	-	IMPDH
WP_005373463.1	1219076.N646_3952	5.6e-82	310.1	COG2199@1|root,COG3706@2|Bacteria,1MY91@1224|Proteobacteria,1S2IP@1236|Gammaproteobacteria,1XW7G@135623|Vibrionales	135623|Vibrionales	T	COG2202 FOG PAS PAC domain	-	-	-	-	-	-	-	-	-	-	-	-	PAS,PAS_4
WP_005373473.1	1219076.N646_3945	1e-257	895.6	COG0038@1|root,COG0038@2|Bacteria,1MV4K@1224|Proteobacteria,1RQJW@1236|Gammaproteobacteria,1XT8H@135623|Vibrionales	135623|Vibrionales	P	Probably acts as an electrical shunt for an outwardly- directed proton pump that is linked to amino acid decarboxylation, as part of the extreme acid resistance (XAR) response	clcA	-	-	ko:K03281	-	-	-	-	ko00000	2.A.49	-	-	Voltage_CLC
WP_005373478.1	1219076.N646_3943	6.3e-114	416.8	COG0302@1|root,COG0302@2|Bacteria,1MY3N@1224|Proteobacteria,1RMQM@1236|Gammaproteobacteria,1XUKF@135623|Vibrionales	135623|Vibrionales	F	GTP cyclohydrolase	folE	GO:0000166,GO:0001882,GO:0001883,GO:0003674,GO:0003824,GO:0003933,GO:0003934,GO:0005488,GO:0005525,GO:0005575,GO:0005622,GO:0005623,GO:0005737,GO:0006066,GO:0006082,GO:0006575,GO:0006725,GO:0006729,GO:0006732,GO:0006760,GO:0006807,GO:0008150,GO:0008152,GO:0008270,GO:0009058,GO:0009108,GO:0009987,GO:0016787,GO:0016810,GO:0016814,GO:0017076,GO:0017144,GO:0018130,GO:0019001,GO:0019238,GO:0019438,GO:…	3.5.4.16	ko:K01495	ko00790,ko01100,map00790,map01100	M00126,M00841,M00842,M00843	R00428,R04639,R05046,R05048	RC00263,RC00294,RC00323,RC00945,RC01188	ko00000,ko00001,ko00002,ko01000	-	-	-	GTP_cyclohydroI
WP_005373488.1	1219076.N646_3934	5.5e-175	620.2	COG0176@1|root,COG0176@2|Bacteria,1MWQ8@1224|Proteobacteria,1RMS0@1236|Gammaproteobacteria,1XSNT@135623|Vibrionales	135623|Vibrionales	F	Transaldolase is important for the balance of metabolites in the pentose-phosphate pathway	tal	GO:0003674,GO:0003824,GO:0004801,GO:0006081,GO:0006098,GO:0006139,GO:0006725,GO:0006732,GO:0006733,GO:0006739,GO:0006753,GO:0006793,GO:0006796,GO:0006807,GO:0008150,GO:0008152,GO:0009117,GO:0009987,GO:0016740,GO:0016744,GO:0019362,GO:0019637,GO:0019682,GO:0019693,GO:0034641,GO:0044237,GO:0044238,GO:0044281,GO:0046483,GO:0046496,GO:0051156,GO:0051186,GO:0055086,GO:0071704,GO:0072524,GO:1901135,GO:…	2.2.1.2	ko:K00616	ko00030,ko01100,ko01110,ko01120,ko01130,ko01200,ko01230,map00030,map01100,map01110,map01120,map01130,map01200,map01230	M00004,M00007	R01827	RC00439,RC00604	ko00000,ko00001,ko00002,ko01000	-	-	-	TAL_FSA
WP_005373515.1	1219076.N646_3923	1.5e-85	322.0	COG2131@1|root,COG2131@2|Bacteria,1RD1P@1224|Proteobacteria,1T01V@1236|Gammaproteobacteria,1Y2XW@135623|Vibrionales	135623|Vibrionales	F	MafB19-like deaminase	-	-	3.5.4.12	ko:K01493	ko00240,ko01100,map00240,map01100	M00429	R01663	RC00074	ko00000,ko00001,ko00002,ko01000,ko02044	-	-	-	dCMP_cyt_deam_1
WP_005373535.1	1219076.N646_3916	4.8e-48	196.8	COG3062@1|root,COG3062@2|Bacteria,1NGMR@1224|Proteobacteria,1SGGG@1236|Gammaproteobacteria,1XXWG@135623|Vibrionales	135623|Vibrionales	P	protein involved in formation of periplasmic nitrate reductase	napD	-	-	ko:K02570	-	-	-	-	ko00000	-	-	-	NapD
WP_005373542.1	1219076.N646_3913	3.7e-110	404.1	COG3005@1|root,COG3005@2|Bacteria,1MWV2@1224|Proteobacteria,1RQ9A@1236|Gammaproteobacteria,1XSSS@135623|Vibrionales	135623|Vibrionales	C	COG3005 Nitrate TMAO reductases, membrane-bound tetraheme cytochrome c subunit	napC	-	-	ko:K02569	-	-	-	-	ko00000	-	-	-	Cytochrom_NNT
WP_005373550.1	1219076.N646_3910	3.9e-54	217.2	2C668@1|root,32W8B@2|Bacteria,1N0CT@1224|Proteobacteria,1SA1B@1236|Gammaproteobacteria,1XXAJ@135623|Vibrionales	135623|Vibrionales	S	Phasin protein	-	-	-	-	-	-	-	-	-	-	-	-	Phasin_2
WP_005373572.1	1219076.N646_3903	4.2e-83	313.9	2AW76@1|root,31N3N@2|Bacteria,1QJV7@1224|Proteobacteria,1THWT@1236|Gammaproteobacteria,1XXRJ@135623|Vibrionales	135623|Vibrionales	-	-	-	-	-	-	-	-	-	-	-	-	-	-	-
WP_005373603.1	1219076.N646_3888	2.1e-46	191.4	COG2926@1|root,COG2926@2|Bacteria,1RH0U@1224|Proteobacteria,1S6XT@1236|Gammaproteobacteria,1XXYA@135623|Vibrionales	135623|Vibrionales	S	Belongs to the UPF0265 family	-	-	-	ko:K09802	-	-	-	-	ko00000	-	-	-	DUF496
WP_005373607.1	1219076.N646_3884	1.1e-09	68.9	2B697@1|root,31Z6K@2|Bacteria,1QKFI@1224|Proteobacteria,1TIJG@1236|Gammaproteobacteria,1XZ8I@135623|Vibrionales	135623|Vibrionales	-	-	-	-	-	-	-	-	-	-	-	-	-	-	-
WP_005373611.1	1219076.N646_3882	1.2e-98	365.9	COG1280@1|root,COG1280@2|Bacteria,1RDPB@1224|Proteobacteria,1S3J3@1236|Gammaproteobacteria,1Y2QB@135623|Vibrionales	135623|Vibrionales	E	LysE type translocator	-	-	-	-	-	-	-	-	-	-	-	-	LysE
WP_005373653.1	1219076.N646_3860	3.3e-112	411.0	COG1075@1|root,COG1075@2|Bacteria,1N2W0@1224|Proteobacteria,1SAMR@1236|Gammaproteobacteria,1XVQX@135623|Vibrionales	135623|Vibrionales	S	acetyltransferases and hydrolases with the alpha beta hydrolase fold	-	-	-	-	-	-	-	-	-	-	-	-	PGAP1
WP_005373655.1	1219076.N646_3859	1.6e-117	428.7	COG0108@1|root,COG0108@2|Bacteria,1MU8P@1224|Proteobacteria,1RQ49@1236|Gammaproteobacteria,1XT0Y@135623|Vibrionales	135623|Vibrionales	H	Catalyzes the conversion of D-ribulose 5-phosphate to formate and 3,4-dihydroxy-2-butanone 4-phosphate	ribB	GO:0003674,GO:0003824,GO:0005575,GO:0005622,GO:0005623,GO:0005737,GO:0005829,GO:0006766,GO:0006767,GO:0006771,GO:0006807,GO:0008150,GO:0008152,GO:0008686,GO:0009058,GO:0009110,GO:0009231,GO:0009987,GO:0016829,GO:0016830,GO:0017144,GO:0018130,GO:0034641,GO:0042364,GO:0042726,GO:0042727,GO:0044237,GO:0044249,GO:0044271,GO:0044281,GO:0044283,GO:0044424,GO:0044444,GO:0044464,GO:0046483,GO:0071704,GO:…	4.1.99.12	ko:K02858	ko00740,ko01100,ko01110,map00740,map01100,map01110	M00125	R07281	RC01792,RC01815	ko00000,ko00001,ko00002,ko01000	-	-	-	DHBP_synthase
WP_005373671.1	674977.VMC_19000	2.9e-50	204.1	COG0296@1|root,COG0296@2|Bacteria,1N8WX@1224|Proteobacteria,1S8R5@1236|Gammaproteobacteria,1Y291@135623|Vibrionales	135623|Vibrionales	G	Belongs to the glycosyl hydrolase 13 family	-	-	-	-	-	-	-	-	-	-	-	-	AMPK1_CBM
WP_005373685.1	1219076.N646_3846	1.2e-73	282.3	COG3304@1|root,COG3304@2|Bacteria,1RA96@1224|Proteobacteria,1S1ZC@1236|Gammaproteobacteria,1XWVT@135623|Vibrionales	135623|Vibrionales	S	Inner membrane component domain	yccF	-	-	-	-	-	-	-	-	-	-	-	YccF
WP_005373699.1	1219076.N646_3839	2.3e-81	308.1	COG0678@1|root,COG0678@2|Bacteria,1MU0H@1224|Proteobacteria,1RRFB@1236|Gammaproteobacteria,1XUW9@135623|Vibrionales	135623|Vibrionales	O	Redoxin	-	-	-	-	-	-	-	-	-	-	-	-	Redoxin
WP_005373820.1	1219076.N646_3789	6.8e-153	546.6	COG1806@1|root,COG1806@2|Bacteria,1MUHU@1224|Proteobacteria,1RPHX@1236|Gammaproteobacteria,1XT39@135623|Vibrionales	135623|Vibrionales	F	Bifunctional serine threonine kinase and phosphorylase involved in the regulation of the phosphoenolpyruvate synthase (PEPS) by catalyzing its phosphorylation dephosphorylation	ydiA	-	2.7.11.33,2.7.4.28	ko:K09773	-	-	-	-	ko00000,ko01000	-	-	-	Kinase-PPPase
WP_005373898.1	1219076.N646_3759	1e-75	289.3	COG0789@1|root,COG0789@2|Bacteria,1RH2U@1224|Proteobacteria,1S6M0@1236|Gammaproteobacteria,1XVN9@135623|Vibrionales	135623|Vibrionales	K	transcriptional regulators	soxR	-	-	ko:K13639	-	-	-	-	ko00000,ko03000	-	-	-	MerR,MerR-DNA-bind,MerR_1
WP_005373924.1	1219076.N646_3749	1.1e-46	192.2	COG1342@1|root,COG1342@2|Bacteria,1N80T@1224|Proteobacteria,1SCNF@1236|Gammaproteobacteria,1XYJD@135623|Vibrionales	135623|Vibrionales	S	Belongs to the UPF0251 family	-	-	-	-	-	-	-	-	-	-	-	-	DUF134
WP_005373930.1	1219076.N646_3745	2.9e-93	347.8	COG3015@1|root,COG3015@2|Bacteria,1N97X@1224|Proteobacteria,1SEMN@1236|Gammaproteobacteria,1XXAR@135623|Vibrionales	135623|Vibrionales	MP	lipoprotein NlpE involved in copper resistance	-	-	-	-	-	-	-	-	-	-	-	-	NlpE
WP_005373953.1	1219076.N646_3733	2.4e-138	498.0	COG1051@1|root,COG1051@2|Bacteria,1QTT4@1224|Proteobacteria,1RQ35@1236|Gammaproteobacteria,1XUIX@135623|Vibrionales	135623|Vibrionales	F	COG1051 ADP-ribose pyrophosphatase	-	-	-	-	-	-	-	-	-	-	-	-	NUDIX
WP_005373992.1	1219076.N646_3710	4.1e-24	117.1	2EK1G@1|root,33DRY@2|Bacteria,1NH6C@1224|Proteobacteria,1SGMZ@1236|Gammaproteobacteria,1XYPN@135623|Vibrionales	135623|Vibrionales	S	Protein of unknown function (DUF3012)	-	-	-	-	-	-	-	-	-	-	-	-	DUF3012
WP_005373994.1	1219076.N646_3708	0.0	1140.9	COG0025@1|root,COG1226@1|root,COG0025@2|Bacteria,COG1226@2|Bacteria,1QTUE@1224|Proteobacteria,1T1HJ@1236|Gammaproteobacteria,1XUJX@135623|Vibrionales	135623|Vibrionales	P	Belongs to the monovalent cation proton antiporter 2 (CPA2) transporter (TC 2.A.37) family	-	-	-	-	-	-	-	-	-	-	-	-	Na_H_Exchanger,TrkA_N
WP_005374021.1	1219076.N646_3690	4.7e-96	357.1	COG1051@1|root,COG1051@2|Bacteria,1RB8R@1224|Proteobacteria,1S1A6@1236|Gammaproteobacteria,1XSJ6@135623|Vibrionales	135623|Vibrionales	F	COG0494 NTP pyrophosphohydrolases including oxidative damage repair enzymes	-	-	-	-	-	-	-	-	-	-	-	-	NUDIX
WP_005374109.1	1219076.N646_3652	2.6e-126	458.0	COG1011@1|root,COG1011@2|Bacteria,1MVF8@1224|Proteobacteria,1RMK3@1236|Gammaproteobacteria,1XSVE@135623|Vibrionales	135623|Vibrionales	S	hydrolase (HAD superfamily)	yjjG	-	3.1.3.5	ko:K08723	ko00230,ko00240,ko00760,ko01100,ko01110,map00230,map00240,map00760,map01100,map01110	-	R00183,R00511,R00963,R01126,R01227,R01569,R01664,R01968,R02088,R02102,R02323,R02719,R03346	RC00017	ko00000,ko00001,ko01000	-	-	-	HAD_2
WP_005374161.1	1219076.N646_3634	3.5e-119	434.1	COG3145@1|root,COG3145@2|Bacteria,1RGXU@1224|Proteobacteria,1S6DD@1236|Gammaproteobacteria,1XWZP@135623|Vibrionales	135623|Vibrionales	L	COG3145 Alkylated DNA repair protein	-	-	-	-	-	-	-	-	-	-	-	-	2OG-FeII_Oxy_2
WP_005374164.1	1219076.N646_3633	2.2e-204	718.0	29HQP@1|root,304MY@2|Bacteria,1RFYR@1224|Proteobacteria,1S5CC@1236|Gammaproteobacteria,1Y2A9@135623|Vibrionales	135623|Vibrionales	S	Domain of unknown function (DUF3541)	-	-	-	-	-	-	-	-	-	-	-	-	DUF3541
WP_005374224.1	1219076.N646_3607	5.8e-166	590.1	COG0189@1|root,COG0189@2|Bacteria,1MX62@1224|Proteobacteria,1RM8B@1236|Gammaproteobacteria,1XT40@135623|Vibrionales	135623|Vibrionales	F	Belongs to the RimK family	rimK	-	-	ko:K05844	-	-	-	-	ko00000,ko01000,ko03009	-	-	-	RimK
WP_005374230.1	1219076.N646_3604	0.0	1263.4	COG1166@1|root,COG1166@2|Bacteria,1MU80@1224|Proteobacteria,1RP2J@1236|Gammaproteobacteria,1XSBQ@135623|Vibrionales	135623|Vibrionales	H	Catalyzes the biosynthesis of agmatine from arginine	speA	GO:0003674,GO:0003824,GO:0006576,GO:0006595,GO:0006596,GO:0006807,GO:0008150,GO:0008152,GO:0008792,GO:0009058,GO:0009308,GO:0009309,GO:0009987,GO:0016829,GO:0016830,GO:0016831,GO:0034641,GO:0042401,GO:0044106,GO:0044237,GO:0044249,GO:0044271,GO:0071704,GO:1901564,GO:1901566,GO:1901576	4.1.1.19	ko:K01585	ko00330,ko01100,map00330,map01100	M00133	R00566	RC00299	ko00000,ko00001,ko00002,ko01000	-	-	-	Orn_Arg_deC_N
WP_005374233.1	1219076.N646_3603	5.3e-175	620.2	COG0010@1|root,COG0010@2|Bacteria,1MVFH@1224|Proteobacteria,1RMH5@1236|Gammaproteobacteria,1XTQC@135623|Vibrionales	135623|Vibrionales	E	Belongs to the arginase family	speB	-	3.5.3.11	ko:K01480	ko00330,ko01100,map00330,map01100	M00133	R01157	RC00024,RC00329	ko00000,ko00001,ko00002,ko01000	-	-	-	Arginase
WP_005374255.1	1219076.N646_3590	2.6e-211	741.1	COG0457@1|root,COG0457@2|Bacteria,1MVH9@1224|Proteobacteria,1S3PV@1236|Gammaproteobacteria,1XTJS@135623|Vibrionales	135623|Vibrionales	S	COG0457 FOG TPR repeat	-	-	-	-	-	-	-	-	-	-	-	-	BTAD,TPR_16,TPR_19,TPR_8
WP_005374257.1	1219076.N646_3588	3.1e-63	247.7	COG0848@1|root,COG0848@2|Bacteria,1RI4M@1224|Proteobacteria,1S7MF@1236|Gammaproteobacteria,1XWYC@135623|Vibrionales	135623|Vibrionales	U	COG0848 Biopolymer transport protein	exbD2	-	-	ko:K03559	-	-	-	-	ko00000,ko02000	1.A.30.2.1	-	-	ExbD
WP_005374297.1	223926.28808267	8.5e-128	463.0	COG0671@1|root,COG0671@2|Bacteria,1MWW4@1224|Proteobacteria,1RNSB@1236|Gammaproteobacteria,1XTTN@135623|Vibrionales	135623|Vibrionales	I	COG0671 Membrane-associated phospholipid phosphatase	VVA0266	-	3.1.3.27,3.1.3.4,3.1.3.81,3.6.1.27	ko:K01096	ko00564,ko01100,map00564,map01100	-	R02029	RC00017	ko00000,ko00001,ko01000	-	-	-	PAP2
WP_005374384.1	1219076.N646_3523	2.7e-79	301.2	COG3915@1|root,COG3915@2|Bacteria,1N7KF@1224|Proteobacteria,1SD6F@1236|Gammaproteobacteria,1Y2Z7@135623|Vibrionales	135623|Vibrionales	S	oxidoreductase	-	-	-	-	-	-	-	-	-	-	-	-	-
WP_005374405.1	223926.28808196	7.8e-29	132.9	2AWP3@1|root,31NK0@2|Bacteria,1QKAN@1224|Proteobacteria,1TIE6@1236|Gammaproteobacteria,1XYYR@135623|Vibrionales	135623|Vibrionales	-	-	-	-	-	-	-	-	-	-	-	-	-	-	-
WP_005374431.1	1219076.N646_3501	6.3e-87	326.6	COG0350@1|root,COG0350@2|Bacteria,1N2YQ@1224|Proteobacteria,1S68H@1236|Gammaproteobacteria,1XX26@135623|Vibrionales	135623|Vibrionales	H	Involved in the cellular defense against the biological effects of O6-methylguanine (O6-MeG) and O4-methylthymine (O4-MeT) in DNA. Repairs the methylated nucleobase in DNA by stoichiometrically transferring the methyl group to a cysteine residue in the enzyme. This is a suicide reaction the enzyme is irreversibly inactivated	ogt	-	2.1.1.63	ko:K00567,ko:K10778	-	-	-	-	ko00000,ko01000,ko03000,ko03400	-	-	-	DNA_binding_1,HTH_18,Methyltransf_1N
WP_005374436.1	1219076.N646_3496	2.4e-164	584.7	COG0583@1|root,COG0583@2|Bacteria,1MXXA@1224|Proteobacteria,1RREE@1236|Gammaproteobacteria,1XUTM@135623|Vibrionales	135623|Vibrionales	K	Transcriptional regulator	hdfR	-	-	-	-	-	-	-	-	-	-	-	HTH_1,LysR_substrate
WP_005374439.1	1219076.N646_3495	2.8e-60	237.7	COG3085@1|root,COG3085@2|Bacteria,1N4FH@1224|Proteobacteria,1SC65@1236|Gammaproteobacteria,1XXA3@135623|Vibrionales	135623|Vibrionales	S	protein conserved in bacteria	-	-	-	ko:K09897	-	-	-	-	ko00000	-	-	-	DUF413
WP_005374440.1	1219076.N646_3494	7.9e-41	172.6	2E4VZ@1|root,32ZQ5@2|Bacteria,1N7XP@1224|Proteobacteria,1SCVI@1236|Gammaproteobacteria,1XYDV@135623|Vibrionales	135623|Vibrionales	S	Protein of unknown function (DUF3081)	-	-	-	-	-	-	-	-	-	-	-	-	DUF3081
WP_005374441.1	1219076.N646_3493	2.3e-150	538.1	COG0363@1|root,COG0363@2|Bacteria,1MVEA@1224|Proteobacteria,1RQ2V@1236|Gammaproteobacteria,1XV23@135623|Vibrionales	135623|Vibrionales	G	Catalyzes the reversible isomerization-deamination of glucosamine 6-phosphate (GlcN6P) to form fructose 6-phosphate (Fru6P) and ammonium ion	nagB	-	3.5.99.6	ko:K02564	ko00520,ko01100,map00520,map01100	-	R00765	RC00163	ko00000,ko00001,ko01000	-	-	-	Glucosamine_iso
WP_005374448.1	1219076.N646_3487	5.9e-222	776.5	COG0786@1|root,COG0786@2|Bacteria,1MVBC@1224|Proteobacteria,1RP0S@1236|Gammaproteobacteria,1XUE5@135623|Vibrionales	135623|Vibrionales	P	Catalyzes the sodium-dependent transport of glutamate	gltS	-	-	ko:K03312	-	-	-	-	ko00000,ko02000	2.A.27	-	-	Glt_symporter
WP_005374482.1	1219076.N646_3474	1.8e-133	481.9	COG0217@1|root,COG0217@2|Bacteria,1MW3X@1224|Proteobacteria,1RP5N@1236|Gammaproteobacteria,1XTXW@135623|Vibrionales	135623|Vibrionales	K	transcriptional regulatory protein	yeeN	GO:0005575,GO:0005622,GO:0005623,GO:0005737,GO:0005829,GO:0044424,GO:0044444,GO:0044464	-	-	-	-	-	-	-	-	-	-	Transcrip_reg
WP_005374484.1	1116375.VEJY3_15801	2.6e-29	134.0	2C4PK@1|root,3333R@2|Bacteria,1N7VC@1224|Proteobacteria,1SCZA@1236|Gammaproteobacteria,1XYWF@135623|Vibrionales	135623|Vibrionales	S	Protein of unknown function (DUF3283)	VVA0009	-	-	-	-	-	-	-	-	-	-	-	DUF3283
WP_005374493.1	1219076.N646_3469	5.6e-26	122.9	2AWN9@1|root,31NJ0@2|Bacteria,1QK9N@1224|Proteobacteria,1TID5@1236|Gammaproteobacteria,1XYWS@135623|Vibrionales	135623|Vibrionales	-	-	VVA0005	-	-	-	-	-	-	-	-	-	-	-	-
WP_005374503.1	1219076.N646_3464	2.5e-233	814.3	COG1192@1|root,COG1192@2|Bacteria,1NAJP@1224|Proteobacteria,1S2DK@1236|Gammaproteobacteria,1XSUA@135623|Vibrionales	135623|Vibrionales	D	COG1192 ATPases involved in chromosome partitioning	parA	-	-	-	-	-	-	-	-	-	-	-	AAA_31
WP_005374504.1	1219076.N646_3463	4.8e-174	617.1	COG1475@1|root,COG1475@2|Bacteria,1NGXR@1224|Proteobacteria,1RNZ3@1236|Gammaproteobacteria,1XSQH@135623|Vibrionales	135623|Vibrionales	K	Belongs to the ParB family	VVA1695	-	-	ko:K03497	-	-	-	-	ko00000,ko03000,ko03036,ko04812	-	-	-	ParBc
WP_005374582.1	1219076.N646_3435	2.6e-272	944.1	COG0591@1|root,COG0591@2|Bacteria,1MUBI@1224|Proteobacteria,1RMXU@1236|Gammaproteobacteria,1XSU8@135623|Vibrionales	135623|Vibrionales	E	Belongs to the sodium solute symporter (SSF) (TC 2.A.21) family	putP	-	-	ko:K11928	-	-	-	-	ko00000,ko02000	2.A.21.2	-	-	SSF
WP_005374595.1	1219076.N646_3429	2.1e-82	311.6	COG1522@1|root,COG1522@2|Bacteria,1RE7N@1224|Proteobacteria,1S56G@1236|Gammaproteobacteria,1XUPJ@135623|Vibrionales	135623|Vibrionales	K	COG1522 Transcriptional regulators	-	-	-	ko:K03719	-	-	-	-	ko00000,ko03000,ko03036	-	-	-	AsnC_trans_reg,HTH_24
WP_005374597.1	1219076.N646_3426	0.0	1181.4	COG1132@1|root,COG1132@2|Bacteria,1MUBM@1224|Proteobacteria,1RMUR@1236|Gammaproteobacteria,1XSH6@135623|Vibrionales	135623|Vibrionales	V	COG1132 ABC-type multidrug transport system, ATPase and permease components	vcaM	-	-	ko:K18893	ko02010,map02010	-	-	-	ko00000,ko00001,ko02000	3.A.1	-	-	ABC_membrane,ABC_tran
WP_005374689.1	1219076.N646_3400	4.5e-41	173.3	2CC0C@1|root,32ZJ1@2|Bacteria,1R3EF@1224|Proteobacteria,1T671@1236|Gammaproteobacteria,1Y3DF@135623|Vibrionales	135623|Vibrionales	S	Protein of unknown function (DUF3297)	-	-	-	-	-	-	-	-	-	-	-	-	DUF3297
WP_005374821.1	674977.VMC_13670	7.4e-209	733.0	COG3633@1|root,COG3633@2|Bacteria,1MXE1@1224|Proteobacteria,1RP9B@1236|Gammaproteobacteria,1XSMF@135623|Vibrionales	135623|Vibrionales	E	Involved in the import of serine and threonine into the cell, with the concomitant import of sodium (symport system)	sstT	GO:0003674,GO:0005215,GO:0005310,GO:0005342,GO:0005343,GO:0006810,GO:0006811,GO:0006812,GO:0006814,GO:0006820,GO:0006835,GO:0008150,GO:0008324,GO:0008509,GO:0008514,GO:0015075,GO:0015077,GO:0015081,GO:0015291,GO:0015293,GO:0015294,GO:0015318,GO:0015370,GO:0015672,GO:0015711,GO:0015849,GO:0017153,GO:0022804,GO:0022857,GO:0022890,GO:0030001,GO:0034220,GO:0035725,GO:0046873,GO:0046942,GO:0046943,GO:…	-	ko:K07862	-	-	-	-	ko00000,ko02000	2.A.23.4	-	-	SDF
WP_005374827.1	674977.VMC_13640	2.5e-112	411.4	COG1999@1|root,COG1999@2|Bacteria,1RHJ8@1224|Proteobacteria,1SYIQ@1236|Gammaproteobacteria,1XT7R@135623|Vibrionales	135623|Vibrionales	S	protein SCO1 SenC PrrC, involved in biogenesis of respiratory and photosynthetic systems	-	-	-	ko:K07152	-	-	-	-	ko00000,ko03029	-	-	-	SCO1-SenC
WP_005374836.1	674977.VMC_13610	0.0	1659.8	COG0058@1|root,COG0058@2|Bacteria,1MW4J@1224|Proteobacteria,1RN8P@1236|Gammaproteobacteria,1XSRI@135623|Vibrionales	135623|Vibrionales	G	Phosphorylase is an important allosteric enzyme in carbohydrate metabolism. Enzymes from different sources differ in their regulatory mechanisms and in their natural substrates. However, all known phosphorylases share catalytic and structural properties	malP	-	2.4.1.1	ko:K00688	ko00500,ko01100,ko01110,ko02026,ko04217,ko04910,ko04922,ko04931,map00500,map01100,map01110,map02026,map04217,map04910,map04922,map04931	-	R02111	-	ko00000,ko00001,ko01000	-	GT35	-	Phosphorylase
WP_005374925.1	674977.VMC_13290	1.8e-49	201.4	COG1359@1|root,COG1359@2|Bacteria,1NGPW@1224|Proteobacteria,1SB35@1236|Gammaproteobacteria,1XY1X@135623|Vibrionales	135623|Vibrionales	S	Antibiotic biosynthesis monooxygenase	-	-	-	-	-	-	-	-	-	-	-	-	ABM
WP_005375109.1	1219076.N646_3220	5.8e-58	229.9	2B22N@1|root,31UJJ@2|Bacteria,1QSF4@1224|Proteobacteria,1THZ8@1236|Gammaproteobacteria,1XXZ8@135623|Vibrionales	135623|Vibrionales	S	transcriptional regulators	-	-	-	-	-	-	-	-	-	-	-	-	-
WP_005375112.1	1219076.N646_3217	4.5e-171	607.1	COG0583@1|root,COG0583@2|Bacteria,1MW16@1224|Proteobacteria,1RR7U@1236|Gammaproteobacteria,1XV5Q@135623|Vibrionales	135623|Vibrionales	K	Transcriptional regulator	-	-	-	-	-	-	-	-	-	-	-	-	HTH_1,LysR_substrate
WP_005375116.1	674977.VMC_09210	2.8e-90	337.8	2B2ED@1|root,31UYZ@2|Bacteria,1QJPI@1224|Proteobacteria,1THQG@1236|Gammaproteobacteria,1XX65@135623|Vibrionales	135623|Vibrionales	-	-	-	-	-	-	-	-	-	-	-	-	-	-	-
WP_005375118.1	1219076.N646_3213	0.0	1533.1	COG1067@1|root,COG1067@2|Bacteria,1MWGB@1224|Proteobacteria,1RMPC@1236|Gammaproteobacteria,1XSB9@135623|Vibrionales	135623|Vibrionales	O	Belongs to the peptidase S16 family	-	-	-	-	-	-	-	-	-	-	-	-	AAA_32,Lon_C
WP_005375140.1	1219076.N646_3193	1.2e-129	469.2	COG0813@1|root,COG0813@2|Bacteria,1MUW6@1224|Proteobacteria,1RMMA@1236|Gammaproteobacteria,1XT8Y@135623|Vibrionales	135623|Vibrionales	F	phosphorylase	deoD2	GO:0003674,GO:0003824,GO:0004731,GO:0006139,GO:0006725,GO:0006807,GO:0008150,GO:0008152,GO:0009987,GO:0016740,GO:0016757,GO:0016763,GO:0034641,GO:0044237,GO:0044238,GO:0046483,GO:0071704,GO:1901360	2.4.2.1	ko:K03784	ko00230,ko00240,ko00760,ko01100,ko01110,map00230,map00240,map00760,map01100,map01110	-	R01561,R01863,R01969,R02147,R02294,R02295,R02297,R02484,R02557,R02748,R08368,R10244	RC00033,RC00063,RC00122	ko00000,ko00001,ko01000	-	-	-	PNP_UDP_1
WP_005375141.1	1219076.N646_3192	1.3e-181	642.1	COG1683@1|root,COG3272@1|root,COG1683@2|Bacteria,COG3272@2|Bacteria,1MXYZ@1224|Proteobacteria,1RNMF@1236|Gammaproteobacteria,1XUJK@135623|Vibrionales	135623|Vibrionales	S	Protein of unknown function (DUF1722)	-	-	-	-	-	-	-	-	-	-	-	-	DUF1722,DUF523
WP_005375142.1	1219076.N646_3191	1.4e-142	512.3	COG0789@1|root,COG0789@2|Bacteria,1R9SN@1224|Proteobacteria,1S967@1236|Gammaproteobacteria,1XUT1@135623|Vibrionales	135623|Vibrionales	K	Transcriptional regulator MerR family	-	-	-	ko:K22491	-	-	-	-	ko00000,ko03000	-	-	-	MerR_1
WP_005375144.1	1219076.N646_3189	9.1e-175	619.4	COG1376@1|root,COG1376@2|Bacteria,1MVYT@1224|Proteobacteria,1RMNC@1236|Gammaproteobacteria,1XT0M@135623|Vibrionales	135623|Vibrionales	M	protein conserved in bacteria	-	-	-	ko:K16291,ko:K19236	ko01503,map01503	-	-	-	ko00000,ko00001,ko01002,ko01011	-	-	-	LysM,YkuD
WP_005375145.1	1219076.N646_3188	1.7e-27	128.3	COG4238@1|root,COG4238@2|Bacteria,1MZCW@1224|Proteobacteria,1S8YB@1236|Gammaproteobacteria,1XYBW@135623|Vibrionales	135623|Vibrionales	M	Outer membrane lipoprotein	lpp	-	-	ko:K06078	-	-	-	-	ko00000,ko01011	-	-	-	LPP
WP_005375153.1	1219076.N646_3180	2.1e-143	515.0	COG0226@1|root,COG0226@2|Bacteria,1RD2K@1224|Proteobacteria,1T0KP@1236|Gammaproteobacteria,1XUIY@135623|Vibrionales	135623|Vibrionales	P	ABC-type phosphate transport system, periplasmic component	pstS	-	-	ko:K02040	ko02010,ko02020,ko05152,map02010,map02020,map05152	M00222	-	-	ko00000,ko00001,ko00002,ko02000	3.A.1.7	-	-	PBP_like_2
WP_005375154.1	1219076.N646_3179	1.9e-156	558.5	COG0573@1|root,COG0573@2|Bacteria,1MVKP@1224|Proteobacteria,1RQXJ@1236|Gammaproteobacteria,1XSNI@135623|Vibrionales	135623|Vibrionales	P	probably responsible for the translocation of the substrate across the membrane	pstC	-	-	ko:K02037	ko02010,map02010	M00222	-	-	ko00000,ko00001,ko00002,ko02000	3.A.1.7	-	-	BPD_transp_1
WP_005375156.1	1219076.N646_3177	4.2e-138	497.3	COG1117@1|root,COG1117@2|Bacteria,1MU16@1224|Proteobacteria,1RNUF@1236|Gammaproteobacteria,1XT9N@135623|Vibrionales	135623|Vibrionales	P	Part of the ABC transporter complex PstSACB involved in phosphate import. Responsible for energy coupling to the transport system	pstB2	GO:0003674,GO:0003824,GO:0005215,GO:0006810,GO:0006811,GO:0006817,GO:0006820,GO:0008150,GO:0008509,GO:0015075,GO:0015103,GO:0015114,GO:0015318,GO:0015399,GO:0015405,GO:0015415,GO:0015698,GO:0016462,GO:0016787,GO:0016817,GO:0016818,GO:0016887,GO:0017111,GO:0022804,GO:0022857,GO:0034220,GO:0035435,GO:0042623,GO:0042626,GO:0043225,GO:0043492,GO:0051179,GO:0051234,GO:0055085,GO:0098656,GO:0098660,GO:…	3.6.3.27	ko:K02036	ko02010,map02010	M00222	-	-	ko00000,ko00001,ko00002,ko01000,ko02000	3.A.1.7	-	-	ABC_tran
WP_005375165.1	1219076.N646_3167	1.5e-26	124.8	2AWN1@1|root,31NIT@2|Bacteria,1QK9F@1224|Proteobacteria,1TICX@1236|Gammaproteobacteria,1XYW9@135623|Vibrionales	135623|Vibrionales	-	-	-	-	-	-	-	-	-	-	-	-	-	-	-
WP_005375171.1	1219076.N646_3161	3e-156	557.8	COG0668@1|root,COG0668@2|Bacteria,1RA7T@1224|Proteobacteria,1SZY6@1236|Gammaproteobacteria,1Y2XG@135623|Vibrionales	135623|Vibrionales	M	COG0668 Small-conductance mechanosensitive channel	-	-	-	-	-	-	-	-	-	-	-	-	MS_channel
WP_005375299.1	674977.VMC_15890	6.3e-151	540.0	COG0171@1|root,COG0171@2|Bacteria,1MU9U@1224|Proteobacteria,1RNKA@1236|Gammaproteobacteria,1XSFI@135623|Vibrionales	135623|Vibrionales	F	Catalyzes the ATP-dependent amidation of deamido-NAD to form NAD. Uses ammonia as a nitrogen source	nadE	-	6.3.1.5	ko:K01916	ko00760,ko01100,map00760,map01100	M00115	R00189	RC00100	ko00000,ko00001,ko00002,ko01000	-	-	-	NAD_synthase
WP_005375302.1	1219076.N646_3094	5.2e-110	403.7	28R69@1|root,2ZDKA@2|Bacteria,1P5DZ@1224|Proteobacteria,1SW5A@1236|Gammaproteobacteria,1XWIU@135623|Vibrionales	135623|Vibrionales	S	COG2207 AraC-type DNA-binding domain-containing proteins	VPA0415	-	-	-	-	-	-	-	-	-	-	-	AraC_binding
WP_005375305.1	223926.28808583	3.3e-16	92.0	COG4886@1|root,COG4886@2|Bacteria,1NF8D@1224|Proteobacteria,1SYIT@1236|Gammaproteobacteria,1XT24@135623|Vibrionales	135623|Vibrionales	S	Leucine-rich repeat (LRR) protein	-	-	-	-	-	-	-	-	-	-	-	-	-
WP_005375307.1	674977.VMC_15960	9.8e-46	189.1	COG3691@1|root,COG3691@2|Bacteria,1NNR5@1224|Proteobacteria,1SHHC@1236|Gammaproteobacteria,1XYHA@135623|Vibrionales	135623|Vibrionales	S	protein conserved in bacteria	VPA0419	-	-	-	-	-	-	-	-	-	-	-	DUF406
WP_005375320.1	1219076.N646_3086	2.3e-151	541.6	COG4558@1|root,COG4558@2|Bacteria,1QTSV@1224|Proteobacteria,1RNCT@1236|Gammaproteobacteria,1XTQ8@135623|Vibrionales	135623|Vibrionales	P	COG4558 ABC-type hemin transport system, periplasmic component	huvB	-	-	ko:K02016	ko02010,map02010	M00240	-	-	ko00000,ko00001,ko00002,ko02000	3.A.1.14	-	-	Peripla_BP_2
WP_005375322.1	1219076.N646_3085	4.3e-68	263.8	COG0848@1|root,COG0848@2|Bacteria,1ND5E@1224|Proteobacteria,1SG8B@1236|Gammaproteobacteria,1XXBE@135623|Vibrionales	135623|Vibrionales	U	Biopolymer transport protein ExbD/TolR	exbD1	GO:0003674,GO:0005215	-	-	-	-	-	-	-	-	-	-	ExbD
WP_005375331.1	1219076.N646_3080	6.5e-93	346.7	COG0748@1|root,COG0748@2|Bacteria,1N0X1@1224|Proteobacteria,1S9AY@1236|Gammaproteobacteria,1XSSN@135623|Vibrionales	135623|Vibrionales	P	heme iron utilization protein	hutZ	-	-	ko:K07226	-	-	-	-	ko00000	-	-	-	Putative_PNPOx
WP_005375434.1	1219076.N646_4674	6.3e-191	673.3	COG0842@1|root,COG0842@2|Bacteria,1MW5R@1224|Proteobacteria,1RPB4@1236|Gammaproteobacteria,1XT9F@135623|Vibrionales	135623|Vibrionales	V	Transport permease protein	-	-	-	ko:K01992	-	M00254	-	-	ko00000,ko00002,ko02000	3.A.1	-	-	ABC2_membrane_3
WP_005375501.1	1219076.N646_4642	1.3e-54	218.8	2AW94@1|root,31N4F@2|Bacteria,1QJVW@1224|Proteobacteria,1THXH@1236|Gammaproteobacteria,1XXTY@135623|Vibrionales	135623|Vibrionales	-	-	VPA0521	-	-	-	-	-	-	-	-	-	-	-	-
WP_005375557.1	1116375.VEJY3_21776	6.2e-34	149.4	COG3530@1|root,COG3530@2|Bacteria,1N7GT@1224|Proteobacteria,1SCBX@1236|Gammaproteobacteria,1XYDT@135623|Vibrionales	135623|Vibrionales	S	protein conserved in bacteria	STM2426	-	-	ko:K09954	-	-	-	-	ko00000	-	-	-	QSregVF_b
WP_005375563.1	1219076.N646_4583	1.9e-58	231.5	COG2154@1|root,COG2154@2|Bacteria,1RH99@1224|Proteobacteria,1SAUS@1236|Gammaproteobacteria,1XXVD@135623|Vibrionales	135623|Vibrionales	H	pterin-4-alpha-carbinolamine dehydratase	phhB	GO:0003674,GO:0003824,GO:0006066,GO:0006725,GO:0006729,GO:0006732,GO:0006807,GO:0008124,GO:0008150,GO:0008152,GO:0009058,GO:0009108,GO:0009987,GO:0016829,GO:0016835,GO:0016836,GO:0017144,GO:0018130,GO:0019438,GO:0019751,GO:0034311,GO:0034312,GO:0034641,GO:0042558,GO:0042559,GO:0044237,GO:0044249,GO:0044271,GO:0044281,GO:0044283,GO:0046146,GO:0046165,GO:0046173,GO:0046483,GO:0051186,GO:0051188,GO:…	4.2.1.96	ko:K01724	ko00790,map00790	-	R04734	RC01208	ko00000,ko00001,ko01000,ko04147	-	-	-	Pterin_4a
WP_005375564.1	1219076.N646_4584	1e-150	539.3	COG3186@1|root,COG3186@2|Bacteria,1MU29@1224|Proteobacteria,1RQBJ@1236|Gammaproteobacteria,1XSTV@135623|Vibrionales	135623|Vibrionales	E	Phenylalanine-4-hydroxylase	phhA	GO:0003674,GO:0003824,GO:0004497,GO:0004505,GO:0006082,GO:0006520,GO:0006558,GO:0006559,GO:0006725,GO:0006807,GO:0008150,GO:0008152,GO:0009056,GO:0009063,GO:0009072,GO:0009074,GO:0009987,GO:0016054,GO:0016491,GO:0016705,GO:0016714,GO:0017144,GO:0019439,GO:0019752,GO:0042737,GO:0043436,GO:0044237,GO:0044238,GO:0044248,GO:0044281,GO:0044282,GO:0046395,GO:0055114,GO:0071704,GO:1901360,GO:1901361,GO:…	1.14.16.1	ko:K00500	ko00360,ko00400,ko00790,ko01100,ko01230,map00360,map00400,map00790,map01100,map01230	-	R01795,R07211	RC00490	ko00000,ko00001,ko01000	-	-	-	Biopterin_H
WP_005375625.1	1116375.VEJY3_21891	4.3e-32	143.3	COG1278@1|root,COG1278@2|Bacteria,1N6Q5@1224|Proteobacteria,1SCA7@1236|Gammaproteobacteria,1XYCD@135623|Vibrionales	135623|Vibrionales	K	Cold shock	cspV	-	-	ko:K03704	-	-	-	-	ko00000,ko03000	-	-	-	CSD
WP_005375670.1	1219076.N646_4558	1.2e-120	439.1	COG2030@1|root,COG2030@2|Bacteria,1RAHS@1224|Proteobacteria,1T0EH@1236|Gammaproteobacteria,1XTU1@135623|Vibrionales	135623|Vibrionales	I	COG2030 Acyl dehydratase	-	-	-	-	-	-	-	-	-	-	-	-	MaoC_dehydratas
WP_005375697.1	674977.VMC_22490	3.2e-220	770.8	COG0282@1|root,COG0282@2|Bacteria,1MW61@1224|Proteobacteria,1RMKB@1236|Gammaproteobacteria,1XT0N@135623|Vibrionales	135623|Vibrionales	F	Catalyzes the formation of acetyl phosphate from acetate and ATP. Can also catalyze the reverse reaction	ackA2	GO:0003674,GO:0003824,GO:0006091,GO:0006113,GO:0006793,GO:0006796,GO:0008150,GO:0008152,GO:0008776,GO:0009987,GO:0015980,GO:0016301,GO:0016310,GO:0016740,GO:0016772,GO:0016774,GO:0044237,GO:0055114	2.7.2.1	ko:K00925	ko00430,ko00620,ko00640,ko00680,ko00720,ko01100,ko01120,ko01200,map00430,map00620,map00640,map00680,map00720,map01100,map01120,map01200	M00357,M00579	R00315,R01353	RC00002,RC00043	ko00000,ko00001,ko00002,ko01000	-	-	-	Acetate_kinase
WP_005375836.1	1219076.N646_4473	9.4e-55	219.2	COG3805@1|root,COG3805@2|Bacteria,1N2DN@1224|Proteobacteria,1SA51@1236|Gammaproteobacteria,1XYIR@135623|Vibrionales	135623|Vibrionales	Q	COG3805 Aromatic ring-cleaving dioxygenase	-	-	-	ko:K10253	-	-	-	-	ko00000,ko01000	-	-	-	DOPA_dioxygen
WP_005375838.1	1280001.BAOA01000010_gene4219	4.1e-240	837.0	COG0443@1|root,COG0443@2|Bacteria,1MXBT@1224|Proteobacteria,1RN4U@1236|Gammaproteobacteria,1XU0W@135623|Vibrionales	135623|Vibrionales	O	COG0443 Molecular chaperone	T0747	-	-	ko:K04046	-	-	-	-	ko00000,ko03110	1.A.33	-	-	HSP70
WP_005375979.1	1219076.N646_4384	2e-91	341.7	COG0494@1|root,COG0494@2|Bacteria,1RCX7@1224|Proteobacteria,1RSM2@1236|Gammaproteobacteria,1XX52@135623|Vibrionales	135623|Vibrionales	L	COG0494 NTP pyrophosphohydrolases including oxidative damage repair enzymes	-	-	3.6.1.13	ko:K01515	ko00230,map00230	-	R01054	RC00002	ko00000,ko00001,ko01000	-	-	-	NUDIX
WP_005375991.1	674977.VMC_41770	6.8e-155	553.1	COG3675@1|root,COG3675@2|Bacteria,1NICA@1224|Proteobacteria,1SHG9@1236|Gammaproteobacteria,1XT2J@135623|Vibrionales	135623|Vibrionales	I	Lipase (class 3)	-	-	-	-	-	-	-	-	-	-	-	-	Lipase_3
WP_005376048.1	1219076.N646_4366	1.5e-68	265.4	COG0782@1|root,COG0782@2|Bacteria,1MZNY@1224|Proteobacteria,1S8V4@1236|Gammaproteobacteria,1XX79@135623|Vibrionales	135623|Vibrionales	K	Rnk N-terminus	-	-	-	ko:K06140	-	-	-	-	ko00000,ko03000	-	-	-	GreA_GreB,Rnk_N
WP_005376206.1	1219076.N646_4332	1.6e-45	188.3	COG0640@1|root,COG0640@2|Bacteria,1N72Q@1224|Proteobacteria,1SCH5@1236|Gammaproteobacteria,1XYDG@135623|Vibrionales	135623|Vibrionales	K	Transcriptional regulator ArsR family	-	-	-	-	-	-	-	-	-	-	-	-	HTH_20,HTH_5
WP_005376208.1	674977.VMC_32220	5.3e-63	246.9	COG2391@1|root,COG2391@2|Bacteria,1MZ3A@1224|Proteobacteria,1S95T@1236|Gammaproteobacteria,1XY5J@135623|Vibrionales	135623|Vibrionales	S	Sulphur transport	-	-	-	ko:K07112	-	-	-	-	ko00000	-	-	-	Sulf_transp
WP_005376218.1	674977.VMC_32310	1.9e-112	411.8	2B0QJ@1|root,31MNT@2|Bacteria,1QJGF@1224|Proteobacteria,1THG6@1236|Gammaproteobacteria,1XVJQ@135623|Vibrionales	135623|Vibrionales	-	-	-	-	-	-	-	-	-	-	-	-	-	-	-
WP_005376220.1	1219076.N646_4318	1e-60	239.2	COG3111@1|root,COG3111@2|Bacteria,1QECJ@1224|Proteobacteria,1SH7B@1236|Gammaproteobacteria,1XXAT@135623|Vibrionales	135623|Vibrionales	S	Bacterial OB fold (BOF) protein	-	-	-	-	-	-	-	-	-	-	-	-	BOF
WP_005376232.1	1219076.N646_4313	1.1e-72	279.3	2CB6X@1|root,2ZTSF@2|Bacteria,1P8T9@1224|Proteobacteria,1STHQ@1236|Gammaproteobacteria,1XX1M@135623|Vibrionales	135623|Vibrionales	S	Protein of unknown function (DUF3069)	VPA0928	-	-	-	-	-	-	-	-	-	-	-	DUF3069
WP_005376251.1	674977.VMC_32450	7.8e-120	436.4	COG0745@1|root,COG0745@2|Bacteria,1N7TJ@1224|Proteobacteria,1S21N@1236|Gammaproteobacteria,1XSJI@135623|Vibrionales	135623|Vibrionales	K	COG0745 Response regulators consisting of a CheY-like receiver domain and a winged-helix DNA-binding domain	-	-	-	-	-	-	-	-	-	-	-	-	Response_reg,Trans_reg_C
WP_005376257.1	1219076.N646_4302	1.2e-18	98.2	COG3140@1|root,COG3140@2|Bacteria,1N89H@1224|Proteobacteria,1SCHP@1236|Gammaproteobacteria,1XZEF@135623|Vibrionales	135623|Vibrionales	S	Belongs to the UPF0181 family	-	-	-	ko:K09917	-	-	-	-	ko00000	-	-	-	UPF0181
WP_005376292.1	1219076.N646_4285	2.1e-51	208.0	COG0023@1|root,COG0023@2|Bacteria,1MZ8T@1224|Proteobacteria,1S929@1236|Gammaproteobacteria,1XXTP@135623|Vibrionales	135623|Vibrionales	J	COG0023 Translation initiation factor 1 (eIF-1 SUI1) and related proteins	yciH	-	-	ko:K03113	ko03013,map03013	-	-	-	ko00000,ko00001,ko03012	-	-	-	SUI1
WP_005376294.1	674977.VMC_42250	2.9e-66	257.7	2AW5Q@1|root,31N0Q@2|Bacteria,1QJSF@1224|Proteobacteria,1THTS@1236|Gammaproteobacteria,1XXI7@135623|Vibrionales	135623|Vibrionales	S	Protein of unknown function (DUF3319)	VPA0887	-	-	-	-	-	-	-	-	-	-	-	DUF3319
WP_005376323.1	1219076.N646_4269	5.1e-122	443.7	COG4181@1|root,COG4181@2|Bacteria,1MXG9@1224|Proteobacteria,1RMG1@1236|Gammaproteobacteria,1XU0B@135623|Vibrionales	135623|Vibrionales	Q	ABC-type transport system involved in lysophospholipase L1 biosynthesis, ATPase component	ybbA	-	-	ko:K02003	-	M00258	-	-	ko00000,ko00002,ko02000	3.A.1	-	-	ABC_tran
WP_005376324.1	674977.VMC_22910	7.9e-111	406.4	COG2755@1|root,COG2755@2|Bacteria,1RCXZ@1224|Proteobacteria,1S3QU@1236|Gammaproteobacteria,1XVT0@135623|Vibrionales	135623|Vibrionales	E	COG2755 Lysophospholipase L1 and related esterases	tesA	-	3.1.1.5	ko:K10804	ko01040,map01040	-	-	-	ko00000,ko00001,ko01000,ko01004	-	-	-	Lipase_GDSL_2
WP_005376325.1	674977.VMC_22900	1.1e-225	788.9	COG3007@1|root,COG3007@2|Bacteria,1QJA8@1224|Proteobacteria,1RU33@1236|Gammaproteobacteria,1XTE7@135623|Vibrionales	135623|Vibrionales	I	Involved in the final reduction of the elongation cycle of fatty acid synthesis (FAS II). Catalyzes the reduction of a carbon-carbon double bond in an enoyl moiety that is covalently linked to an acyl carrier protein (ACP)	fabV2	-	1.3.1.44,1.3.1.9	ko:K00209	ko00061,ko00650,ko01100,ko01120,ko01200,ko01212,map00061,map00650,map01100,map01120,map01200,map01212	M00083	R01171,R04429,R04724,R04955,R04958,R04961,R04966,R04969	RC00052,RC00076	ko00000,ko00001,ko00002,ko01000,ko01004	-	-	-	Eno-Rase_FAD_bd,Eno-Rase_NADH_b,Enoyl_reductase
WP_005376326.1	1219076.N646_4266	0.0	1268.4	COG2200@1|root,COG2203@1|root,COG2200@2|Bacteria,COG2203@2|Bacteria,1RGKE@1224|Proteobacteria,1T1I8@1236|Gammaproteobacteria,1XUWZ@135623|Vibrionales	135623|Vibrionales	T	GGDEF family	-	-	3.1.4.52	ko:K20962	ko05111,map05111	-	-	-	ko00000,ko00001,ko01000	-	-	-	EAL,GAF,GAF_2,GGDEF
WP_005376328.1	1219076.N646_4264	8.9e-118	429.5	COG2214@1|root,COG2214@2|Bacteria,1N0S7@1224|Proteobacteria,1SAFR@1236|Gammaproteobacteria,1XTJX@135623|Vibrionales	135623|Vibrionales	O	COG2214 DnaJ-class molecular chaperone	-	-	-	-	-	-	-	-	-	-	-	-	DNAJ_related,DnaJ
WP_005376340.1	1219076.N646_4256	2e-76	291.6	COG2050@1|root,COG2050@2|Bacteria,1RGVP@1224|Proteobacteria,1S5WY@1236|Gammaproteobacteria,1XWX9@135623|Vibrionales	135623|Vibrionales	Q	protein possibly involved in aromatic compounds catabolism	ydiI	-	-	-	-	-	-	-	-	-	-	-	4HBT
WP_005376350.1	1219076.N646_4250	1.2e-102	379.0	COG2824@1|root,COG2824@2|Bacteria,1RGUU@1224|Proteobacteria,1S60W@1236|Gammaproteobacteria,1XVM9@135623|Vibrionales	135623|Vibrionales	P	Zn-ribbon-containing protein involved in phosphonate metabolism	phnA	-	-	ko:K06193	ko01120,map01120	-	-	-	ko00000	-	-	-	PhnA,PhnA_Zn_Ribbon
WP_005376351.1	1219076.N646_4249	1e-27	128.6	2AWQ5@1|root,31NM3@2|Bacteria,1QKBQ@1224|Proteobacteria,1TIF5@1236|Gammaproteobacteria,1XZ0U@135623|Vibrionales	135623|Vibrionales	-	-	VPA0857	-	-	-	-	-	-	-	-	-	-	-	-
WP_005376363.1	674977.VMC_39300	0.0	1171.0	COG0737@1|root,COG0737@2|Bacteria,1MX03@1224|Proteobacteria,1RPX3@1236|Gammaproteobacteria,1XU8U@135623|Vibrionales	135623|Vibrionales	F	Belongs to the 5'-nucleotidase family	-	-	3.1.3.5	ko:K01081	ko00230,ko00240,ko00760,ko01100,ko01110,map00230,map00240,map00760,map01100,map01110	-	R00183,R00511,R00963,R01126,R01227,R01569,R01664,R01968,R02088,R02102,R02323,R02719,R03346	RC00017	ko00000,ko00001,ko01000	-	-	-	5_nucleotid_C,Metallophos
WP_005376369.1	1219076.N646_4244	7.8e-171	606.3	COG0583@1|root,COG0583@2|Bacteria,1MWVU@1224|Proteobacteria,1RPT8@1236|Gammaproteobacteria,1XTZM@135623|Vibrionales	135623|Vibrionales	K	Transcriptional regulator	-	-	-	-	-	-	-	-	-	-	-	-	HTH_1,LysR_substrate
WP_005376376.1	1219076.N646_4228	1.3e-251	875.2	COG0524@1|root,COG0524@2|Bacteria,1MUUC@1224|Proteobacteria,1RMN2@1236|Gammaproteobacteria,1XT8M@135623|Vibrionales	135623|Vibrionales	G	COG0524 Sugar kinases, ribokinase family	-	-	2.7.1.73	ko:K00892	ko00230,map00230	-	R01131,R01228	RC00002,RC00017	ko00000,ko00001,ko01000	-	-	-	PfkB
WP_005376385.1	1219076.N646_4239	2.1e-122	444.9	2AVVY@1|root,31MPS@2|Bacteria,1QJH3@1224|Proteobacteria,1THGW@1236|Gammaproteobacteria,1XVRR@135623|Vibrionales	135623|Vibrionales	-	-	VCA0537	-	-	-	-	-	-	-	-	-	-	-	-
WP_005376400.1	1219076.N646_4216	9.9e-57	226.5	COG2501@1|root,COG2501@2|Bacteria,1N8C4@1224|Proteobacteria,1SCIR@1236|Gammaproteobacteria,1XY0I@135623|Vibrionales	135623|Vibrionales	S	S4 domain	-	-	-	ko:K14761	-	-	-	-	ko00000,ko03009	-	-	-	S4_2
WP_005376423.1	674977.VMC_21630	4.5e-137	493.8	COG1309@1|root,COG1309@2|Bacteria,1QV5P@1224|Proteobacteria,1SA6I@1236|Gammaproteobacteria,1XV64@135623|Vibrionales	135623|Vibrionales	K	Transcriptional regulator	-	-	-	-	-	-	-	-	-	-	-	-	TetR_N
WP_005376429.1	1219076.N646_4203	2.1e-111	408.3	COG1426@1|root,COG1426@2|Bacteria,1QUH8@1224|Proteobacteria,1RQEE@1236|Gammaproteobacteria,1XSYT@135623|Vibrionales	135623|Vibrionales	K	transcriptional	-	-	-	-	-	-	-	-	-	-	-	-	Cupin_2,HTH_3
WP_005376430.1	1219076.N646_4202	3.2e-250	870.5	COG0112@1|root,COG0112@2|Bacteria,1MUIS@1224|Proteobacteria,1S0NZ@1236|Gammaproteobacteria,1XUY2@135623|Vibrionales	135623|Vibrionales	E	Catalyzes the reversible interconversion of serine and glycine with tetrahydrofolate (THF) serving as the one-carbon carrier. This reaction serves as the major source of one-carbon groups required for the biosynthesis of purines, thymidylate, methionine, and other important biomolecules. Also exhibits THF- independent aldolase activity toward beta-hydroxyamino acids, producing glycine and aldehyd…	glyA2	GO:0001505,GO:0003674,GO:0003824,GO:0004372,GO:0006082,GO:0006520,GO:0006544,GO:0006545,GO:0006730,GO:0006807,GO:0008150,GO:0008152,GO:0008652,GO:0009058,GO:0009069,GO:0009070,GO:0009987,GO:0016053,GO:0016740,GO:0016741,GO:0016742,GO:0017144,GO:0019752,GO:0042133,GO:0042136,GO:0043436,GO:0044237,GO:0044238,GO:0044249,GO:0044281,GO:0044283,GO:0046394,GO:0065007,GO:0065008,GO:0071704,GO:1901564,GO:…	2.1.2.1	ko:K00600	ko00260,ko00460,ko00630,ko00670,ko00680,ko01100,ko01110,ko01120,ko01130,ko01200,ko01230,ko01523,map00260,map00460,map00630,map00670,map00680,map01100,map01110,map01120,map01130,map01200,map01230,map01523	M00140,M00141,M00346,M00532	R00945,R09099	RC00022,RC00112,RC01583,RC02958	ko00000,ko00001,ko00002,ko01000	-	-	-	SHMT
WP_005376432.1	1219076.N646_4201	1.9e-62	245.0	COG0509@1|root,COG0509@2|Bacteria,1RGV7@1224|Proteobacteria,1S656@1236|Gammaproteobacteria,1XXG5@135623|Vibrionales	135623|Vibrionales	E	The glycine cleavage system catalyzes the degradation of glycine. The H protein shuttles the methylamine group of glycine from the P protein to the T protein	gcvH	GO:0003674,GO:0003824,GO:0006082,GO:0006520,GO:0006807,GO:0008150,GO:0008152,GO:0009987,GO:0019752,GO:0043436,GO:0044237,GO:0044238,GO:0044281,GO:0071704,GO:1901564	-	ko:K02437	ko00260,ko00630,ko01100,ko01110,ko01130,ko01200,map00260,map00630,map01100,map01110,map01130,map01200	M00532	R01221	RC00022,RC02834	ko00000,ko00001,ko00002	-	-	-	GCV_H
WP_005376521.1	1219076.N646_4143	2.3e-165	588.2	COG1161@1|root,COG1161@2|Bacteria,1MV5H@1224|Proteobacteria,1RP79@1236|Gammaproteobacteria,1XSKP@135623|Vibrionales	135623|Vibrionales	S	Required for a late step of 50S ribosomal subunit assembly. Has GTPase activity	rbgA	-	-	ko:K14540	-	-	-	-	ko00000,ko03009	-	-	-	MMR_HSR1
WP_005376528.1	1219076.N646_4137	1.2e-236	825.5	COG3069@1|root,COG3069@2|Bacteria,1MWBG@1224|Proteobacteria,1RQB2@1236|Gammaproteobacteria,1XTVS@135623|Vibrionales	135623|Vibrionales	C	C4-dicarboxylate transporter	dcuC	GO:0003674,GO:0005215,GO:0005310,GO:0005342,GO:0006810,GO:0006811,GO:0006820,GO:0006835,GO:0008150,GO:0008509,GO:0008514,GO:0015075,GO:0015318,GO:0015556,GO:0015711,GO:0015740,GO:0015849,GO:0022857,GO:0034220,GO:0046942,GO:0046943,GO:0051179,GO:0051234,GO:0055085,GO:0071702,GO:0098656,GO:1903825,GO:1905039	-	ko:K03326	-	-	-	-	ko00000,ko02000	2.A.61.1	-	-	DcuC
WP_005376535.1	1219076.N646_4136	1.8e-54	218.4	2AW9Z@1|root,31N5F@2|Bacteria,1QJWV@1224|Proteobacteria,1THYP@1236|Gammaproteobacteria,1XXXD@135623|Vibrionales	135623|Vibrionales	-	-	VVA0676	-	-	-	-	-	-	-	-	-	-	-	-
WP_005376571.1	1219076.N646_4112	5.8e-82	310.1	COG1803@1|root,COG1803@2|Bacteria,1RD3D@1224|Proteobacteria,1S3XN@1236|Gammaproteobacteria,1XV9M@135623|Vibrionales	135623|Vibrionales	G	Methylglyoxal synthase	mgsA	GO:0003674,GO:0003824,GO:0005575,GO:0005622,GO:0005623,GO:0005737,GO:0005829,GO:0006081,GO:0008150,GO:0008152,GO:0008929,GO:0009058,GO:0009438,GO:0009987,GO:0016829,GO:0016835,GO:0016838,GO:0019242,GO:0042180,GO:0042181,GO:0044237,GO:0044249,GO:0044281,GO:0044283,GO:0044424,GO:0044444,GO:0044464,GO:0046184,GO:0071704,GO:1901576	4.2.3.3	ko:K01734	ko00640,ko01120,map00640,map01120	-	R01016	RC00424	ko00000,ko00001,ko01000	-	-	-	MGS
WP_005376572.1	1219076.N646_4111	0.0	1407.1	COG0210@1|root,COG0210@2|Bacteria,1MVWI@1224|Proteobacteria,1RN1N@1236|Gammaproteobacteria,1XTAF@135623|Vibrionales	135623|Vibrionales	L	COG0210 Superfamily I DNA and RNA helicases	helD	-	3.6.4.12	ko:K03658	-	-	-	-	ko00000,ko01000,ko03400	-	-	-	Helicase_IV_N,UvrD-helicase,UvrD_C
WP_005376575.1	1116375.VEJY3_18986	1.3e-10	72.0	2AWVR@1|root,31NJU@2|Bacteria,1QKAH@1224|Proteobacteria,1TIE1@1236|Gammaproteobacteria,1XYYH@135623|Vibrionales	135623|Vibrionales	-	-	-	-	-	-	-	-	-	-	-	-	-	-	-
WP_005376619.1	1219076.N646_4106	1.8e-37	161.4	2E3YH@1|root,32YVH@2|Bacteria,1NAJA@1224|Proteobacteria,1SD5Q@1236|Gammaproteobacteria,1XYDI@135623|Vibrionales	135623|Vibrionales	S	Bacterial inner membrane protein	-	-	-	-	-	-	-	-	-	-	-	-	Imp-YgjV
WP_005376627.1	674977.VMC_00190	4.2e-65	253.8	COG0789@1|root,COG0789@2|Bacteria,1RGX6@1224|Proteobacteria,1S8ZG@1236|Gammaproteobacteria,1XXF9@135623|Vibrionales	135623|Vibrionales	K	transcriptional regulators	cueR	-	-	ko:K19591	-	M00769	-	-	ko00000,ko00002,ko01504,ko03000	-	-	-	MerR,MerR-DNA-bind,MerR_1
WP_005376631.1	1219076.N646_4100	1.7e-163	582.0	COG4605@1|root,COG4605@2|Bacteria,1NM9D@1224|Proteobacteria,1S2GB@1236|Gammaproteobacteria,1XV8U@135623|Vibrionales	135623|Vibrionales	P	Belongs to the binding-protein-dependent transport system permease family. FecCD subfamily	-	-	-	ko:K02015	ko02010,map02010	M00240	-	-	ko00000,ko00001,ko00002,ko02000	3.A.1.14	-	-	FecCD
WP_005376635.1	1219076.N646_4098	2.4e-167	594.7	COG4607@1|root,COG4607@2|Bacteria,1R54Y@1224|Proteobacteria,1RZ1I@1236|Gammaproteobacteria,1XURC@135623|Vibrionales	135623|Vibrionales	P	Periplasmic binding protein	vctP	-	-	ko:K02016	ko02010,map02010	M00240	-	-	ko00000,ko00001,ko00002,ko02000	3.A.1.14	-	-	Peripla_BP_2
WP_005376663.1	1219076.N646_1103	5e-42	176.8	COG3771@1|root,COG3771@2|Bacteria,1MZGX@1224|Proteobacteria,1S9X9@1236|Gammaproteobacteria,1XYIY@135623|Vibrionales	135623|Vibrionales	S	Involved in the assembly of lipopolysaccharide (LPS)	lapA	-	-	ko:K08992	-	-	-	-	ko00000	-	-	-	LapA_dom
WP_005376665.1	1219076.N646_1102	4.9e-226	790.0	COG2956@1|root,COG2956@2|Bacteria,1MVDP@1224|Proteobacteria,1RP29@1236|Gammaproteobacteria,1XU1S@135623|Vibrionales	135623|Vibrionales	G	Modulates cellular lipopolysaccharide (LPS) levels by regulating LpxC, which is involved in lipid A biosynthesis. May act by modulating the proteolytic activity of FtsH towards LpxC. May also coordinate assembly of proteins involved in LPS synthesis at the plasma membrane	lapB	-	-	ko:K19804	-	-	-	-	ko00000	-	-	-	TPR_16,TPR_19,TPR_7,TPR_8
WP_005376667.1	1219076.N646_1101	1.7e-125	455.3	COG0284@1|root,COG0284@2|Bacteria,1MW2C@1224|Proteobacteria,1RNJR@1236|Gammaproteobacteria,1XUKK@135623|Vibrionales	135623|Vibrionales	F	Catalyzes the decarboxylation of orotidine 5'- monophosphate (OMP) to uridine 5'-monophosphate (UMP)	pyrF	GO:0003674,GO:0003824,GO:0004590,GO:0005575,GO:0005622,GO:0005623,GO:0005737,GO:0005829,GO:0006139,GO:0006206,GO:0006207,GO:0006220,GO:0006221,GO:0006725,GO:0006753,GO:0006793,GO:0006796,GO:0006807,GO:0008150,GO:0008152,GO:0009058,GO:0009112,GO:0009117,GO:0009165,GO:0009218,GO:0009220,GO:0009259,GO:0009260,GO:0009987,GO:0016829,GO:0016830,GO:0016831,GO:0018130,GO:0019438,GO:0019637,GO:0019693,GO:…	4.1.1.23	ko:K01591	ko00240,ko01100,map00240,map01100	M00051	R00965	RC00409	ko00000,ko00001,ko00002,ko01000	-	-	-	OMPdecase
WP_005376762.1	1219076.N646_1057	6.5e-30	136.0	2EG1V@1|root,339TV@2|Bacteria,1NI0B@1224|Proteobacteria,1SGIA@1236|Gammaproteobacteria,1XYCW@135623|Vibrionales	135623|Vibrionales	S	Domain of unknown function (DUF4250)	VC1707	-	-	-	-	-	-	-	-	-	-	-	DUF4250
WP_005376766.1	1219076.N646_1053	7.9e-48	196.1	COG2350@1|root,COG2350@2|Bacteria,1MZ9Z@1224|Proteobacteria,1S8UC@1236|Gammaproteobacteria,1XXWF@135623|Vibrionales	135623|Vibrionales	S	protein conserved in bacteria	yciI	-	-	ko:K09780	-	-	-	-	ko00000	-	-	-	YCII
WP_005376768.1	1219076.N646_1052	1.9e-68	265.0	COG1607@1|root,COG1607@2|Bacteria,1MZAZ@1224|Proteobacteria,1SA9N@1236|Gammaproteobacteria,1XWWY@135623|Vibrionales	135623|Vibrionales	I	COG1607 Acyl-CoA hydrolase	yciA	-	-	ko:K10806	ko01040,map01040	-	-	-	ko00000,ko00001,ko01000,ko01004	-	-	-	4HBT
WP_005376774.1	1219076.N646_1047	3.7e-219	767.3	COG1301@1|root,COG1301@2|Bacteria,1MU0Q@1224|Proteobacteria,1RMEN@1236|Gammaproteobacteria,1XTN6@135623|Vibrionales	135623|Vibrionales	U	Belongs to the dicarboxylate amino acid cation symporter (DAACS) (TC 2.A.23) family	gltP	-	-	-	-	-	-	-	-	-	-	-	SDF
WP_005376791.1	1219076.N646_1035	1.3e-113	415.6	COG0009@1|root,COG0009@2|Bacteria,1MVPM@1224|Proteobacteria,1RNU8@1236|Gammaproteobacteria,1XTRN@135623|Vibrionales	135623|Vibrionales	J	Belongs to the SUA5 family	yciO	-	-	-	-	-	-	-	-	-	-	-	Sua5_yciO_yrdC
WP_005376800.1	1219076.N646_1032	1.6e-54	218.4	COG3099@1|root,COG3099@2|Bacteria,1RE1F@1224|Proteobacteria,1S43E@1236|Gammaproteobacteria,1XY16@135623|Vibrionales	135623|Vibrionales	S	Belongs to the UPF0263 family	-	-	-	ko:K09901	-	-	-	-	ko00000	-	-	-	DUF440
WP_005376801.1	1219076.N646_1031	8.5e-99	366.3	COG0231@1|root,COG0231@2|Bacteria,1NWY9@1224|Proteobacteria,1RQ0N@1236|Gammaproteobacteria,1XSCJ@135623|Vibrionales	135623|Vibrionales	J	translation elongation factor activity	yeiP	GO:0003674,GO:0003676,GO:0003723,GO:0003746,GO:0005488,GO:0005575,GO:0005622,GO:0005623,GO:0005737,GO:0006412,GO:0006414,GO:0006518,GO:0006807,GO:0008135,GO:0008150,GO:0008152,GO:0009058,GO:0009059,GO:0009987,GO:0010467,GO:0019538,GO:0034641,GO:0034645,GO:0043043,GO:0043170,GO:0043603,GO:0043604,GO:0044237,GO:0044238,GO:0044249,GO:0044260,GO:0044267,GO:0044271,GO:0044424,GO:0044464,GO:0071704,GO:…	-	ko:K02356	-	-	-	-	ko00000,ko03012	-	-	-	EFP,EFP_N,Elong-fact-P_C
WP_005376814.1	1219076.N646_1021	1.8e-87	328.6	COG2716@1|root,COG2716@2|Bacteria,1NAIN@1224|Proteobacteria,1SEAU@1236|Gammaproteobacteria,1XTJY@135623|Vibrionales	135623|Vibrionales	E	Glycine cleavage system regulatory protein	-	-	-	-	-	-	-	-	-	-	-	-	ACT_6
WP_005376817.1	1219076.N646_1018	8.3e-47	192.6	COG0633@1|root,COG0633@2|Bacteria,1QU91@1224|Proteobacteria,1T1VI@1236|Gammaproteobacteria,1XXYP@135623|Vibrionales	135623|Vibrionales	C	COG0633 Ferredoxin	-	-	-	ko:K11107	-	-	-	-	ko00000	-	-	-	Fer2
WP_005376818.1	1219076.N646_1017	1.3e-215	755.4	COG0208@1|root,COG0208@2|Bacteria,1MWUS@1224|Proteobacteria,1RMJC@1236|Gammaproteobacteria,1XSHZ@135623|Vibrionales	135623|Vibrionales	F	COG0208 Ribonucleotide reductase, beta subunit	nrdB	-	1.17.4.1	ko:K00526	ko00230,ko00240,ko01100,map00230,map00240,map01100	M00053	R02017,R02018,R02019,R02024	RC00613	ko00000,ko00001,ko00002,ko01000,ko03400	-	-	-	Ribonuc_red_sm
WP_005376819.1	674977.VMC_25660	0.0	1526.5	COG0209@1|root,COG0209@2|Bacteria,1MUJ8@1224|Proteobacteria,1RMPV@1236|Gammaproteobacteria,1XTXI@135623|Vibrionales	135623|Vibrionales	F	Provides the precursors necessary for DNA synthesis. Catalyzes the biosynthesis of deoxyribonucleotides from the corresponding ribonucleotides	nrdA	-	1.17.4.1	ko:K00525	ko00230,ko00240,ko01100,map00230,map00240,map01100	M00053	R02017,R02018,R02019,R02024	RC00613	ko00000,ko00001,ko00002,ko01000,ko03400	-	-	-	ATP-cone,Ribonuc_red_lgC,Ribonuc_red_lgN
WP_005376850.1	1219076.N646_0998	8.1e-207	726.1	COG3490@1|root,COG3490@2|Bacteria,1NNS5@1224|Proteobacteria,1S3YB@1236|Gammaproteobacteria,1XTIA@135623|Vibrionales	135623|Vibrionales	S	protein conserved in bacteria	-	-	-	ko:K09947	-	-	-	-	ko00000	-	-	-	DUF1513
WP_005376855.1	1219076.N646_0995	6.5e-127	459.9	COG0491@1|root,COG0491@2|Bacteria,1MUDN@1224|Proteobacteria,1RMMG@1236|Gammaproteobacteria,1XU1B@135623|Vibrionales	135623|Vibrionales	S	COG0491 Zn-dependent hydrolases, including glyoxylases	ycbL	-	-	-	-	-	-	-	-	-	-	-	Lactamase_B
WP_005376863.1	1219076.N646_0993	2.3e-45	188.3	COG0735@1|root,COG0735@2|Bacteria,1QJWN@1224|Proteobacteria,1THYF@1236|Gammaproteobacteria,1XXWI@135623|Vibrionales	135623|Vibrionales	P	belongs to the Fur family	VV2111	-	-	-	-	-	-	-	-	-	-	-	-
WP_005376875.1	1219076.N646_0988	3.7e-111	407.5	COG2197@1|root,COG2197@2|Bacteria,1R9GN@1224|Proteobacteria,1S4YI@1236|Gammaproteobacteria,1XUAU@135623|Vibrionales	135623|Vibrionales	K	COG2197 Response regulator containing a CheY-like receiver domain and an HTH DNA-binding domain	-	-	-	ko:K07684	ko02020,map02020	M00471	-	-	ko00000,ko00001,ko00002,ko02022	-	-	-	GerE,Response_reg
WP_005376877.1	1219076.N646_0987	1.5e-77	295.4	COG1846@1|root,COG1846@2|Bacteria,1RF8X@1224|Proteobacteria,1S4RW@1236|Gammaproteobacteria,1XX10@135623|Vibrionales	135623|Vibrionales	K	COG1846 Transcriptional regulators	-	-	-	-	-	-	-	-	-	-	-	-	MarR
WP_005376879.1	1219076.N646_0986	1e-290	1005.4	COG1292@1|root,COG1292@2|Bacteria,1MV0K@1224|Proteobacteria,1RP3E@1236|Gammaproteobacteria,1XU3K@135623|Vibrionales	135623|Vibrionales	U	Belongs to the BCCT transporter (TC 2.A.15) family	butA	-	-	ko:K03451	-	-	-	-	ko00000	2.A.15	-	-	BCCT
WP_005376880.1	1219076.N646_0985	2.2e-292	1011.1	COG0840@1|root,COG0840@2|Bacteria,1MU9B@1224|Proteobacteria,1RMH0@1236|Gammaproteobacteria,1XU8V@135623|Vibrionales	135623|Vibrionales	NT	methyl-accepting chemotaxis protein	-	-	-	ko:K03406	ko02020,ko02030,map02020,map02030	-	-	-	ko00000,ko00001,ko02035	-	-	-	HAMP,MCPsignal,dCache_1
WP_005376896.1	674977.VMC_39010	1.1e-67	262.3	COG0720@1|root,COG0720@2|Bacteria,1RI4P@1224|Proteobacteria,1S3T6@1236|Gammaproteobacteria,1XWZ5@135623|Vibrionales	135623|Vibrionales	H	6-pyruvoyl tetrahydropterin synthase	queD	-	4.1.2.50,4.2.3.12	ko:K01737	ko00790,ko01100,map00790,map01100	M00842,M00843	R04286,R09959	RC01117,RC02846,RC02847	ko00000,ko00001,ko00002,ko01000,ko03016	-	-	-	PTPS
WP_005376899.1	1219076.N646_0967	6.5e-262	909.4	COG1760@1|root,COG1760@2|Bacteria,1MUZN@1224|Proteobacteria,1RMJZ@1236|Gammaproteobacteria,1XSZW@135623|Vibrionales	135623|Vibrionales	E	COG1760 L-serine deaminase	sdaA	-	4.3.1.17	ko:K01752	ko00260,ko00270,ko01100,ko01110,ko01130,ko01200,ko01230,map00260,map00270,map01100,map01110,map01130,map01200,map01230	-	R00220,R00590	RC00331,RC02600	ko00000,ko00001,ko01000	-	-	-	SDH_alpha,SDH_beta
WP_005376901.1	1219076.N646_0965	1.6e-111	408.7	COG0494@1|root,COG0494@2|Bacteria,1RD2C@1224|Proteobacteria,1SA4Q@1236|Gammaproteobacteria,1XWY8@135623|Vibrionales	135623|Vibrionales	L	COG0494 NTP pyrophosphohydrolases including oxidative damage repair enzymes	nudL	-	-	-	-	-	-	-	-	-	-	-	NUDIX
WP_005376905.1	223926.28806865	1.4e-292	1011.5	COG1838@1|root,COG1951@1|root,COG1838@2|Bacteria,COG1951@2|Bacteria,1MUV9@1224|Proteobacteria,1RN8U@1236|Gammaproteobacteria,1XT4K@135623|Vibrionales	135623|Vibrionales	C	Catalyzes the reversible hydration of fumarate to (S)- malate	fumA	-	4.2.1.2	ko:K01676	ko00020,ko00620,ko00720,ko01100,ko01110,ko01120,ko01130,ko01200,map00020,map00620,map00720,map01100,map01110,map01120,map01130,map01200	M00009,M00011,M00173,M00374	R01082	RC00443	ko00000,ko00001,ko00002,ko01000	-	-	-	Fumerase,Fumerase_C
WP_005376906.1	1219076.N646_0960	2.2e-24	117.5	29VTS@1|root,30HBD@2|Bacteria,1QTBG@1224|Proteobacteria,1TIE4@1236|Gammaproteobacteria,1XYYM@135623|Vibrionales	135623|Vibrionales	-	-	-	-	-	-	-	-	-	-	-	-	-	-	-
WP_005376916.1	674977.VMC_33650	3.8e-110	404.1	COG1670@1|root,COG1670@2|Bacteria,1MVG4@1224|Proteobacteria,1RQPX@1236|Gammaproteobacteria,1XV1R@135623|Vibrionales	135623|Vibrionales	J	COG1670 Acetyltransferases, including N-acetylases of ribosomal proteins	rimJ	-	2.3.1.128	ko:K03790	-	-	-	-	ko00000,ko01000,ko03009	-	-	-	Acetyltransf_3
WP_005377122.1	1219076.N646_0781	2.5e-175	621.3	COG1566@1|root,COG1566@2|Bacteria,1MXZV@1224|Proteobacteria,1S2IJ@1236|Gammaproteobacteria,1XTS4@135623|Vibrionales	135623|Vibrionales	V	COG0845 Membrane-fusion protein	-	-	-	ko:K01993	-	-	-	-	ko00000	-	-	-	Biotin_lipoyl_2,HlyD_3,HlyD_D23
WP_005377160.1	1219076.N646_0773	3.9e-281	973.4	COG0362@1|root,COG0362@2|Bacteria,1MVV8@1224|Proteobacteria,1RM7P@1236|Gammaproteobacteria,1XTAI@135623|Vibrionales	135623|Vibrionales	H	Catalyzes the oxidative decarboxylation of 6- phosphogluconate to ribulose 5-phosphate and CO(2), with concomitant reduction of NADP to NADPH	gnd	-	1.1.1.343,1.1.1.44	ko:K00033	ko00030,ko00480,ko01100,ko01110,ko01120,ko01130,ko01200,map00030,map00480,map01100,map01110,map01120,map01130,map01200	M00004,M00006	R01528,R10221	RC00001,RC00539	ko00000,ko00001,ko00002,ko01000	-	-	-	6PGD,NAD_binding_2
WP_005377290.1	1219076.N646_0708	3.1e-86	324.3	COG0454@1|root,COG0456@2|Bacteria,1N2EC@1224|Proteobacteria,1RS2A@1236|Gammaproteobacteria,1XXK0@135623|Vibrionales	135623|Vibrionales	K	COG0454 Histone acetyltransferase HPA2 and related acetyltransferases	-	-	-	-	-	-	-	-	-	-	-	-	Acetyltransf_1
WP_005377298.1	1219076.N646_0703	4e-124	450.7	COG0603@1|root,COG0603@2|Bacteria,1MU5V@1224|Proteobacteria,1RMG9@1236|Gammaproteobacteria,1Y08W@135623|Vibrionales	135623|Vibrionales	F	Catalyzes the ATP-dependent conversion of 7-carboxy-7- deazaguanine (CDG) to 7-cyano-7-deazaguanine (preQ(0))	queC	-	6.3.4.20	ko:K06920	ko00790,ko01100,map00790,map01100	-	R09978	RC00959	ko00000,ko00001,ko01000,ko03016	-	-	-	QueC
WP_005377352.1	1219076.N646_0671	4e-62	243.8	2E73W@1|root,331NB@2|Bacteria,1N81U@1224|Proteobacteria,1SCT8@1236|Gammaproteobacteria,1XXHR@135623|Vibrionales	135623|Vibrionales	S	Protein of unknown function (DUF2750)	SO1991	-	-	-	-	-	-	-	-	-	-	-	DUF2750
WP_005377396.1	1219076.N646_0652	3.3e-55	220.7	COG2920@1|root,COG2920@2|Bacteria,1RGVG@1224|Proteobacteria,1S5ZA@1236|Gammaproteobacteria,1XXBF@135623|Vibrionales	135623|Vibrionales	P	part of a sulfur-relay system	tusE	-	-	ko:K11179	ko04122,map04122	-	-	-	ko00000,ko00001,ko01000,ko03016	-	-	-	DsrC
WP_005377402.1	1219076.N646_0647	3.2e-212	744.2	COG4597@1|root,COG4597@2|Bacteria,1MV0S@1224|Proteobacteria,1RN6V@1236|Gammaproteobacteria,1XSEY@135623|Vibrionales	135623|Vibrionales	P	COG4597 ABC-type amino acid transport system, permease component	aapQ	-	-	ko:K09970	ko02010,map02010	M00232	-	-	ko00000,ko00001,ko00002,ko02000	3.A.1.3.18,3.A.1.3.7,3.A.1.3.8	-	-	BPD_transp_1
WP_005377406.1	1219076.N646_0644	6.7e-170	603.2	COG1648@1|root,COG1648@2|Bacteria,1RB3H@1224|Proteobacteria,1SPHW@1236|Gammaproteobacteria,1XT8S@135623|Vibrionales	135623|Vibrionales	H	COG1648 Siroheme synthase (precorrin-2 oxidase ferrochelatase domain)	cysG	-	1.3.1.76,4.99.1.4	ko:K02304	ko00860,ko01100,ko01110,ko01120,map00860,map01100,map01110,map01120	M00121	R02864,R03947	RC01012,RC01034	ko00000,ko00001,ko00002,ko01000	-	-	-	CysG_dimeriser,NAD_binding_7,Sirohm_synth_M
WP_005377418.1	1219076.N646_0641	2.9e-87	327.8	COG2050@1|root,COG2050@2|Bacteria,1RKGI@1224|Proteobacteria,1S6IX@1236|Gammaproteobacteria,1XX0B@135623|Vibrionales	135623|Vibrionales	Q	Domain of unknown function (DUF4442)	-	-	-	-	-	-	-	-	-	-	-	-	DUF4442
WP_005377421.1	1219076.N646_0640	5.3e-248	863.2	2CG2X@1|root,2Z7NT@2|Bacteria,1MW33@1224|Proteobacteria,1RQZI@1236|Gammaproteobacteria,1XSII@135623|Vibrionales	135623|Vibrionales	-	-	VP1614	-	-	-	-	-	-	-	-	-	-	-	-
WP_005377433.1	1219076.N646_0634	1.3e-84	318.9	COG1956@1|root,COG1956@2|Bacteria,1RDBM@1224|Proteobacteria,1S6QU@1236|Gammaproteobacteria,1XX5M@135623|Vibrionales	135623|Vibrionales	T	GAF domain-containing protein	yebR	-	1.8.4.14	ko:K08968	ko00270,map00270	-	R02025	RC00639	ko00000,ko00001,ko01000	-	-	-	GAF_2
WP_005377435.1	1219076.N646_0633	3.5e-93	347.8	COG3109@1|root,COG3109@2|Bacteria,1N68T@1224|Proteobacteria,1RP4S@1236|Gammaproteobacteria,1XT78@135623|Vibrionales	135623|Vibrionales	J	RNA chaperone with significant RNA binding, RNA strand exchange and RNA duplexing activities	proQ	-	-	ko:K03607	-	-	-	-	ko00000	-	-	-	ProQ,ProQ_C
WP_005377440.1	223926.28806594	1.9e-27	127.9	2EI8B@1|root,33BZN@2|Bacteria,1NGJZ@1224|Proteobacteria,1SGEM@1236|Gammaproteobacteria,1XYCS@135623|Vibrionales	135623|Vibrionales	S	Protein of unknown function (DUF2835)	VV12640	-	-	-	-	-	-	-	-	-	-	-	DUF2835
WP_005377444.1	1116375.VEJY3_07590	2.3e-93	348.2	28I7M@1|root,2Z8AH@2|Bacteria,1N1DT@1224|Proteobacteria,1RYK3@1236|Gammaproteobacteria,1XVKE@135623|Vibrionales	135623|Vibrionales	D	Contributes to the efficiency of the cell division process by stabilizing the polymeric form of the cell division protein FtsZ. Acts by promoting interactions between FtsZ protofilaments and suppressing the GTPase activity of FtsZ	zapC	-	-	ko:K18657	-	-	-	-	ko00000,ko03036	-	-	-	ZapC
WP_005377453.1	1219076.N646_0620	4.2e-25	119.8	COG3130@1|root,COG3130@2|Bacteria,1N761@1224|Proteobacteria,1SCIC@1236|Gammaproteobacteria,1XYV6@135623|Vibrionales	135623|Vibrionales	J	During stationary phase, converts 70S ribosomes to an inactive dimeric form (100S ribosomes)	rmf	-	-	ko:K03812	-	-	-	-	ko00000,ko03009	-	-	-	RMF
WP_005377474.1	674977.VMC_38650	4.7e-279	966.5	COG3278@1|root,COG3278@2|Bacteria,1MU18@1224|Proteobacteria,1RM7I@1236|Gammaproteobacteria,1XT6K@135623|Vibrionales	135623|Vibrionales	C	Belongs to the heme-copper respiratory oxidase family	ccoN	-	1.9.3.1	ko:K00404	ko00190,ko01100,ko02020,map00190,map01100,map02020	M00156	-	-	ko00000,ko00001,ko00002,ko01000	3.D.4.3	-	-	COX1
WP_005377485.1	1219076.N646_0592	3.6e-24	116.7	COG4736@1|root,COG4736@2|Bacteria,1NGAN@1224|Proteobacteria,1SGJ2@1236|Gammaproteobacteria,1XYUT@135623|Vibrionales	135623|Vibrionales	O	COG4736 Cbb3-type cytochrome oxidase, subunit 3	ccoQ	-	-	ko:K00407	ko00190,ko01100,ko02020,map00190,map01100,map02020	M00156	-	-	ko00000,ko00001,ko00002	3.D.4.3	-	-	FixQ
WP_005377487.1	1219076.N646_0591	1.9e-186	658.3	COG2010@1|root,COG2010@2|Bacteria,1MUCW@1224|Proteobacteria,1RPYJ@1236|Gammaproteobacteria,1XSF6@135623|Vibrionales	135623|Vibrionales	C	C-type cytochrome. Part of the cbb3-type cytochrome c oxidase complex	ccoP	-	-	ko:K00406	ko00190,ko01100,ko02020,map00190,map01100,map02020	M00156	-	-	ko00000,ko00001,ko00002	3.D.4.3	-	-	Cytochrome_CBB3,FixP_N
WP_005377489.1	1219076.N646_0590	2.2e-84	318.2	COG3198@1|root,COG3198@2|Bacteria,1N75J@1224|Proteobacteria,1SC87@1236|Gammaproteobacteria,1XWXB@135623|Vibrionales	135623|Vibrionales	S	protein conserved in bacteria	SO2360	-	-	ko:K09926	-	-	-	-	ko00000	-	-	-	FixH
WP_005377497.1	1219076.N646_0586	2.2e-134	485.0	COG0664@1|root,COG0664@2|Bacteria,1MVGE@1224|Proteobacteria,1RPTB@1236|Gammaproteobacteria,1XT6M@135623|Vibrionales	135623|Vibrionales	K	COG0664 cAMP-binding proteins - catabolite gene activator and regulatory subunit of cAMP-dependent protein kinases	fnr	-	-	ko:K01420	-	-	-	-	ko00000,ko03000	-	-	-	HTH_Crp_2,cNMP_binding
WP_005377510.1	674977.VMC_38770	5.9e-208	729.9	COG3842@1|root,COG3842@2|Bacteria,1MU3I@1224|Proteobacteria,1RNPX@1236|Gammaproteobacteria,1XT3F@135623|Vibrionales	135623|Vibrionales	P	Part of the ABC transporter complex PotABCD involved in spermidine putrescine import. Responsible for energy coupling to the transport system	potA	GO:0003674,GO:0003824,GO:0005215,GO:0006810,GO:0006811,GO:0006812,GO:0008150,GO:0015203,GO:0015399,GO:0015405,GO:0015417,GO:0015695,GO:0015696,GO:0015846,GO:0015847,GO:0015848,GO:0016462,GO:0016787,GO:0016817,GO:0016818,GO:0016887,GO:0017111,GO:0022804,GO:0022857,GO:0042623,GO:0042626,GO:0043492,GO:0051179,GO:0051234,GO:0055085,GO:0071702,GO:0071705,GO:1902047	3.6.3.31	ko:K11072	ko02010,map02010	M00299	-	-	ko00000,ko00001,ko00002,ko01000,ko02000	3.A.1.11.1	-	-	ABC_tran,TOBE_2
WP_005377512.1	1219076.N646_0578	6.5e-151	540.0	COG1176@1|root,COG1176@2|Bacteria,1MVGM@1224|Proteobacteria,1RNNZ@1236|Gammaproteobacteria,1XSQ9@135623|Vibrionales	135623|Vibrionales	P	Spermidine putrescine ABC transporter	potB	-	-	ko:K11071	ko02010,map02010	M00299	-	-	ko00000,ko00001,ko00002,ko02000	3.A.1.11.1	-	-	BPD_transp_1
WP_005377522.1	1219076.N646_0574	5.4e-138	496.9	COG0846@1|root,COG0846@2|Bacteria,1MUK1@1224|Proteobacteria,1RMX5@1236|Gammaproteobacteria,1XSHS@135623|Vibrionales	135623|Vibrionales	K	NAD-dependent lysine deacetylase and desuccinylase that specifically removes acetyl and succinyl groups on target proteins. Modulates the activities of several proteins which are inactive in their acylated form	cobB	-	-	ko:K12410	-	-	-	-	ko00000,ko01000	-	-	-	SIR2
WP_005377536.1	1219076.N646_0568	3.2e-120	437.6	COG0437@1|root,COG0437@2|Bacteria,1MU5T@1224|Proteobacteria,1RRAN@1236|Gammaproteobacteria,1XTNR@135623|Vibrionales	135623|Vibrionales	C	formate dehydrogenase iron-sulfur subunit	fdhB	-	-	ko:K00124	ko00630,ko00680,ko01100,ko01120,ko01200,map00630,map00680,map01100,map01120,map01200	-	R00519	RC02796	ko00000,ko00001	-	-	-	Fer4_7
WP_005377539.1	1219076.N646_0567	0.0	1987.2	COG0243@1|root,COG3383@1|root,COG0243@2|Bacteria,COG3383@2|Bacteria,1MW3N@1224|Proteobacteria,1RN6N@1236|Gammaproteobacteria,1XTH6@135623|Vibrionales	135623|Vibrionales	C	Belongs to the prokaryotic molybdopterin-containing oxidoreductase family	fdhA	-	1.17.1.9	ko:K00123	ko00630,ko00680,ko01100,ko01120,ko01200,map00630,map00680,map01100,map01120,map01200	-	R00519	RC02796	ko00000,ko00001,ko01000	-	-	-	Molybdop_Fe4S4,Molybdopterin,Molydop_binding
WP_005377552.1	674977.VMC_40120	1.9e-152	545.0	COG1526@1|root,COG1526@2|Bacteria,1MY28@1224|Proteobacteria,1RYH6@1236|Gammaproteobacteria,1XSXG@135623|Vibrionales	135623|Vibrionales	C	Required for formate dehydrogenase (FDH) activity. Acts as a sulfur carrier protein that transfers sulfur from IscS to the molybdenum cofactor prior to its insertion into FDH	fdhD	-	-	ko:K02379	-	-	-	-	ko00000	-	-	-	FdhD-NarQ
WP_005377584.1	1219076.N646_0552	1.4e-40	171.8	2CBU7@1|root,32ZCT@2|Bacteria,1N85K@1224|Proteobacteria,1SCKM@1236|Gammaproteobacteria,1XYDW@135623|Vibrionales	135623|Vibrionales	S	Protein of unknown function (DUF2960)	SO1372	-	-	-	-	-	-	-	-	-	-	-	DUF2960
WP_005377586.1	674977.VMC_40220	3.6e-176	624.0	COG1940@1|root,COG1940@2|Bacteria,1MU94@1224|Proteobacteria,1RNHE@1236|Gammaproteobacteria,1XSU2@135623|Vibrionales	135623|Vibrionales	F	Catalyzes the phosphorylation of N-acetyl-D-glucosamine (GlcNAc) derived from cell-wall degradation, yielding GlcNAc-6-P	nagK	-	2.7.1.59	ko:K00884	ko00520,ko01100,map00520,map01100	-	R01201	RC00002,RC00017	ko00000,ko00001,ko01000	-	-	-	ROK
WP_005377620.1	674977.VMC_40280	4.1e-56	223.8	2B806@1|root,3217S@2|Bacteria,1RHQE@1224|Proteobacteria,1S7AC@1236|Gammaproteobacteria,1XXB8@135623|Vibrionales	135623|Vibrionales	S	COG0187 Type IIA topoisomerase (DNA gyrase topo II, topoisomerase IV), B subunit	SO2891	-	-	-	-	-	-	-	-	-	-	-	DUF3802
WP_005377626.1	1219076.N646_0536	1.1e-248	865.5	COG0534@1|root,COG0534@2|Bacteria,1MUAM@1224|Proteobacteria,1RP5M@1236|Gammaproteobacteria,1XUSY@135623|Vibrionales	135623|Vibrionales	V	Multidrug efflux pump	norM	GO:0003674,GO:0005215,GO:0006810,GO:0006855,GO:0008150,GO:0015238,GO:0015893,GO:0022857,GO:0042221,GO:0042493,GO:0042891,GO:0042895,GO:0046677,GO:0050896,GO:0051179,GO:0051234,GO:0055085	-	ko:K03327	-	-	-	-	ko00000,ko02000	2.A.66.1	-	-	MatE
WP_005377684.1	1219076.N646_0505	1.1e-97	362.5	COG5018@1|root,COG5018@2|Bacteria,1NBZ1@1224|Proteobacteria,1T1XQ@1236|Gammaproteobacteria,1XUGB@135623|Vibrionales	135623|Vibrionales	L	Exonuclease	-	-	-	-	-	-	-	-	-	-	-	-	RNase_T
WP_005377712.1	674977.VMC_38200	2.1e-102	378.3	2AMHM@1|root,31CD7@2|Bacteria,1QJG8@1224|Proteobacteria,1THFW@1236|Gammaproteobacteria,1XVH7@135623|Vibrionales	135623|Vibrionales	-	-	-	-	-	-	-	-	-	-	-	-	-	-	-
WP_005377723.1	1219076.N646_0485	1.1e-30	138.7	2AWN3@1|root,31NIV@2|Bacteria,1QK9H@1224|Proteobacteria,1TID0@1236|Gammaproteobacteria,1XYWJ@135623|Vibrionales	135623|Vibrionales	-	-	-	-	-	-	-	-	-	-	-	-	-	-	-
WP_005377744.1	1219076.N646_0472	2.9e-84	317.8	COG0784@1|root,COG0784@2|Bacteria,1MYIP@1224|Proteobacteria,1S89X@1236|Gammaproteobacteria,1XWVH@135623|Vibrionales	135623|Vibrionales	T	Chemotaxis protein cheY	-	-	-	ko:K03413	ko02020,ko02030,map02020,map02030	M00506	-	-	ko00000,ko00001,ko00002,ko02022,ko02035	-	-	-	Response_reg
WP_005377792.1	1219076.N646_0423	2.6e-185	654.4	COG1897@1|root,COG1897@2|Bacteria,1MV64@1224|Proteobacteria,1RM7T@1236|Gammaproteobacteria,1XTIN@135623|Vibrionales	135623|Vibrionales	E	Transfers a succinyl group from succinyl-CoA to L- homoserine, forming succinyl-L-homoserine	metAS	GO:0000096,GO:0000097,GO:0003674,GO:0003824,GO:0006082,GO:0006520,GO:0006555,GO:0006790,GO:0006807,GO:0008150,GO:0008152,GO:0008374,GO:0008652,GO:0008899,GO:0009058,GO:0009066,GO:0009067,GO:0009086,GO:0009987,GO:0016053,GO:0016740,GO:0016746,GO:0016747,GO:0016748,GO:0016750,GO:0019752,GO:0043436,GO:0044237,GO:0044238,GO:0044249,GO:0044272,GO:0044281,GO:0044283,GO:0046394,GO:0071704,GO:1901564,GO:…	2.3.1.46	ko:K00651	ko00270,ko00920,ko01100,ko01110,ko01230,map00270,map00920,map01100,map01110,map01230	M00017	R01777	RC00004,RC00041	ko00000,ko00001,ko00002,ko01000	-	-	-	HTS
WP_005377834.1	674977.VMC_37470	2.1e-229	801.2	COG3508@1|root,COG3508@2|Bacteria,1MV9G@1224|Proteobacteria,1RQG2@1236|Gammaproteobacteria,1XTK2@135623|Vibrionales	135623|Vibrionales	Q	COG3508 Homogentisate 1,2-dioxygenase	-	GO:0003674,GO:0003824,GO:0008150,GO:0008152,GO:0016491,GO:0055114	1.13.11.5	ko:K00451	ko00350,ko00643,ko01100,ko01120,map00350,map00643,map01100,map01120	M00044	R02519	RC00737	ko00000,ko00001,ko00002,ko01000	-	-	-	HgmA
WP_005377835.1	1219076.N646_0383	2.3e-206	724.5	COG3185@1|root,COG3185@2|Bacteria,1MUVZ@1224|Proteobacteria,1RN2Z@1236|Gammaproteobacteria,1XSAG@135623|Vibrionales	135623|Vibrionales	C	COG3185 4-hydroxyphenylpyruvate dioxygenase and related hemolysins	hppD	-	1.13.11.27	ko:K00457	ko00130,ko00350,ko00360,ko01100,map00130,map00350,map00360,map01100	M00044	R01372,R02521	RC00505,RC00738	ko00000,ko00001,ko00002,ko01000,ko04147	-	-	-	Glyoxalase,Glyoxalase_5
WP_005377871.1	1219076.N646_0355	1.3e-37	161.8	COG0695@1|root,COG0695@2|Bacteria,1N12W@1224|Proteobacteria,1SB6J@1236|Gammaproteobacteria,1XYAR@135623|Vibrionales	135623|Vibrionales	O	COG0695 Glutaredoxin and related proteins	-	-	-	-	-	-	-	-	-	-	-	-	Glutaredoxin
WP_005377875.1	1219076.N646_0351	3.7e-102	377.5	2EYK5@1|root,33RTU@2|Bacteria,1NQK6@1224|Proteobacteria,1SKUJ@1236|Gammaproteobacteria,1XSV5@135623|Vibrionales	135623|Vibrionales	S	Phosphoribosyl-ATP pyrophosphohydrolase	VP1313	-	-	-	-	-	-	-	-	-	-	-	PRA-PH
WP_005377878.1	674977.VMC_41390	2.3e-195	688.0	COG2988@1|root,COG2988@2|Bacteria,1MW1T@1224|Proteobacteria,1RQPG@1236|Gammaproteobacteria,1XU9R@135623|Vibrionales	135623|Vibrionales	E	Belongs to the AspA AstE family. Succinylglutamate desuccinylase subfamily	astE	GO:0003674,GO:0003824,GO:0006082,GO:0006520,GO:0006525,GO:0006527,GO:0006807,GO:0008150,GO:0008152,GO:0009056,GO:0009063,GO:0009064,GO:0009065,GO:0009987,GO:0016054,GO:0016787,GO:0016788,GO:0019752,GO:0043436,GO:0044237,GO:0044238,GO:0044248,GO:0044281,GO:0044282,GO:0046395,GO:0071704,GO:1901564,GO:1901565,GO:1901575,GO:1901605,GO:1901606	3.5.1.96	ko:K05526	ko00330,ko01100,map00330,map01100	-	R00411	RC00064,RC00090	ko00000,ko00001,ko01000	-	-	-	AstE_AspA
WP_005377885.1	1219076.N646_0340	2.3e-230	804.7	COG1823@1|root,COG1823@2|Bacteria,1R3F8@1224|Proteobacteria,1RMHV@1236|Gammaproteobacteria,1XUK9@135623|Vibrionales	135623|Vibrionales	U	Belongs to the dicarboxylate amino acid cation symporter (DAACS) (TC 2.A.23) family	-	-	-	ko:K06956	-	-	-	-	ko00000	-	-	-	SDF
WP_005377888.1	674977.VMC_18290	1.6e-112	412.1	COG1346@1|root,COG1346@2|Bacteria,1MV81@1224|Proteobacteria,1RS5C@1236|Gammaproteobacteria,1XT9T@135623|Vibrionales	135623|Vibrionales	M	effector of murein hydrolase	yohK	-	-	-	-	-	-	-	-	-	-	-	LrgB
WP_005377892.1	1219076.N646_0335	1e-162	579.3	COG0295@1|root,COG0295@2|Bacteria,1MY2R@1224|Proteobacteria,1RMRX@1236|Gammaproteobacteria,1XV0Z@135623|Vibrionales	135623|Vibrionales	F	This enzyme scavenges exogenous and endogenous cytidine and 2'-deoxycytidine for UMP synthesis	cdd	GO:0003674,GO:0003824,GO:0004126,GO:0005488,GO:0005575,GO:0005622,GO:0005623,GO:0005737,GO:0005829,GO:0006139,GO:0006213,GO:0006216,GO:0006725,GO:0006807,GO:0008150,GO:0008152,GO:0008270,GO:0008655,GO:0009056,GO:0009058,GO:0009116,GO:0009119,GO:0009164,GO:0009972,GO:0009987,GO:0016787,GO:0016810,GO:0016814,GO:0018130,GO:0019239,GO:0019438,GO:0019439,GO:0034641,GO:0034654,GO:0034655,GO:0034656,GO:…	3.5.4.5	ko:K01489	ko00240,ko00983,ko01100,map00240,map00983,map01100	-	R01878,R02485,R08221	RC00074,RC00514	ko00000,ko00001,ko01000	-	-	-	dCMP_cyt_deam_1,dCMP_cyt_deam_2
WP_005377899.1	1219076.N646_0331	8.8e-47	192.6	COG0776@1|root,COG0776@2|Bacteria,1RH5Z@1224|Proteobacteria,1S61Z@1236|Gammaproteobacteria,1XXSU@135623|Vibrionales	135623|Vibrionales	K	This protein is one of the two subunits of integration host factor, a specific DNA-binding protein that functions in genetic recombination as well as in transcriptional and translational control	himA	GO:0000976,GO:0001067,GO:0001130,GO:0001216,GO:0003674,GO:0003676,GO:0003677,GO:0003690,GO:0003700,GO:0005488,GO:0005575,GO:0005622,GO:0005623,GO:0005737,GO:0005829,GO:0006355,GO:0008150,GO:0009889,GO:0009891,GO:0009893,GO:0010468,GO:0010556,GO:0010557,GO:0010604,GO:0010628,GO:0019219,GO:0019222,GO:0031323,GO:0031325,GO:0031326,GO:0031328,GO:0032991,GO:0032993,GO:0043565,GO:0044212,GO:0044424,GO:…	-	ko:K04764	-	-	-	-	ko00000,ko03032,ko03036,ko03400	-	-	-	Bac_DNA_binding
WP_005377932.1	1116375.VEJY3_06190	5e-27	126.3	COG0291@1|root,COG0291@2|Bacteria,1N6V4@1224|Proteobacteria,1SCHI@1236|Gammaproteobacteria,1XYEU@135623|Vibrionales	135623|Vibrionales	J	Belongs to the bacterial ribosomal protein bL35 family	rpmI	GO:0003674,GO:0003735,GO:0005198,GO:0005575,GO:0005622,GO:0005623,GO:0005737,GO:0005829,GO:0005840,GO:0015934,GO:0022625,GO:0022626,GO:0032991,GO:0043226,GO:0043228,GO:0043229,GO:0043232,GO:0044391,GO:0044422,GO:0044424,GO:0044444,GO:0044445,GO:0044446,GO:0044464,GO:1990904	-	ko:K02916	ko03010,map03010	M00178	-	-	br01610,ko00000,ko00001,ko00002,ko03011	-	-	-	Ribosomal_L35p
WP_005377951.1	223926.28806259	3.2e-72	277.7	COG2020@1|root,COG2020@2|Bacteria,1MZ7S@1224|Proteobacteria,1S8Y4@1236|Gammaproteobacteria,1XX3I@135623|Vibrionales	135623|Vibrionales	O	Phospholipid methyltransferase	-	-	-	-	-	-	-	-	-	-	-	-	PEMT
WP_005377954.1	674977.VMC_36840	1.5e-121	442.2	2CPPK@1|root,32SJJ@2|Bacteria,1MZQ2@1224|Proteobacteria,1SABH@1236|Gammaproteobacteria,1XU68@135623|Vibrionales	135623|Vibrionales	S	Protein of unknown function (DUF2786)	VV12383	-	-	-	-	-	-	-	-	-	-	-	DUF2786
WP_005377962.1	1219076.N646_0301	4.2e-65	253.8	2AWAE@1|root,31N5Y@2|Bacteria,1QJXB@1224|Proteobacteria,1THZD@1236|Gammaproteobacteria,1XXZU@135623|Vibrionales	135623|Vibrionales	D	Component of the SOS system and an inhibitor of cell division. Accumulation of SulA causes rapid cessation of cell division and the appearance of long, non-septate filaments. In the presence of GTP, binds a polymerization-competent form of FtsZ in a 1 1 ratio, thus inhibiting FtsZ polymerization and therefore preventing it from participating in the assembly of the Z ring. This mechanism prevents …	-	-	-	ko:K13053	-	-	-	-	ko00000,ko03036	-	-	-	SulA
WP_005377991.1	1219076.N646_0288	1.4e-178	632.1	COG0492@1|root,COG0492@2|Bacteria,1MV15@1224|Proteobacteria,1RMEX@1236|Gammaproteobacteria,1XSDE@135623|Vibrionales	135623|Vibrionales	C	Belongs to the class-II pyridine nucleotide-disulfide oxidoreductase family	trxB	GO:0003674,GO:0003824,GO:0004791,GO:0008150,GO:0008152,GO:0009636,GO:0009987,GO:0015036,GO:0016209,GO:0016491,GO:0016651,GO:0016667,GO:0016668,GO:0042221,GO:0050896,GO:0051716,GO:0055114,GO:0070887,GO:0097237,GO:0098754,GO:0098869,GO:1990748	1.8.1.9	ko:K00384	ko00450,map00450	-	R02016,R03596,R09372	RC00013,RC02518,RC02873	ko00000,ko00001,ko01000	-	-	-	Pyr_redox_2
WP_005378005.1	674977.VMC_40440	8.8e-84	316.2	COG0784@1|root,COG0784@2|Bacteria,1MYIP@1224|Proteobacteria,1S89X@1236|Gammaproteobacteria,1XWV8@135623|Vibrionales	135623|Vibrionales	T	response regulator	-	-	-	-	-	-	-	-	-	-	-	-	Response_reg
WP_005378006.1	1219076.N646_0280	1.8e-98	365.2	2B0QJ@1|root,31T2K@2|Bacteria,1QJDY@1224|Proteobacteria,1THD8@1236|Gammaproteobacteria,1XU73@135623|Vibrionales	135623|Vibrionales	-	-	-	-	-	-	-	-	-	-	-	-	-	-	-
WP_005378007.1	1219076.N646_0278	1.4e-107	395.6	COG3070@1|root,COG3070@2|Bacteria,1QJGH@1224|Proteobacteria,1THG9@1236|Gammaproteobacteria,1XVKC@135623|Vibrionales	135623|Vibrionales	K	COG3070 Regulator of competence-specific genes	VV1446	GO:0006810,GO:0007154,GO:0008150,GO:0009290,GO:0009292,GO:0009294,GO:0009605,GO:0009987,GO:0009991,GO:0015931,GO:0030420,GO:0031668,GO:0044764,GO:0050657,GO:0050896,GO:0051027,GO:0051179,GO:0051234,GO:0051704,GO:0051716,GO:0071496,GO:0071702,GO:0071705,GO:0098657	-	ko:K07343	-	-	-	-	ko00000	-	-	-	TfoX_C,TfoX_N
WP_005378009.1	1219076.N646_0276	5.1e-170	603.6	COG1639@1|root,COG1639@2|Bacteria,1N7EN@1224|Proteobacteria,1RT8G@1236|Gammaproteobacteria,1XUWE@135623|Vibrionales	135623|Vibrionales	T	Signal transduction protein	-	-	-	-	-	-	-	-	-	-	-	-	HDOD
WP_005378021.1	674977.VMC_35850	3.7e-154	550.8	COG1737@1|root,COG1737@2|Bacteria,1MV3U@1224|Proteobacteria,1RNC4@1236|Gammaproteobacteria,1XSSF@135623|Vibrionales	135623|Vibrionales	K	COG1737 Transcriptional regulators	hexR	-	-	ko:K19337	-	-	-	-	ko00000,ko03000	-	-	-	HTH_6,SIS
WP_005378026.1	1219076.N646_0269	5.1e-46	189.9	COG0695@1|root,COG0695@2|Bacteria,1RGZ7@1224|Proteobacteria,1S5ZP@1236|Gammaproteobacteria,1XXU0@135623|Vibrionales	135623|Vibrionales	O	COG0695 Glutaredoxin and related proteins	grxA	-	-	ko:K03674	-	-	-	-	ko00000,ko03110	-	-	-	Glutaredoxin
WP_005378033.1	1219076.N646_0265	4.7e-114	417.2	COG1309@1|root,COG1309@2|Bacteria,1RDIM@1224|Proteobacteria,1S401@1236|Gammaproteobacteria,1XUJ5@135623|Vibrionales	135623|Vibrionales	K	Transcriptional regulator	-	-	-	-	-	-	-	-	-	-	-	-	TetR_N
WP_005378034.1	1219076.N646_0263	3.3e-206	724.2	COG3004@1|root,COG3004@2|Bacteria,1MW15@1224|Proteobacteria,1RNDE@1236|Gammaproteobacteria,1XT58@135623|Vibrionales	135623|Vibrionales	P	) H( ) antiporter that extrudes sodium in exchange for external protons	nhaA	GO:0003674,GO:0005215,GO:0005451,GO:0006810,GO:0006811,GO:0006812,GO:0006814,GO:0008150,GO:0008324,GO:0015075,GO:0015077,GO:0015078,GO:0015081,GO:0015291,GO:0015297,GO:0015298,GO:0015299,GO:0015318,GO:0015385,GO:0015491,GO:0015672,GO:0022804,GO:0022857,GO:0022890,GO:0030001,GO:0034220,GO:0035725,GO:0046873,GO:0051179,GO:0051234,GO:0055085,GO:0098655,GO:0098660,GO:0098662,GO:0099516,GO:1902600	-	ko:K03313	-	-	-	-	ko00000,ko02000	2.A.33.1	-	-	Na_H_antiport_1
WP_005378038.1	1219076.N646_0261	0.0	1576.6	COG0577@1|root,COG0577@2|Bacteria,1MVCT@1224|Proteobacteria,1RNP1@1236|Gammaproteobacteria,1XUDJ@135623|Vibrionales	135623|Vibrionales	V	ABC-type antimicrobial peptide transport system, permease component	-	-	-	ko:K02004	-	M00258	-	-	ko00000,ko00002,ko02000	3.A.1	-	-	FtsX,MacB_PCD
WP_005378040.1	1219076.N646_0260	4.2e-121	440.7	COG1136@1|root,COG1136@2|Bacteria,1NCFC@1224|Proteobacteria,1S18G@1236|Gammaproteobacteria,1XTFP@135623|Vibrionales	135623|Vibrionales	V	ABC-type antimicrobial peptide transport system, ATPase component	-	-	-	ko:K02003	-	M00258	-	-	ko00000,ko00002,ko02000	3.A.1	-	-	ABC_tran
WP_005378062.1	223926.28806192	1.9e-39	167.9	COG3313@1|root,COG3313@2|Bacteria,1NGD5@1224|Proteobacteria,1SCBM@1236|Gammaproteobacteria,1XYE2@135623|Vibrionales	135623|Vibrionales	S	Fe-S protein	-	-	-	ko:K06938	-	-	-	-	ko00000	-	-	-	DUF1289
WP_005378066.1	1219076.N646_0249	2.6e-45	187.6	COG1825@1|root,COG1825@2|Bacteria,1RDH0@1224|Proteobacteria,1S46A@1236|Gammaproteobacteria,1XXXW@135623|Vibrionales	135623|Vibrionales	J	This is one of the proteins that binds to the 5S RNA in the ribosome where it forms part of the central protuberance	rplY	GO:0003674,GO:0003676,GO:0003723,GO:0003735,GO:0005198,GO:0005488,GO:0005575,GO:0005622,GO:0005623,GO:0005737,GO:0005829,GO:0005840,GO:0006412,GO:0006518,GO:0006807,GO:0008097,GO:0008150,GO:0008152,GO:0009058,GO:0009059,GO:0009987,GO:0010467,GO:0015934,GO:0019538,GO:0019843,GO:0022625,GO:0022626,GO:0032991,GO:0034641,GO:0034645,GO:0043043,GO:0043170,GO:0043226,GO:0043228,GO:0043229,GO:0043232,GO:…	-	ko:K02897	ko03010,map03010	M00178	-	-	ko00000,ko00001,ko00002,ko03011	-	-	-	Ribosomal_L25p
WP_005378071.1	1219076.N646_0250	2.1e-244	851.3	COG0642@1|root,COG0642@2|Bacteria,1MX6R@1224|Proteobacteria,1RSAC@1236|Gammaproteobacteria,1XUAK@135623|Vibrionales	135623|Vibrionales	T	Signal transduction histidine kinase	phoQ	-	-	-	-	-	-	-	-	-	-	-	HATPase_c
WP_005378073.1	1219076.N646_0251	9.5e-118	429.5	COG0745@1|root,COG0745@2|Bacteria,1N0YI@1224|Proteobacteria,1RMWT@1236|Gammaproteobacteria,1XT4G@135623|Vibrionales	135623|Vibrionales	K	COG0745 Response regulators consisting of a CheY-like receiver domain and a winged-helix DNA-binding domain	-	-	-	ko:K02483	-	-	-	-	ko00000,ko02022	-	-	-	Response_reg,Trans_reg_C
WP_005378075.1	1219076.N646_0252	2.4e-74	284.6	COG3212@1|root,COG3212@2|Bacteria,1NHDB@1224|Proteobacteria,1SEIC@1236|Gammaproteobacteria,1XXEA@135623|Vibrionales	135623|Vibrionales	S	peptidase	-	-	-	-	-	-	-	-	-	-	-	-	PepSY
WP_005378077.1	1219076.N646_0243	5.5e-77	293.5	COG3187@1|root,COG3187@2|Bacteria,1RFSD@1224|Proteobacteria,1S6MZ@1236|Gammaproteobacteria,1XWWJ@135623|Vibrionales	135623|Vibrionales	O	heat shock protein	hslJ	-	-	ko:K03668	-	-	-	-	ko00000	-	-	-	META
WP_005378105.1	674977.VMC_25220	7.1e-283	979.2	COG1502@1|root,COG1502@2|Bacteria,1MWUW@1224|Proteobacteria,1RPQG@1236|Gammaproteobacteria,1XTMF@135623|Vibrionales	135623|Vibrionales	I	Catalyzes the reversible phosphatidyl group transfer from one phosphatidylglycerol molecule to another to form cardiolipin (CL) (diphosphatidylglycerol) and glycerol	cls	-	-	ko:K06131	ko00564,ko01100,map00564,map01100	-	R07390	RC00017	ko00000,ko00001,ko01000	-	-	-	PLDc_2,PLDc_N
WP_005378109.1	1219076.N646_0227	3e-104	384.4	COG2818@1|root,COG2818@2|Bacteria,1R9X5@1224|Proteobacteria,1S25K@1236|Gammaproteobacteria,1XT91@135623|Vibrionales	135623|Vibrionales	L	COG2818 3-methyladenine DNA glycosylase	tag	-	3.2.2.20	ko:K01246	ko03410,map03410	-	-	-	ko00000,ko00001,ko01000,ko03400	-	-	-	Adenine_glyco
WP_005378117.1	1219076.N646_0222	2.8e-32	144.1	2CJWQ@1|root,32YI2@2|Bacteria,1N769@1224|Proteobacteria,1SCNV@1236|Gammaproteobacteria,1XYAE@135623|Vibrionales	135623|Vibrionales	S	Phage shock protein B	pspB	-	-	ko:K03970	-	-	-	-	ko00000,ko02048	-	-	-	PspB
WP_005378119.1	1219076.N646_0221	1.8e-108	398.7	COG1842@1|root,COG1842@2|Bacteria,1NC7S@1224|Proteobacteria,1RS0G@1236|Gammaproteobacteria,1XUJH@135623|Vibrionales	135623|Vibrionales	KT	COG1842 Phage shock protein A (IM30), suppresses sigma54-dependent transcription	pspA	-	-	ko:K03969	-	-	-	-	ko00000	-	-	-	PspA_IM30
WP_005378122.1	1219076.N646_0218	1.5e-172	612.1	COG4168@1|root,COG4168@2|Bacteria,1QUAU@1224|Proteobacteria,1T1RR@1236|Gammaproteobacteria,1XTN1@135623|Vibrionales	135623|Vibrionales	P	peptide transport system, permease	sapB	-	-	ko:K19227	ko01503,ko02010,map01503,map02010	M00739	-	-	ko00000,ko00001,ko00002,ko02000	3.A.1.5.5	-	-	BPD_transp_1
WP_005378123.1	1219076.N646_0217	6.3e-149	533.5	COG4171@1|root,COG4171@2|Bacteria,1QUAT@1224|Proteobacteria,1T1RQ@1236|Gammaproteobacteria,1XSV7@135623|Vibrionales	135623|Vibrionales	V	COG4171 ABC-type antimicrobial peptide transport system, permease component	sapC	-	-	ko:K19228	ko01503,ko02010,map01503,map02010	M00739	-	-	ko00000,ko00001,ko00002,ko02000	3.A.1.5.5	-	-	BPD_transp_1,OppC_N
WP_005378126.1	1219076.N646_0216	3.1e-189	667.5	COG1123@1|root,COG4172@2|Bacteria,1MU09@1224|Proteobacteria,1RMEI@1236|Gammaproteobacteria,1XT4Q@135623|Vibrionales	135623|Vibrionales	P	Belongs to the ABC transporter superfamily	sapD	-	-	ko:K19229	ko01503,ko02010,map01503,map02010	M00739	-	-	ko00000,ko00001,ko00002,ko02000	3.A.1.5.5	-	-	ABC_tran,oligo_HPY
WP_005378129.1	1219076.N646_0214	3.6e-72	277.3	2B2JB@1|root,31V4J@2|Bacteria,1N4EU@1224|Proteobacteria,1S6JW@1236|Gammaproteobacteria,1XXC5@135623|Vibrionales	135623|Vibrionales	S	Protein of unknown function (DUF2750)	VV1382	-	-	-	-	-	-	-	-	-	-	-	DUF2750
WP_005378146.1	1219076.N646_0205	1.9e-158	565.1	COG2116@1|root,COG2116@2|Bacteria,1MU0W@1224|Proteobacteria,1RQ6K@1236|Gammaproteobacteria,1XUCS@135623|Vibrionales	135623|Vibrionales	P	COG2116 Formate nitrite family of transporters	focA	-	-	ko:K06212	-	-	-	-	ko00000,ko02000	1.A.16.1.1,1.A.16.1.3	-	-	Form_Nir_trans
WP_005378155.1	674977.VMC_41500	2.7e-271	940.6	COG0215@1|root,COG0215@2|Bacteria,1MV8H@1224|Proteobacteria,1RP5K@1236|Gammaproteobacteria,1XTZJ@135623|Vibrionales	135623|Vibrionales	J	Belongs to the class-I aminoacyl-tRNA synthetase family	cysS	GO:0000166,GO:0003674,GO:0003824,GO:0004812,GO:0004817,GO:0005488,GO:0005524,GO:0005575,GO:0005622,GO:0005623,GO:0005737,GO:0005829,GO:0006082,GO:0006139,GO:0006399,GO:0006412,GO:0006418,GO:0006423,GO:0006518,GO:0006520,GO:0006725,GO:0006807,GO:0008144,GO:0008150,GO:0008152,GO:0009058,GO:0009059,GO:0009987,GO:0010467,GO:0016070,GO:0016874,GO:0016875,GO:0017076,GO:0019538,GO:0019752,GO:0030554,GO:…	6.1.1.16	ko:K01883	ko00970,map00970	M00359,M00360	R03650	RC00055,RC00523	ko00000,ko00001,ko00002,ko01000,ko01007,ko03016	-	-	-	DALR_2,tRNA-synt_1e,tRNA-synt_1g
WP_005378156.1	1219076.N646_0197	2.8e-90	337.8	COG0652@1|root,COG0652@2|Bacteria,1R9ZQ@1224|Proteobacteria,1S222@1236|Gammaproteobacteria,1XVAN@135623|Vibrionales	135623|Vibrionales	G	PPIases accelerate the folding of proteins. It catalyzes the cis-trans isomerization of proline imidic peptide bonds in oligopeptides	ppiB	-	5.2.1.8	ko:K03768	-	-	-	-	ko00000,ko01000,ko03110	-	-	-	Pro_isomerase
WP_005378157.1	674977.VMC_41520	4e-141	507.3	COG2908@1|root,COG2908@2|Bacteria,1N3U7@1224|Proteobacteria,1RP1X@1236|Gammaproteobacteria,1XSQ8@135623|Vibrionales	135623|Vibrionales	S	Hydrolyzes the pyrophosphate bond of UDP-2,3- diacylglucosamine to yield 2,3-diacylglucosamine 1-phosphate (lipid X) and UMP by catalyzing the attack of water at the alpha-P atom. Involved in the biosynthesis of lipid A, a phosphorylated glycolipid that anchors the lipopolysaccharide to the outer membrane of the cell	lpxH	-	3.6.1.54	ko:K03269	ko00540,ko01100,map00540,map01100	M00060	R04549	RC00002	ko00000,ko00001,ko00002,ko01000,ko01005	-	-	-	Metallophos,Metallophos_2
WP_005378180.1	1219076.N646_0186	2.1e-160	571.6	COG0040@1|root,COG0040@2|Bacteria,1MUCY@1224|Proteobacteria,1RNAX@1236|Gammaproteobacteria,1XTJ4@135623|Vibrionales	135623|Vibrionales	F	Catalyzes the condensation of ATP and 5-phosphoribose 1- diphosphate to form N'-(5'-phosphoribosyl)-ATP (PR-ATP). Has a crucial role in the pathway because the rate of histidine biosynthesis seems to be controlled primarily by regulation of HisG enzymatic activity	hisG	GO:0000105,GO:0003674,GO:0003824,GO:0003879,GO:0006082,GO:0006520,GO:0006547,GO:0006725,GO:0006807,GO:0008150,GO:0008152,GO:0008652,GO:0009058,GO:0009987,GO:0016053,GO:0016740,GO:0016757,GO:0016763,GO:0018130,GO:0019438,GO:0019752,GO:0034641,GO:0043436,GO:0044237,GO:0044238,GO:0044249,GO:0044281,GO:0044283,GO:0046394,GO:0046483,GO:0052803,GO:0071704,GO:1901360,GO:1901362,GO:1901564,GO:1901566,GO:…	2.4.2.17	ko:K00765	ko00340,ko01100,ko01110,ko01230,map00340,map01100,map01110,map01230	M00026	R01071	RC02819,RC03200	ko00000,ko00001,ko00002,ko01000	-	-	-	HisG,HisG_C
WP_005378187.1	1219076.N646_0182	5.5e-250	869.8	COG0524@1|root,COG0524@2|Bacteria,1MUUC@1224|Proteobacteria,1RMN2@1236|Gammaproteobacteria,1XTRF@135623|Vibrionales	135623|Vibrionales	G	COG0524 Sugar kinases, ribokinase family	-	-	2.7.1.73	ko:K00892	ko00230,map00230	-	R01131,R01228	RC00002,RC00017	ko00000,ko00001,ko01000	-	-	-	PfkB
WP_005378192.1	1219076.N646_0180	4.3e-219	766.9	COG0482@1|root,COG0482@2|Bacteria,1MUT1@1224|Proteobacteria,1RMAK@1236|Gammaproteobacteria,1XU0P@135623|Vibrionales	135623|Vibrionales	J	Catalyzes the 2-thiolation of uridine at the wobble position (U34) of tRNA, leading to the formation of s(2)U34	mnmA	GO:0001510,GO:0002097,GO:0002098,GO:0002143,GO:0003674,GO:0003824,GO:0004808,GO:0006139,GO:0006396,GO:0006399,GO:0006400,GO:0006725,GO:0006807,GO:0008033,GO:0008150,GO:0008152,GO:0008168,GO:0008173,GO:0008175,GO:0008757,GO:0009451,GO:0009987,GO:0010467,GO:0016070,GO:0016740,GO:0016741,GO:0030488,GO:0032259,GO:0034227,GO:0034470,GO:0034641,GO:0034660,GO:0043170,GO:0043412,GO:0043414,GO:0044237,GO:…	2.8.1.13	ko:K00566	ko04122,map04122	-	R08700	RC02313,RC02315	ko00000,ko00001,ko01000,ko03016	-	-	-	tRNA_Me_trans
WP_005378194.1	1219076.N646_0179	3.2e-107	394.4	COG2915@1|root,COG2915@2|Bacteria,1RI8B@1224|Proteobacteria,1RPCC@1236|Gammaproteobacteria,1XT1A@135623|Vibrionales	135623|Vibrionales	S	High frequency lysogenization protein HflD homolog	hflD	-	-	ko:K07153	-	-	-	-	ko00000	-	-	-	DUF489
WP_005378198.1	1219076.N646_0178	3.6e-260	903.7	COG0015@1|root,COG0015@2|Bacteria,1MV4B@1224|Proteobacteria,1RN93@1236|Gammaproteobacteria,1XT6I@135623|Vibrionales	135623|Vibrionales	F	Belongs to the lyase 1 family. Adenylosuccinate lyase subfamily	purB	-	4.3.2.2	ko:K01756	ko00230,ko00250,ko01100,ko01110,ko01130,map00230,map00250,map01100,map01110,map01130	M00048,M00049	R01083,R04559	RC00379,RC00444,RC00445	ko00000,ko00001,ko00002,ko01000	-	-	-	ASL_C,Lyase_1
WP_005378203.1	674977.VMC_32570	1.5e-89	335.5	2DM7V@1|root,323W3@2|Bacteria,1NPYM@1224|Proteobacteria,1SJ13@1236|Gammaproteobacteria,1XY2N@135623|Vibrionales	135623|Vibrionales	S	Protein of unknown function (DUF2878)	-	-	-	-	-	-	-	-	-	-	-	-	DUF2878
WP_005378225.1	674977.VMC_32720	3.1e-245	854.0	COG0172@1|root,COG0172@2|Bacteria,1MUJF@1224|Proteobacteria,1RNAQ@1236|Gammaproteobacteria,1XUNW@135623|Vibrionales	135623|Vibrionales	J	Catalyzes the attachment of serine to tRNA(Ser). Is also able to aminoacylate tRNA(Sec) with serine, to form the misacylated tRNA L-seryl-tRNA(Sec), which will be further converted into selenocysteinyl-tRNA(Sec)	serS	GO:0003674,GO:0003824,GO:0004812,GO:0004828,GO:0006082,GO:0006139,GO:0006399,GO:0006412,GO:0006418,GO:0006434,GO:0006518,GO:0006520,GO:0006725,GO:0006807,GO:0008150,GO:0008152,GO:0009058,GO:0009059,GO:0009987,GO:0010467,GO:0016070,GO:0016874,GO:0016875,GO:0019538,GO:0019752,GO:0034641,GO:0034645,GO:0034660,GO:0043038,GO:0043039,GO:0043043,GO:0043170,GO:0043436,GO:0043603,GO:0043604,GO:0044237,GO:…	6.1.1.11	ko:K01875	ko00970,map00970	M00359,M00360	R03662,R08218	RC00055,RC00523	ko00000,ko00001,ko00002,ko01000,ko01007,ko03016	-	-	-	Seryl_tRNA_N,tRNA-synt_2b
WP_005378234.1	1116375.VEJY3_05410	2.1e-85	321.6	COG1522@1|root,COG1522@2|Bacteria,1MX7R@1224|Proteobacteria,1RPGA@1236|Gammaproteobacteria,1XVIW@135623|Vibrionales	135623|Vibrionales	K	COG1522 Transcriptional regulators	lrp	-	-	ko:K03719	-	-	-	-	ko00000,ko03000,ko03036	-	-	-	AsnC_trans_reg,HTH_24
WP_005378241.1	1219076.N646_0156	1.7e-207	728.4	COG0686@1|root,COG0686@2|Bacteria,1QTX1@1224|Proteobacteria,1T1JB@1236|Gammaproteobacteria,1XU10@135623|Vibrionales	135623|Vibrionales	C	Belongs to the AlaDH PNT family	ald	-	1.4.1.1	ko:K00259	ko00250,ko00430,ko01100,map00250,map00430,map01100	-	R00396	RC00008	ko00000,ko00001,ko01000	-	-	-	AlaDh_PNT_C,AlaDh_PNT_N
WP_005378247.1	674977.VMC_37600	1.9e-130	471.9	28HXC@1|root,2Z831@2|Bacteria,1R415@1224|Proteobacteria,1RNDD@1236|Gammaproteobacteria,1XSGV@135623|Vibrionales	135623|Vibrionales	-	-	EBIG1844	-	-	-	-	-	-	-	-	-	-	-	-
WP_005378276.1	1219076.N646_0131	5.9e-79	300.1	2940Y@1|root,2ZRFS@2|Bacteria,1RF8A@1224|Proteobacteria,1RZCB@1236|Gammaproteobacteria,1XX6B@135623|Vibrionales	135623|Vibrionales	U	L-alanine exporter AlaE	alaE	-	-	-	-	-	-	-	-	-	-	-	AlaE
WP_005378285.1	1219076.N646_0123	2.2e-110	405.2	COG1729@1|root,COG1729@2|Bacteria,1MUSV@1224|Proteobacteria,1RQWA@1236|Gammaproteobacteria,1XSAP@135623|Vibrionales	135623|Vibrionales	D	Mediates coordination of peptidoglycan synthesis and outer membrane constriction during cell division	cpoB	-	-	-	-	-	-	-	-	-	-	-	TPR_16,TPR_6,TPR_8,TolA_bind_tri
WP_005378301.1	1219076.N646_0118	2.7e-118	431.4	COG0811@1|root,COG0811@2|Bacteria,1NCWW@1224|Proteobacteria,1RMD4@1236|Gammaproteobacteria,1XUNH@135623|Vibrionales	135623|Vibrionales	U	COG0811 Biopolymer transport proteins	tolQ	-	-	ko:K03562	ko01120,map01120	-	-	-	ko00000,ko02000	1.A.30.2.2	-	-	MotA_ExbB
WP_005378368.1	1219076.N646_0094	2.3e-187	661.4	COG1609@1|root,COG1609@2|Bacteria,1MVUR@1224|Proteobacteria,1RN2K@1236|Gammaproteobacteria,1XU47@135623|Vibrionales	135623|Vibrionales	K	Is the main repressor of the genes involved in the de novo synthesis of purine nucleotides, regulating purB, purC, purEK, purF, purHD, purL, purMN and guaBA expression. PurR is allosterically activated to bind its cognate DNA by binding the purine corepressors, hypoxanthine or guanine, thereby effecting transcription repression	purR	GO:0003674,GO:0003700,GO:0006355,GO:0008150,GO:0009889,GO:0010468,GO:0010556,GO:0019219,GO:0019222,GO:0031323,GO:0031326,GO:0050789,GO:0050794,GO:0051171,GO:0051252,GO:0060255,GO:0065007,GO:0080090,GO:0140110,GO:1903506,GO:2000112,GO:2001141	-	ko:K03604	-	-	-	-	ko00000,ko03000	-	-	-	LacI,Peripla_BP_3
WP_005378369.1	674977.VMC_31490	3e-116	424.5	COG3381@1|root,COG3381@2|Bacteria,1RJ3Z@1224|Proteobacteria,1S8M5@1236|Gammaproteobacteria,1XTZ3@135623|Vibrionales	135623|Vibrionales	O	Involved in the biogenesis of TorA. Acts on TorA before the insertion of the molybdenum cofactor and, as a result, probably favors a conformation of the apoenzyme that is competent for acquiring the cofactor	torD	-	-	ko:K03533	ko02020,map02020	-	-	-	ko00000,ko00001,ko02000	5.A.3.4	-	-	Nitrate_red_del
WP_005378387.1	1219076.N646_0103	7.8e-185	652.9	COG0189@1|root,COG0189@2|Bacteria,1MVDU@1224|Proteobacteria,1RR7D@1236|Gammaproteobacteria,1XV35@135623|Vibrionales	135623|Vibrionales	HJ	COG0189 Glutathione synthase Ribosomal protein S6 modification enzyme (glutaminyl transferase)	PA1766	-	-	-	-	-	-	-	-	-	-	-	ATPgrasp_ST
WP_005378389.1	1219076.N646_0104	6.5e-271	939.5	COG1305@1|root,COG1305@2|Bacteria,1MVV3@1224|Proteobacteria,1RRIA@1236|Gammaproteobacteria,1XSMI@135623|Vibrionales	135623|Vibrionales	E	7 transmembrane helices usually fused to an inactive transglutaminase	-	-	-	-	-	-	-	-	-	-	-	-	7TM_transglut,Transglut_i_TM
WP_005378407.1	1219076.N646_0077	8.7e-36	155.6	COG1278@1|root,COG1278@2|Bacteria,1N6Q5@1224|Proteobacteria,1SCA7@1236|Gammaproteobacteria,1XYAU@135623|Vibrionales	135623|Vibrionales	K	COG1278 Cold shock proteins	cspD	GO:0006355,GO:0006950,GO:0008150,GO:0009266,GO:0009409,GO:0009628,GO:0009889,GO:0010468,GO:0010556,GO:0019219,GO:0019222,GO:0031323,GO:0031326,GO:0050789,GO:0050794,GO:0050896,GO:0051171,GO:0051252,GO:0060255,GO:0065007,GO:0080090,GO:1903506,GO:2000112,GO:2001141	-	ko:K03704	-	-	-	-	ko00000,ko03000	-	-	-	CSD
WP_005378419.1	674977.VMC_31330	7.2e-55	219.5	COG2127@1|root,COG2127@2|Bacteria,1MZU8@1224|Proteobacteria,1S8Z7@1236|Gammaproteobacteria,1XXDA@135623|Vibrionales	135623|Vibrionales	S	Involved in the modulation of the specificity of the ClpAP-mediated ATP-dependent protein degradation	clpS	-	-	ko:K06891	-	-	-	-	ko00000	-	-	-	ClpS
WP_005378432.1	1219076.N646_0069	1e-20	105.1	2EHYU@1|root,33BQB@2|Bacteria,1NGAT@1224|Proteobacteria,1SGE4@1236|Gammaproteobacteria,1XZI3@135623|Vibrionales	135623|Vibrionales	S	Protein of unknown function (DUF2496)	C0585	-	-	-	-	-	-	-	-	-	-	-	DUF2496
WP_005378433.1	1219076.N646_0068	2.3e-158	564.7	COG0708@1|root,COG0708@2|Bacteria,1MVII@1224|Proteobacteria,1RN4H@1236|Gammaproteobacteria,1XVBK@135623|Vibrionales	135623|Vibrionales	L	COG0708 Exonuclease III	xthA	-	3.1.11.2	ko:K01142	ko03410,map03410	-	-	-	ko00000,ko00001,ko01000,ko03400	-	-	-	Exo_endo_phos
WP_005378435.1	1219076.N646_0066	4.5e-123	447.2	COG4160@1|root,COG4160@2|Bacteria,1MWI6@1224|Proteobacteria,1RPT1@1236|Gammaproteobacteria,1XT23@135623|Vibrionales	135623|Vibrionales	P	COG4160 ABC-type arginine histidine transport system, permease component	aotM	-	-	ko:K10023	ko02010,map02010	M00235	-	-	ko00000,ko00001,ko00002,ko02000	3.A.1.3.11	-	-	BPD_transp_1
WP_005378436.1	674977.VMC_31210	6.7e-128	463.4	COG4215@1|root,COG4215@2|Bacteria,1MY2N@1224|Proteobacteria,1RNYD@1236|Gammaproteobacteria,1XT6H@135623|Vibrionales	135623|Vibrionales	P	COG4215 ABC-type arginine transport system, permease component	aotQ	-	-	ko:K10024	ko02010,map02010	M00235	-	-	ko00000,ko00001,ko00002,ko02000	3.A.1.3.11	-	-	BPD_transp_1
WP_005378445.1	1219076.N646_0056	1.7e-119	435.3	COG3235@1|root,COG3235@2|Bacteria,1RDHR@1224|Proteobacteria,1S90X@1236|Gammaproteobacteria,1XT3Q@135623|Vibrionales	135623|Vibrionales	S	Cobalt uptake substrate-specific transmembrane region	-	-	-	-	-	-	-	-	-	-	-	-	CbiM
WP_005378446.1	1219076.N646_0055	4.9e-90	337.0	COG3013@1|root,COG3013@2|Bacteria,1QWV8@1224|Proteobacteria,1RME1@1236|Gammaproteobacteria,1XU0X@135623|Vibrionales	135623|Vibrionales	S	Belongs to the UPF0304 family	yfbU	-	-	ko:K09161	-	-	-	-	ko00000	-	-	-	YfbU
WP_005378447.1	1219076.N646_0054	0.0	1278.5	COG2766@1|root,COG2766@2|Bacteria,1MVW7@1224|Proteobacteria,1RNFJ@1236|Gammaproteobacteria,1XT8T@135623|Vibrionales	135623|Vibrionales	T	Serine protein kinase	prkA	-	-	ko:K07180	-	-	-	-	ko00000	-	-	-	AAA_PrkA,PrkA
WP_005378448.1	1219076.N646_0053	7.2e-231	806.2	COG2718@1|root,COG2718@2|Bacteria,1MWQM@1224|Proteobacteria,1RQWC@1236|Gammaproteobacteria,1XSXD@135623|Vibrionales	135623|Vibrionales	S	Belongs to the UPF0229 family	yeaH	-	-	ko:K09786	-	-	-	-	ko00000	-	-	-	DUF444
WP_005378450.1	1219076.N646_0051	1.1e-138	499.2	COG1212@1|root,COG1212@2|Bacteria,1MUUU@1224|Proteobacteria,1RMAE@1236|Gammaproteobacteria,1XTK4@135623|Vibrionales	135623|Vibrionales	M	Activates KDO (a required 8-carbon sugar) for incorporation into bacterial lipopolysaccharide in Gram-negative bacteria	kdsB	GO:0000271,GO:0003674,GO:0003824,GO:0005975,GO:0005976,GO:0006629,GO:0008150,GO:0008152,GO:0008610,GO:0008653,GO:0008690,GO:0009058,GO:0009059,GO:0009103,GO:0009244,GO:0009311,GO:0009312,GO:0009987,GO:0016051,GO:0016740,GO:0016772,GO:0016779,GO:0033692,GO:0034637,GO:0034645,GO:0043170,GO:0044237,GO:0044238,GO:0044249,GO:0044255,GO:0044260,GO:0044262,GO:0044264,GO:0046401,GO:0070567,GO:0071704,GO:…	2.7.7.38	ko:K00979	ko00540,ko01100,map00540,map01100	M00063	R03351,R11396	RC00152,RC00910	ko00000,ko00001,ko00002,ko01000,ko01005	-	-	-	CTP_transf_3
WP_005378451.1	1219076.N646_0050	2.1e-27	127.5	COG2835@1|root,COG2835@2|Bacteria,1N6Y2@1224|Proteobacteria,1SCFF@1236|Gammaproteobacteria,1XYYD@135623|Vibrionales	135623|Vibrionales	S	Belongs to the UPF0434 family	-	-	-	ko:K09791	-	-	-	-	ko00000	-	-	-	Trm112p
WP_005378457.1	1219076.N646_0044	2.1e-126	458.4	COG1136@1|root,COG1136@2|Bacteria,1MVSQ@1224|Proteobacteria,1RMWK@1236|Gammaproteobacteria,1XTZP@135623|Vibrionales	135623|Vibrionales	V	Part of the ABC transporter complex LolCDE involved in the translocation of lipoproteins, in an ATP-dependent manner	lolD	GO:0003674,GO:0003824,GO:0005215,GO:0006810,GO:0008150,GO:0015399,GO:0015405,GO:0016462,GO:0016787,GO:0016817,GO:0016818,GO:0016887,GO:0017111,GO:0022804,GO:0022857,GO:0042623,GO:0042626,GO:0043492,GO:0051179,GO:0051234,GO:0055085	-	ko:K09810	ko02010,map02010	M00255	-	-	ko00000,ko00001,ko00002,ko01000,ko02000	3.A.1.125	-	-	ABC_tran
WP_005378463.1	1219076.N646_0038	1.1e-239	835.5	COG1252@1|root,COG1252@2|Bacteria,1MX96@1224|Proteobacteria,1RM9I@1236|Gammaproteobacteria,1XTJK@135623|Vibrionales	135623|Vibrionales	C	COG1252 NADH dehydrogenase, FAD-containing subunit	ndh	-	1.6.99.3	ko:K03885	ko00190,map00190	-	-	-	ko00000,ko00001,ko01000	-	-	-	Pyr_redox_2
WP_005378467.1	1219076.N646_0035	1.7e-102	378.6	COG3417@1|root,COG3417@2|Bacteria,1RA6V@1224|Proteobacteria,1S30E@1236|Gammaproteobacteria,1XUJ6@135623|Vibrionales	135623|Vibrionales	M	Collagen-binding surface adhesin SpaP (Antigen I II family)	lpoB	-	-	ko:K07337	-	-	-	-	ko00000	-	-	-	LpoB
WP_005378469.1	1219076.N646_0034	1.5e-70	271.9	COG5633@1|root,COG5633@2|Bacteria,1N0YQ@1224|Proteobacteria,1S20S@1236|Gammaproteobacteria,1XXI4@135623|Vibrionales	135623|Vibrionales	S	periplasmic lipoprotein	-	-	-	-	-	-	-	-	-	-	-	-	DUF1425
WP_005378473.1	1219076.N646_0032	2.8e-60	237.7	COG0537@1|root,COG0537@2|Bacteria,1RDCJ@1224|Proteobacteria,1S3QE@1236|Gammaproteobacteria,1XXB1@135623|Vibrionales	135623|Vibrionales	FG	COG0537 Diadenosine tetraphosphate (Ap4A) hydrolase and other HIT family hydrolases	hinT	-	-	ko:K02503	-	-	-	-	ko00000,ko04147	-	-	-	HIT
WP_005378483.1	1219076.N646_0027	2.2e-72	278.1	COG0517@1|root,COG0517@2|Bacteria,1N2XI@1224|Proteobacteria,1SA5K@1236|Gammaproteobacteria,1XXA2@135623|Vibrionales	135623|Vibrionales	S	COG0517 FOG CBS domain	-	-	-	-	-	-	-	-	-	-	-	-	CBS
WP_005378572.1	1219076.N646_0022	2.6e-71	274.6	COG3126@1|root,COG3126@2|Bacteria,1N8AF@1224|Proteobacteria,1SCM7@1236|Gammaproteobacteria,1XYJI@135623|Vibrionales	135623|Vibrionales	S	protein conserved in bacteria	-	-	-	ko:K09914	-	-	-	-	ko00000	-	-	-	YscW
WP_005378586.1	1219076.N646_0017	6.1e-54	216.5	COG3492@1|root,COG3492@2|Bacteria,1MZ3I@1224|Proteobacteria,1S8SI@1236|Gammaproteobacteria,1XXCE@135623|Vibrionales	135623|Vibrionales	S	protein conserved in bacteria	-	-	-	ko:K09948	-	-	-	-	ko00000	-	-	-	DUF1244
WP_005378632.1	1219076.N646_2038	1.3e-108	399.1	COG1309@1|root,COG1309@2|Bacteria,1MUJ5@1224|Proteobacteria,1RN9W@1236|Gammaproteobacteria,1XUMQ@135623|Vibrionales	135623|Vibrionales	K	Transcriptional regulator	fabR	-	-	ko:K22105	-	-	-	-	ko00000,ko03000	-	-	-	TetR_N
WP_005378634.1	1219076.N646_2037	1.5e-59	235.3	2ARMX@1|root,31GYK@2|Bacteria,1RH5N@1224|Proteobacteria,1S68Y@1236|Gammaproteobacteria,1XXAD@135623|Vibrionales	135623|Vibrionales	S	Protein of unknown function (DUF1422)	yijD	-	-	-	-	-	-	-	-	-	-	-	DUF1422
WP_005378682.1	1219076.N646_2042	5.3e-110	403.7	COG1974@1|root,COG1974@2|Bacteria,1MW80@1224|Proteobacteria,1RMXF@1236|Gammaproteobacteria,1XV2V@135623|Vibrionales	135623|Vibrionales	K	Represses a number of genes involved in the response to DNA damage (SOS response), including recA and lexA. In the presence of single-stranded DNA, RecA interacts with LexA causing an autocatalytic cleavage which disrupts the DNA-binding part of LexA, leading to derepression of the SOS regulon and eventually DNA repair	lexA	GO:0000976,GO:0001067,GO:0001130,GO:0001217,GO:0003674,GO:0003676,GO:0003677,GO:0003690,GO:0003700,GO:0005488,GO:0005575,GO:0006282,GO:0006355,GO:0008150,GO:0009889,GO:0009890,GO:0009892,GO:0010468,GO:0010556,GO:0010558,GO:0010605,GO:0010629,GO:0019219,GO:0019222,GO:0031323,GO:0031324,GO:0031326,GO:0031327,GO:0032991,GO:0032993,GO:0043565,GO:0044212,GO:0045892,GO:0045934,GO:0048519,GO:0048523,GO:…	3.4.21.88	ko:K01356	-	M00729	-	-	ko00000,ko00002,ko01000,ko01002,ko03400	-	-	-	LexA_DNA_bind,Peptidase_S24
WP_005378684.1	1219076.N646_2044	1.8e-156	558.5	COG0382@1|root,COG0382@2|Bacteria,1MV4Q@1224|Proteobacteria,1RMZ1@1236|Gammaproteobacteria,1XT4I@135623|Vibrionales	135623|Vibrionales	H	Catalyzes the prenylation of para-hydroxybenzoate (PHB) with an all-trans polyprenyl group. Mediates the second step in the final reaction sequence of ubiquinone-8 (UQ-8) biosynthesis, which is the condensation of the polyisoprenoid side chain with PHB, generating the first membrane-bound Q intermediate 3- octaprenyl-4-hydroxybenzoate	ubiA	GO:0002094,GO:0003674,GO:0003824,GO:0004659,GO:0006732,GO:0006733,GO:0006743,GO:0006744,GO:0008150,GO:0008152,GO:0008412,GO:0009058,GO:0009108,GO:0009987,GO:0016740,GO:0016765,GO:0042180,GO:0042181,GO:0044237,GO:0044249,GO:0044281,GO:0044283,GO:0051186,GO:0051188,GO:0071704,GO:1901576,GO:1901661,GO:1901663	2.5.1.39	ko:K03179	ko00130,ko01100,ko01110,map00130,map01100,map01110	M00117	R05000,R05615	RC00209,RC02895	ko00000,ko00001,ko00002,ko01000,ko01006	-	-	-	UbiA
WP_005378687.1	1219076.N646_2046	8.6e-69	266.2	COG1580@1|root,COG1580@2|Bacteria,1N0RT@1224|Proteobacteria,1S9SJ@1236|Gammaproteobacteria,1XXJ9@135623|Vibrionales	135623|Vibrionales	N	Controls the rotational direction of flagella during chemotaxis	-	-	-	ko:K02415	-	-	-	-	ko00000,ko02035	-	-	-	FliL
WP_005378691.1	1219076.N646_2048	6.1e-54	216.5	COG0607@1|root,COG0607@2|Bacteria,1MZPW@1224|Proteobacteria,1S94C@1236|Gammaproteobacteria,1XXT2@135623|Vibrionales	135623|Vibrionales	P	Catalyzes, although with low efficiency, the sulfur transfer reaction from thiosulfate to cyanide	glpE	GO:0003674,GO:0003824	2.8.1.1	ko:K02439	ko00920,ko01110,ko01120,map00920,map01110,map01120	-	R01931	-	ko00000,ko00001,ko01000	-	-	-	Rhodanese
WP_005378693.1	1219076.N646_2049	1.4e-156	558.9	COG0568@1|root,COG0568@2|Bacteria,1MVWR@1224|Proteobacteria,1RMFR@1236|Gammaproteobacteria,1XTFM@135623|Vibrionales	135623|Vibrionales	K	RNA polymerase sigma	rpoH	GO:0000988,GO:0000990,GO:0003674,GO:0003676,GO:0003677,GO:0005488,GO:0005575,GO:0005622,GO:0005623,GO:0005737,GO:0005829,GO:0005886,GO:0006139,GO:0006351,GO:0006352,GO:0006355,GO:0006725,GO:0006807,GO:0008150,GO:0008152,GO:0009058,GO:0009059,GO:0009889,GO:0009987,GO:0010467,GO:0010468,GO:0010556,GO:0016020,GO:0016070,GO:0016987,GO:0018130,GO:0019219,GO:0019222,GO:0019438,GO:0031323,GO:0031326,GO:…	-	ko:K03089	-	-	-	-	ko00000,ko03021	-	-	-	Sigma70_r1_2,Sigma70_r2,Sigma70_r4
WP_005378695.1	1219076.N646_2050	3.2e-170	604.4	COG2177@1|root,COG2177@2|Bacteria,1MU65@1224|Proteobacteria,1RYBV@1236|Gammaproteobacteria,1XUCE@135623|Vibrionales	135623|Vibrionales	D	Part of the ABC transporter FtsEX involved in cellular division	ftsX	-	-	ko:K09811	ko02010,map02010	M00256	-	-	ko00000,ko00001,ko00002,ko02000,ko03036	3.A.1.140	-	-	FtsX
WP_005378697.1	674977.VMC_40730	1.2e-123	449.1	COG2884@1|root,COG2884@2|Bacteria,1MVQ4@1224|Proteobacteria,1RMZA@1236|Gammaproteobacteria,1XSS6@135623|Vibrionales	135623|Vibrionales	D	Cell division ATP-binding protein FtsE	ftsE	-	-	ko:K09812	ko02010,map02010	M00256	-	-	ko00000,ko00001,ko00002,ko02000,ko03036	3.A.1.140	-	-	ABC_tran
WP_005378702.1	1219076.N646_2053	3.6e-108	397.5	COG0742@1|root,COG0742@2|Bacteria,1MXKW@1224|Proteobacteria,1RN21@1236|Gammaproteobacteria,1XTTV@135623|Vibrionales	135623|Vibrionales	J	Specifically methylates the guanine in position 966 of 16S rRNA in the assembled 30S particle	rsmD	-	2.1.1.171	ko:K08316	-	-	R07234	RC00003	ko00000,ko01000,ko03009	-	-	-	Cons_hypoth95
WP_005378704.1	1219076.N646_2054	1.3e-38	165.2	COG3776@1|root,COG3776@2|Bacteria,1NGTV@1224|Proteobacteria,1SGYB@1236|Gammaproteobacteria,1XYBG@135623|Vibrionales	135623|Vibrionales	S	membrane	-	-	-	ko:K08993	-	-	-	-	ko00000	-	-	-	DUF1145
WP_005378717.1	1219076.N646_2060	1.3e-63	248.8	2E6DG@1|root,33113@2|Bacteria,1QJRJ@1224|Proteobacteria,1THSU@1236|Gammaproteobacteria,1XXF8@135623|Vibrionales	135623|Vibrionales	-	-	VP2964	-	-	-	-	-	-	-	-	-	-	-	DUF4145
WP_005378722.1	1219076.N646_2063	3.1e-223	780.8	COG0477@1|root,COG2814@2|Bacteria,1MV8D@1224|Proteobacteria,1RNF0@1236|Gammaproteobacteria,1XTRW@135623|Vibrionales	135623|Vibrionales	EGP	of the major facilitator superfamily	-	-	-	-	-	-	-	-	-	-	-	-	MFS_1
WP_005378730.1	1219076.N646_2066	2.5e-58	231.1	COG0640@1|root,COG0640@2|Bacteria,1MZT1@1224|Proteobacteria,1SAI5@1236|Gammaproteobacteria,1XXDF@135623|Vibrionales	135623|Vibrionales	K	transcriptional	arsR	-	-	ko:K03892	-	-	-	-	ko00000,ko03000	-	-	-	HTH_5
WP_005378733.1	1219076.N646_2069	1.1e-197	695.7	COG2267@1|root,COG2267@2|Bacteria,1MWDA@1224|Proteobacteria,1RRJP@1236|Gammaproteobacteria,1XTME@135623|Vibrionales	135623|Vibrionales	I	Lysophospholipase	pldB	-	3.1.1.5	ko:K01048	ko00564,map00564	-	-	-	ko00000,ko00001,ko01000	-	-	-	Hydrolase_4
WP_005378742.1	1219076.N646_2077	2.3e-173	614.8	COG4973@1|root,COG4973@2|Bacteria,1MUJJ@1224|Proteobacteria,1RMJG@1236|Gammaproteobacteria,1XSJQ@135623|Vibrionales	135623|Vibrionales	D	Belongs to the 'phage' integrase family. XerC subfamily	xerC	GO:0000150,GO:0003674,GO:0003824,GO:0006139,GO:0006259,GO:0006310,GO:0006725,GO:0006807,GO:0008150,GO:0008152,GO:0009009,GO:0009987,GO:0034641,GO:0043170,GO:0044237,GO:0044238,GO:0044260,GO:0046483,GO:0071704,GO:0090304,GO:0140097,GO:1901360	-	ko:K03733	-	-	-	-	ko00000,ko03036	-	-	-	Phage_int_SAM_1,Phage_integrase
WP_005378744.1	1219076.N646_2079	3.3e-160	570.9	COG0253@1|root,COG0253@2|Bacteria,1MWDH@1224|Proteobacteria,1RMGV@1236|Gammaproteobacteria,1XSPK@135623|Vibrionales	135623|Vibrionales	E	Catalyzes the stereoinversion of LL-2,6- diaminoheptanedioate (L,L-DAP) to meso-diaminoheptanedioate (meso- DAP), a precursor of L-lysine and an essential component of the bacterial peptidoglycan	dapF	GO:0003674,GO:0003824,GO:0005575,GO:0005622,GO:0005623,GO:0005737,GO:0005829,GO:0006082,GO:0006520,GO:0006553,GO:0006807,GO:0008150,GO:0008152,GO:0008652,GO:0008837,GO:0009058,GO:0009066,GO:0009067,GO:0009085,GO:0009089,GO:0009987,GO:0016053,GO:0016853,GO:0016854,GO:0016855,GO:0019752,GO:0036361,GO:0043436,GO:0043648,GO:0044237,GO:0044238,GO:0044249,GO:0044281,GO:0044283,GO:0044424,GO:0044444,GO:…	5.1.1.7	ko:K01778	ko00300,ko01100,ko01110,ko01120,ko01130,ko01230,map00300,map01100,map01110,map01120,map01130,map01230	M00016,M00525,M00527	R02735	RC00302	ko00000,ko00001,ko00002,ko01000	-	-	-	DAP_epimerase
WP_005378745.1	1219076.N646_2080	3.8e-240	837.0	COG0019@1|root,COG0019@2|Bacteria,1MUA6@1224|Proteobacteria,1RMI2@1236|Gammaproteobacteria,1XSWN@135623|Vibrionales	135623|Vibrionales	E	Specifically catalyzes the decarboxylation of meso- diaminopimelate (meso-DAP) to L-lysine	lysA	GO:0003674,GO:0003824,GO:0006082,GO:0006520,GO:0006553,GO:0006807,GO:0008150,GO:0008152,GO:0008652,GO:0008836,GO:0009058,GO:0009066,GO:0009067,GO:0009085,GO:0009089,GO:0009987,GO:0016053,GO:0016829,GO:0016830,GO:0016831,GO:0019752,GO:0043436,GO:0043648,GO:0044237,GO:0044238,GO:0044249,GO:0044281,GO:0044283,GO:0046394,GO:0046451,GO:0071704,GO:1901564,GO:1901566,GO:1901576,GO:1901605,GO:1901607	4.1.1.20	ko:K01586	ko00300,ko01100,ko01110,ko01120,ko01130,ko01230,map00300,map01100,map01110,map01120,map01130,map01230	M00016,M00525,M00526,M00527	R00451	RC00299	ko00000,ko00001,ko00002,ko01000	-	-	-	Orn_Arg_deC_N,Orn_DAP_Arg_deC
WP_005378756.1	1219076.N646_2094	1.4e-173	615.5	2FIIZ@1|root,34AB0@2|Bacteria,1P1Z4@1224|Proteobacteria,1SSJF@1236|Gammaproteobacteria,1XU8I@135623|Vibrionales	135623|Vibrionales	-	-	VV10936	-	-	-	-	-	-	-	-	-	-	-	-
WP_005378757.1	1116375.VEJY3_15120	2.4e-234	817.8	COG1158@1|root,COG1158@2|Bacteria,1MUCF@1224|Proteobacteria,1RP95@1236|Gammaproteobacteria,1XT0A@135623|Vibrionales	135623|Vibrionales	K	Facilitates transcription termination by a mechanism that involves Rho binding to the nascent RNA, activation of Rho's RNA-dependent ATPase activity, and release of the mRNA from the DNA template	rho	-	-	ko:K03628	ko03018,map03018	-	-	-	ko00000,ko00001,ko03019,ko03021	-	-	-	ATP-synt_ab,Rho_N,Rho_RNA_bind
WP_005378764.1	674977.VMC_02000	6.5e-251	872.8	COG0513@1|root,COG0513@2|Bacteria,1MU49@1224|Proteobacteria,1RMWA@1236|Gammaproteobacteria,1XTC7@135623|Vibrionales	135623|Vibrionales	JKL	DEAD-box RNA helicase involved in RNA degradation. Has RNA-dependent ATPase activity and unwinds double-stranded RNA	rhlB	GO:0003674,GO:0003724,GO:0003824,GO:0004004,GO:0004386,GO:0005575,GO:0005622,GO:0005623,GO:0005737,GO:0006139,GO:0006401,GO:0006725,GO:0006807,GO:0008026,GO:0008150,GO:0008152,GO:0008186,GO:0009056,GO:0009057,GO:0009987,GO:0010501,GO:0016070,GO:0016462,GO:0016787,GO:0016817,GO:0016818,GO:0016887,GO:0017111,GO:0019439,GO:0034641,GO:0034655,GO:0042623,GO:0043170,GO:0044237,GO:0044238,GO:0044248,GO:…	3.6.4.13	ko:K03732	ko03018,map03018	M00394	-	-	ko00000,ko00001,ko00002,ko01000,ko03019	-	-	-	DEAD,Helicase_C
WP_005378770.1	1219076.N646_2100	9.4e-121	439.5	COG1738@1|root,COG1738@2|Bacteria,1MVQU@1224|Proteobacteria,1RNX0@1236|Gammaproteobacteria,1XV4J@135623|Vibrionales	135623|Vibrionales	U	Involved in the import of queuosine (Q) precursors, required for Q precursor salvage	yhhQ	-	-	ko:K09125	-	-	-	-	ko00000	-	-	-	Vut_1
WP_005378786.1	1219076.N646_2113	1.8e-41	174.9	2AWB4@1|root,31N6T@2|Bacteria,1QJY2@1224|Proteobacteria,1TI09@1236|Gammaproteobacteria,1XY2K@135623|Vibrionales	135623|Vibrionales	-	-	-	-	-	-	-	-	-	-	-	-	-	-	-
WP_005378788.1	1219076.N646_2114	2.9e-210	737.6	COG0477@1|root,COG2814@2|Bacteria,1MW19@1224|Proteobacteria,1RRYY@1236|Gammaproteobacteria,1XSVS@135623|Vibrionales	135623|Vibrionales	EGP	COG0477 Permeases of the major facilitator superfamily	mdtL	-	-	ko:K07552	-	-	-	-	ko00000,ko02000	2.A.1.2	-	-	MFS_1
WP_005378791.1	1219076.N646_2115	5.6e-180	636.7	COG0583@1|root,COG0583@2|Bacteria,1N8FH@1224|Proteobacteria,1RRIV@1236|Gammaproteobacteria,1Y31S@135623|Vibrionales	135623|Vibrionales	K	Bacterial regulatory helix-turn-helix protein, lysR family	-	-	-	-	-	-	-	-	-	-	-	-	HTH_1,LysR_substrate
WP_005378811.1	1219076.N646_2123	2.5e-62	244.6	COG0239@1|root,COG0239@2|Bacteria,1MZNH@1224|Proteobacteria,1S8RQ@1236|Gammaproteobacteria,1XXA0@135623|Vibrionales	135623|Vibrionales	D	Important for reducing fluoride concentration in the cell, thus reducing its toxicity	crcB	GO:0003674,GO:0005215,GO:0005575,GO:0005623,GO:0005886,GO:0005887,GO:0006810,GO:0006811,GO:0006820,GO:0008150,GO:0008509,GO:0015075,GO:0015103,GO:0015318,GO:0015698,GO:0016020,GO:0016021,GO:0022857,GO:0031224,GO:0031226,GO:0034220,GO:0044425,GO:0044459,GO:0044464,GO:0051179,GO:0051234,GO:0055085,GO:0071944,GO:0098656,GO:0098660,GO:0098661,GO:1903424,GO:1903425	-	ko:K06199	-	-	-	-	ko00000,ko02000	1.A.43.1,1.A.43.2,1.A.43.3	-	-	CRCB
WP_005378823.1	674977.VMC_08330	3.7e-60	237.3	COG0594@1|root,COG0594@2|Bacteria,1MZQE@1224|Proteobacteria,1S90M@1236|Gammaproteobacteria,1XXEW@135623|Vibrionales	135623|Vibrionales	J	RNaseP catalyzes the removal of the 5'-leader sequence from pre-tRNA to produce the mature 5'-terminus. It can also cleave other RNA substrates such as 4.5S RNA. The protein component plays an auxiliary but essential role in vivo by binding to the 5'-leader sequence and broadening the substrate specificity of the ribozyme	rnpA	GO:0003674,GO:0003824,GO:0004518,GO:0004519,GO:0004521,GO:0004526,GO:0004540,GO:0004549,GO:0005575,GO:0005622,GO:0005623,GO:0005634,GO:0005655,GO:0005730,GO:0006139,GO:0006396,GO:0006725,GO:0006807,GO:0008150,GO:0008152,GO:0009987,GO:0010467,GO:0016070,GO:0016787,GO:0016788,GO:0016891,GO:0016893,GO:0030677,GO:0030681,GO:0031974,GO:0031981,GO:0032991,GO:0034641,GO:0043170,GO:0043226,GO:0043227,GO:…	3.1.26.5	ko:K03536	-	-	-	-	ko00000,ko01000,ko03016	-	-	-	Ribonuclease_P
WP_005378825.1	1116375.VEJY3_00035	4.4e-14	82.8	COG0230@1|root,COG0230@2|Bacteria,1NGGS@1224|Proteobacteria,1SGDJ@1236|Gammaproteobacteria,1XYVN@135623|Vibrionales	135623|Vibrionales	J	Belongs to the bacterial ribosomal protein bL34 family	rpmH	GO:0003674,GO:0003735,GO:0005198,GO:0005575,GO:0005622,GO:0005623,GO:0005737,GO:0005829,GO:0005840,GO:0006412,GO:0006518,GO:0006807,GO:0008150,GO:0008152,GO:0009058,GO:0009059,GO:0009987,GO:0010467,GO:0015934,GO:0019538,GO:0022625,GO:0022626,GO:0032991,GO:0034641,GO:0034645,GO:0043043,GO:0043170,GO:0043226,GO:0043228,GO:0043229,GO:0043232,GO:0043603,GO:0043604,GO:0044237,GO:0044238,GO:0044249,GO:…	-	ko:K02914	ko03010,map03010	M00178	-	-	br01610,ko00000,ko00001,ko00002,ko03011	-	-	-	Ribosomal_L34
WP_005378827.1	1219076.N646_2186	6.2e-134	483.4	COG1126@1|root,COG1126@2|Bacteria,1MU9Q@1224|Proteobacteria,1RMX1@1236|Gammaproteobacteria,1XTKQ@135623|Vibrionales	135623|Vibrionales	E	COG1126 ABC-type polar amino acid transport system, ATPase component	tcyC	-	-	ko:K16963	ko02010,map02010	M00586	-	-	ko00000,ko00001,ko00002,ko01000,ko02000	3.A.1.3	-	-	ABC_tran
WP_005378829.1	1219076.N646_2187	2.6e-110	404.8	COG0765@1|root,COG0765@2|Bacteria,1QN80@1224|Proteobacteria,1RR3B@1236|Gammaproteobacteria,1XSY9@135623|Vibrionales	135623|Vibrionales	P	ABC-type amino acid transport system permease component	yecS	-	-	ko:K16962	ko02010,map02010	M00586	-	-	ko00000,ko00001,ko00002,ko02000	3.A.1.3	-	-	BPD_transp_1
WP_005378831.1	1219076.N646_2188	3.3e-135	487.6	COG0834@1|root,COG0834@2|Bacteria,1MXME@1224|Proteobacteria,1S17B@1236|Gammaproteobacteria,1XUD2@135623|Vibrionales	135623|Vibrionales	ET	belongs to the bacterial solute-binding protein 3 family	patH	-	-	ko:K16961	ko02010,map02010	M00586	-	-	ko00000,ko00001,ko00002,ko02000	3.A.1.3	-	-	SBP_bac_3
WP_005378835.1	674977.VMC_08290	1.7e-265	921.4	COG0593@1|root,COG0593@2|Bacteria,1MU5H@1224|Proteobacteria,1RNHP@1236|Gammaproteobacteria,1XT0F@135623|Vibrionales	135623|Vibrionales	L	it binds specifically double-stranded DNA at a 9 bp consensus (dnaA box) 5'-TTATC CA A CA A-3'. DnaA binds to ATP and to acidic phospholipids	dnaA	GO:0000166,GO:0003674,GO:0003676,GO:0003677,GO:0003688,GO:0003690,GO:0005488,GO:0005524,GO:0005575,GO:0005622,GO:0005623,GO:0005737,GO:0005886,GO:0006139,GO:0006259,GO:0006260,GO:0006261,GO:0006270,GO:0006275,GO:0006725,GO:0006807,GO:0008144,GO:0008150,GO:0008152,GO:0009058,GO:0009059,GO:0009889,GO:0009987,GO:0010556,GO:0016020,GO:0017076,GO:0019219,GO:0019222,GO:0030554,GO:0031323,GO:0031326,GO:…	-	ko:K02313	ko02020,ko04112,map02020,map04112	-	-	-	ko00000,ko00001,ko03032,ko03036	-	-	-	Bac_DnaA,Bac_DnaA_C,DnaA_N
WP_005378839.1	1219076.N646_2191	6.6e-209	733.0	COG1195@1|root,COG1195@2|Bacteria,1MX8N@1224|Proteobacteria,1RN5P@1236|Gammaproteobacteria,1XTHH@135623|Vibrionales	135623|Vibrionales	L	it is required for DNA replication and normal SOS inducibility. RecF binds preferentially to single-stranded, linear DNA. It also seems to bind ATP	recF	GO:0000731,GO:0006139,GO:0006259,GO:0006281,GO:0006302,GO:0006725,GO:0006807,GO:0006950,GO:0006974,GO:0008150,GO:0008152,GO:0009058,GO:0009059,GO:0009987,GO:0018130,GO:0019438,GO:0033554,GO:0034641,GO:0034645,GO:0034654,GO:0043170,GO:0044237,GO:0044238,GO:0044249,GO:0044260,GO:0044271,GO:0046483,GO:0050896,GO:0051716,GO:0071704,GO:0071897,GO:0090304,GO:1901360,GO:1901362,GO:1901576	-	ko:K03629	ko03440,map03440	-	-	-	ko00000,ko00001,ko03400	-	-	-	SMC_N
WP_005378857.1	674977.VMC_08240	4.6e-76	290.4	COG0071@1|root,COG0071@2|Bacteria,1RH2X@1224|Proteobacteria,1S6WS@1236|Gammaproteobacteria,1XWXH@135623|Vibrionales	135623|Vibrionales	O	Belongs to the small heat shock protein (HSP20) family	ibpA	-	-	ko:K04080	-	-	-	-	ko00000,ko03110	-	-	-	HSP20
WP_005378875.1	1219076.N646_2199	0.0	1323.9	COG0751@1|root,COG0751@2|Bacteria,1MV2F@1224|Proteobacteria,1RNR3@1236|Gammaproteobacteria,1XT5T@135623|Vibrionales	135623|Vibrionales	J	Glycyl-tRNA synthetase beta subunit	glyS	GO:0003674,GO:0003824,GO:0004812,GO:0004820,GO:0006082,GO:0006139,GO:0006399,GO:0006412,GO:0006418,GO:0006426,GO:0006518,GO:0006520,GO:0006725,GO:0006807,GO:0008150,GO:0008152,GO:0009058,GO:0009059,GO:0009987,GO:0010467,GO:0016070,GO:0016874,GO:0016875,GO:0019538,GO:0019752,GO:0034641,GO:0034645,GO:0034660,GO:0043038,GO:0043039,GO:0043043,GO:0043170,GO:0043436,GO:0043603,GO:0043604,GO:0044237,GO:…	6.1.1.14	ko:K01879	ko00970,map00970	M00360	R03654	RC00055,RC00523	ko00000,ko00001,ko00002,ko01000,ko01007,ko03016	-	-	-	DALR_1,tRNA_synt_2f
WP_005378877.1	674977.VMC_08190	1e-88	332.8	COG2119@1|root,COG2119@2|Bacteria,1RDDV@1224|Proteobacteria,1S3QT@1236|Gammaproteobacteria,1XSNJ@135623|Vibrionales	135623|Vibrionales	S	Uncharacterized protein family UPF0016	-	-	-	-	-	-	-	-	-	-	-	-	UPF0016
WP_005378878.1	674977.VMC_08180	4.5e-39	166.8	2AWHF@1|root,31NDZ@2|Bacteria,1QK51@1224|Proteobacteria,1TI85@1236|Gammaproteobacteria,1XYM6@135623|Vibrionales	135623|Vibrionales	-	-	-	-	-	-	-	-	-	-	-	-	-	-	-
WP_005378879.1	1219076.N646_2204	5.1e-40	169.9	COG0425@1|root,COG0425@2|Bacteria,1MZA5@1224|Proteobacteria,1S8TC@1236|Gammaproteobacteria,1XYAC@135623|Vibrionales	135623|Vibrionales	O	Sulfur carrier protein which probably makes part of a sulfur-relay system	tusA	GO:0008150,GO:0009987,GO:0019725,GO:0042592,GO:0048878,GO:0055082,GO:0065007,GO:0065008	-	ko:K04085	ko04122,map04122	-	-	-	ko00000,ko00001,ko01000,ko03016	-	-	-	TusA
WP_005378880.1	1219076.N646_2205	9.8e-25	118.6	2B57E@1|root,31Y1C@2|Bacteria,1QK8U@1224|Proteobacteria,1TICA@1236|Gammaproteobacteria,1XYUY@135623|Vibrionales	135623|Vibrionales	-	-	-	-	-	-	-	-	-	-	-	-	-	-	-
WP_005378883.1	1219076.N646_2209	7.4e-222	776.2	COG0183@1|root,COG0183@2|Bacteria,1MU5G@1224|Proteobacteria,1RM93@1236|Gammaproteobacteria,1XUI2@135623|Vibrionales	135623|Vibrionales	I	Catalyzes the final step of fatty acid oxidation in which acetyl-CoA is released and the CoA ester of a fatty acid two carbons shorter is formed	fadA	GO:0003674,GO:0003824,GO:0003988,GO:0006082,GO:0006629,GO:0006631,GO:0008150,GO:0008152,GO:0009056,GO:0009062,GO:0009987,GO:0016042,GO:0016054,GO:0016408,GO:0016740,GO:0016746,GO:0016747,GO:0019752,GO:0032787,GO:0043436,GO:0044237,GO:0044238,GO:0044242,GO:0044248,GO:0044255,GO:0044281,GO:0044282,GO:0046395,GO:0071704,GO:0072329,GO:1901575	2.3.1.16	ko:K00632	ko00071,ko00280,ko00281,ko00362,ko00592,ko00642,ko01100,ko01110,ko01120,ko01130,ko01212,map00071,map00280,map00281,map00362,map00592,map00642,map01100,map01110,map01120,map01130,map01212	M00087,M00113	R00829,R00927,R01177,R03778,R03858,R03991,R04546,R04742,R04747,R05506,R05586,R07891,R07895,R07899,R08091,R08095	RC00004,RC00326,RC00405,RC01702,RC02728,RC02898,RC02955	ko00000,ko00001,ko00002,ko01000	-	-	-	Thiolase_C,Thiolase_N
WP_005378893.1	674977.VMC_08110	1.6e-274	951.4	COG0168@1|root,COG0168@2|Bacteria,1MUIJ@1224|Proteobacteria,1RMN6@1236|Gammaproteobacteria,1XU4M@135623|Vibrionales	135623|Vibrionales	P	Low-affinity potassium transport system. Interacts with trk system potassium uptake protein TrkA	trkH	GO:0003674,GO:0005215,GO:0005216,GO:0005261,GO:0005267,GO:0005488,GO:0005515,GO:0005575,GO:0005623,GO:0005886,GO:0005887,GO:0006810,GO:0006811,GO:0006812,GO:0006813,GO:0008150,GO:0008324,GO:0009987,GO:0015075,GO:0015077,GO:0015079,GO:0015267,GO:0015318,GO:0015672,GO:0016020,GO:0016021,GO:0022803,GO:0022838,GO:0022857,GO:0022890,GO:0030001,GO:0030955,GO:0031224,GO:0031226,GO:0031420,GO:0034220,GO:…	-	ko:K03498	-	-	-	-	ko00000,ko02000	2.A.38.1,2.A.38.4	-	-	TrkH
WP_005378900.1	1219076.N646_2181	2.2e-78	298.1	COG0369@1|root,COG0369@2|Bacteria,1QUGM@1224|Proteobacteria,1T1YC@1236|Gammaproteobacteria,1XWYJ@135623|Vibrionales	135623|Vibrionales	P	COG0716 Flavodoxins	mioC	GO:0003674,GO:0003824,GO:0006091,GO:0008150,GO:0008152,GO:0009055,GO:0009987,GO:0016491,GO:0022900,GO:0044237,GO:0055114	-	ko:K06205	-	-	-	-	ko00000	-	-	-	Flavodoxin_1
WP_005378901.1	674977.VMC_08370	0.0	1239.2	COG0445@1|root,COG0445@2|Bacteria,1MU6F@1224|Proteobacteria,1RMM1@1236|Gammaproteobacteria,1XT9G@135623|Vibrionales	135623|Vibrionales	D	NAD-binding protein involved in the addition of a carboxymethylaminomethyl (cmnm) group at the wobble position (U34) of certain tRNAs, forming tRNA-cmnm(5)s(2)U34	gidA	GO:0000166,GO:0001510,GO:0002097,GO:0002098,GO:0003674,GO:0005488,GO:0005575,GO:0005622,GO:0005623,GO:0005737,GO:0005829,GO:0006139,GO:0006396,GO:0006399,GO:0006400,GO:0006725,GO:0006807,GO:0008033,GO:0008150,GO:0008152,GO:0009451,GO:0009987,GO:0010467,GO:0016070,GO:0030488,GO:0032259,GO:0034470,GO:0034641,GO:0034660,GO:0036094,GO:0043167,GO:0043168,GO:0043170,GO:0043412,GO:0043414,GO:0044237,GO:…	-	ko:K03495	-	-	R08701	RC00053,RC00209,RC00870	ko00000,ko03016,ko03036	-	-	-	GIDA,GIDA_assoc
WP_005378921.1	223926.28808102	1.9e-57	228.4	COG3312@1|root,COG3312@2|Bacteria,1N777@1224|Proteobacteria,1SD0Z@1236|Gammaproteobacteria,1XXAB@135623|Vibrionales	135623|Vibrionales	C	COG3312 F0F1-type ATP synthase, subunit I	atpI	GO:0003674,GO:0003824,GO:0005215,GO:0006139,GO:0006163,GO:0006164,GO:0006725,GO:0006753,GO:0006754,GO:0006793,GO:0006796,GO:0006807,GO:0006810,GO:0006811,GO:0006812,GO:0008150,GO:0008152,GO:0008324,GO:0009058,GO:0009117,GO:0009123,GO:0009124,GO:0009126,GO:0009127,GO:0009141,GO:0009142,GO:0009144,GO:0009145,GO:0009150,GO:0009152,GO:0009156,GO:0009161,GO:0009165,GO:0009167,GO:0009168,GO:0009199,GO:…	-	ko:K02116	-	-	-	-	ko00000,ko00194	3.A.2.1	-	-	ATP-synt_I
WP_005378922.1	1219076.N646_2175	1.2e-151	542.3	COG0356@1|root,COG0356@2|Bacteria,1MV87@1224|Proteobacteria,1RPHK@1236|Gammaproteobacteria,1XT0C@135623|Vibrionales	135623|Vibrionales	C	it plays a direct role in the translocation of protons across the membrane	atpB	GO:0003674,GO:0003824,GO:0005215,GO:0005575,GO:0005622,GO:0005623,GO:0005886,GO:0005887,GO:0006139,GO:0006163,GO:0006164,GO:0006725,GO:0006753,GO:0006754,GO:0006793,GO:0006796,GO:0006807,GO:0006810,GO:0006811,GO:0006812,GO:0008150,GO:0008152,GO:0008324,GO:0009058,GO:0009117,GO:0009123,GO:0009124,GO:0009126,GO:0009127,GO:0009141,GO:0009142,GO:0009144,GO:0009145,GO:0009150,GO:0009152,GO:0009156,GO:…	-	ko:K02108	ko00190,ko00195,ko01100,map00190,map00195,map01100	M00157	-	-	ko00000,ko00001,ko00002,ko00194,ko03110	3.A.2.1	-	-	ATP-synt_A
WP_005378929.1	945543.VIBR0546_08209	6.7e-65	253.4	COG0711@1|root,COG0711@2|Bacteria,1RHZ0@1224|Proteobacteria,1S402@1236|Gammaproteobacteria,1XVBF@135623|Vibrionales	135623|Vibrionales	C	Component of the F(0) channel, it forms part of the peripheral stalk, linking F(1) to F(0)	atpF	GO:0003674,GO:0003824,GO:0005215,GO:0005575,GO:0005622,GO:0005623,GO:0005886,GO:0006139,GO:0006163,GO:0006164,GO:0006725,GO:0006753,GO:0006754,GO:0006793,GO:0006796,GO:0006807,GO:0006810,GO:0006811,GO:0006812,GO:0008150,GO:0008152,GO:0008324,GO:0009058,GO:0009117,GO:0009123,GO:0009124,GO:0009126,GO:0009127,GO:0009141,GO:0009142,GO:0009144,GO:0009145,GO:0009150,GO:0009152,GO:0009156,GO:0009161,GO:…	-	ko:K02109	ko00190,ko00195,ko01100,map00190,map00195,map01100	M00157	-	-	ko00000,ko00001,ko00002,ko00194	3.A.2.1	-	-	ATP-synt_B
WP_005378932.1	1219076.N646_2170	5.7e-155	553.5	COG0224@1|root,COG0224@2|Bacteria,1MU28@1224|Proteobacteria,1RNWJ@1236|Gammaproteobacteria,1XTEZ@135623|Vibrionales	135623|Vibrionales	C	Produces ATP from ADP in the presence of a proton gradient across the membrane. The gamma chain is believed to be important in regulating ATPase activity and the flow of protons through the CF(0) complex	atpG	GO:0003674,GO:0003824,GO:0005215,GO:0005575,GO:0005622,GO:0005623,GO:0005886,GO:0006139,GO:0006163,GO:0006164,GO:0006725,GO:0006753,GO:0006754,GO:0006793,GO:0006796,GO:0006807,GO:0006810,GO:0006811,GO:0006812,GO:0008150,GO:0008152,GO:0008324,GO:0009058,GO:0009117,GO:0009123,GO:0009124,GO:0009126,GO:0009127,GO:0009141,GO:0009142,GO:0009144,GO:0009145,GO:0009150,GO:0009152,GO:0009156,GO:0009161,GO:…	-	ko:K02115	ko00190,ko00195,ko01100,map00190,map00195,map01100	M00157	-	-	ko00000,ko00001,ko00002,ko00194	3.A.2.1	-	-	ATP-synt
WP_005378933.1	1219076.N646_2169	1.1e-261	908.7	COG0055@1|root,COG0055@2|Bacteria,1MUFU@1224|Proteobacteria,1RN6U@1236|Gammaproteobacteria,1XU5Y@135623|Vibrionales	135623|Vibrionales	C	Produces ATP from ADP in the presence of a proton gradient across the membrane. The catalytic sites are hosted primarily by the beta subunits	atpD	GO:0003674,GO:0003824,GO:0005215,GO:0005575,GO:0005622,GO:0005623,GO:0005886,GO:0006139,GO:0006163,GO:0006164,GO:0006725,GO:0006753,GO:0006754,GO:0006793,GO:0006796,GO:0006807,GO:0006810,GO:0006811,GO:0006812,GO:0008150,GO:0008152,GO:0008324,GO:0009058,GO:0009117,GO:0009123,GO:0009124,GO:0009126,GO:0009127,GO:0009141,GO:0009142,GO:0009144,GO:0009145,GO:0009150,GO:0009152,GO:0009156,GO:0009161,GO:…	3.6.3.14	ko:K02112	ko00190,ko00195,ko01100,map00190,map00195,map01100	M00157	-	-	ko00000,ko00001,ko00002,ko00194,ko01000	3.A.2.1	-	-	ATP-synt_ab,ATP-synt_ab_N
WP_005378937.1	1219076.N646_2168	8.9e-69	266.2	COG0355@1|root,COG0355@2|Bacteria,1RHE4@1224|Proteobacteria,1S25H@1236|Gammaproteobacteria,1XWUZ@135623|Vibrionales	135623|Vibrionales	C	Produces ATP from ADP in the presence of a proton gradient across the membrane	atpC	GO:0003674,GO:0003824,GO:0005215,GO:0005575,GO:0005622,GO:0005623,GO:0005886,GO:0006139,GO:0006163,GO:0006164,GO:0006725,GO:0006753,GO:0006754,GO:0006793,GO:0006796,GO:0006807,GO:0006810,GO:0006811,GO:0006812,GO:0008150,GO:0008152,GO:0008324,GO:0009058,GO:0009117,GO:0009123,GO:0009124,GO:0009126,GO:0009127,GO:0009141,GO:0009142,GO:0009144,GO:0009145,GO:0009150,GO:0009152,GO:0009156,GO:0009161,GO:…	-	ko:K02114	ko00190,ko00195,ko01100,map00190,map00195,map01100	M00157	-	-	ko00000,ko00001,ko00002,ko00194	3.A.2.1	-	-	ATP-synt_DE,ATP-synt_DE_N
WP_005378938.1	1219076.N646_2167	5.7e-258	896.3	COG1207@1|root,COG1207@2|Bacteria,1MUPH@1224|Proteobacteria,1RNKE@1236|Gammaproteobacteria,1XTBG@135623|Vibrionales	135623|Vibrionales	M	Catalyzes the last two sequential reactions in the de novo biosynthetic pathway for UDP-N-acetylglucosamine (UDP- GlcNAc). The C-terminal domain catalyzes the transfer of acetyl group from acetyl coenzyme A to glucosamine-1-phosphate (GlcN-1-P) to produce N-acetylglucosamine-1-phosphate (GlcNAc-1-P), which is converted into UDP-GlcNAc by the transfer of uridine 5- monophosphate (from uridine 5-tr…	glmU	GO:0000270,GO:0000271,GO:0003674,GO:0003824,GO:0003977,GO:0005975,GO:0005976,GO:0006022,GO:0006023,GO:0006024,GO:0006629,GO:0006807,GO:0008150,GO:0008152,GO:0008610,GO:0008653,GO:0009058,GO:0009059,GO:0009103,GO:0009252,GO:0009273,GO:0009987,GO:0016051,GO:0016740,GO:0016772,GO:0016779,GO:0030203,GO:0033692,GO:0034637,GO:0034645,GO:0042546,GO:0043170,GO:0044036,GO:0044038,GO:0044085,GO:0044237,GO:…	2.3.1.157,2.7.7.23	ko:K04042	ko00520,ko01100,ko01130,map00520,map01100,map01130	M00362	R00416,R05332	RC00002,RC00004,RC00166	ko00000,ko00001,ko00002,ko01000	-	-	-	Hexapep,NTP_transf_3
WP_005378953.1	674977.VMC_08570	9.5e-180	636.0	COG0115@1|root,COG0115@2|Bacteria,1MVB0@1224|Proteobacteria,1RP6Z@1236|Gammaproteobacteria,1XUBQ@135623|Vibrionales	135623|Vibrionales	E	Belongs to the class-IV pyridoxal-phosphate-dependent aminotransferase family	ilvE	-	2.6.1.42	ko:K00826	ko00270,ko00280,ko00290,ko00770,ko01100,ko01110,ko01130,ko01210,ko01230,map00270,map00280,map00290,map00770,map01100,map01110,map01130,map01210,map01230	M00019,M00036,M00119,M00570	R01090,R01214,R02199,R10991	RC00006,RC00036	ko00000,ko00001,ko00002,ko01000,ko01007	-	-	-	Aminotran_4
WP_005378958.1	1219076.N646_2159	1.8e-44	184.9	COG3978@1|root,COG3978@2|Bacteria,1MZ9W@1224|Proteobacteria,1S8VQ@1236|Gammaproteobacteria,1XXVG@135623|Vibrionales	135623|Vibrionales	S	COG3978 Acetolactate synthase (isozyme II), small (regulatory) subunit	ilvM	-	2.2.1.6	ko:K11258	ko00290,ko00650,ko00660,ko00770,ko01100,ko01110,ko01130,ko01210,ko01230,map00290,map00650,map00660,map00770,map01100,map01110,map01130,map01210,map01230	M00019,M00570	R00006,R00014,R00226,R04672,R04673,R08648	RC00027,RC00106,RC01192,RC02744,RC02893	ko00000,ko00001,ko00002,ko01000	-	-	-	ACT_5
WP_005379036.1	1219076.N646_2153	9e-107	392.9	COG1651@1|root,COG1651@2|Bacteria,1RGWH@1224|Proteobacteria,1S5WA@1236|Gammaproteobacteria,1XTXK@135623|Vibrionales	135623|Vibrionales	O	Thiol disulfide interchange protein	dsbA	GO:0003674,GO:0003756,GO:0003824,GO:0005575,GO:0005623,GO:0006457,GO:0008150,GO:0009987,GO:0016853,GO:0016860,GO:0016864,GO:0042597,GO:0044464,GO:0140096	-	ko:K03673	ko01503,map01503	M00728	-	-	ko00000,ko00001,ko00002,ko03110	-	-	-	DSBA
WP_005379040.1	1219076.N646_2150	2e-42	177.9	COG3084@1|root,COG3084@2|Bacteria,1N026@1224|Proteobacteria,1S93G@1236|Gammaproteobacteria,1XXV3@135623|Vibrionales	135623|Vibrionales	S	protein conserved in bacteria	yihD	-	-	ko:K09896	-	-	-	-	ko00000	-	-	-	DUF1040
WP_005379066.1	674977.VMC_25000	2e-177	628.2	COG0223@1|root,COG0223@2|Bacteria,1MU4Q@1224|Proteobacteria,1RP1T@1236|Gammaproteobacteria,1XTX0@135623|Vibrionales	135623|Vibrionales	J	Attaches a formyl group to the free amino group of methionyl-tRNA(fMet). The formyl group appears to play a dual role in the initiator identity of N-formylmethionyl-tRNA by promoting its recognition by IF2 and preventing the misappropriation of this tRNA by the elongation apparatus	fmt	GO:0003674,GO:0003824,GO:0004479,GO:0006082,GO:0006139,GO:0006396,GO:0006399,GO:0006400,GO:0006412,GO:0006413,GO:0006418,GO:0006431,GO:0006464,GO:0006518,GO:0006520,GO:0006725,GO:0006807,GO:0008033,GO:0008150,GO:0008152,GO:0009058,GO:0009059,GO:0009451,GO:0009987,GO:0010467,GO:0016070,GO:0016740,GO:0016741,GO:0016742,GO:0019538,GO:0019752,GO:0019988,GO:0034470,GO:0034641,GO:0034645,GO:0034660,GO:…	2.1.2.9	ko:K00604	ko00670,ko00970,map00670,map00970	-	R03940	RC00026,RC00165	ko00000,ko00001,ko01000	-	-	-	Formyl_trans_C,Formyl_trans_N
WP_005379090.1	1219076.N646_2130	7e-40	169.5	2E6QS@1|root,331AY@2|Bacteria,1N7X6@1224|Proteobacteria,1SC8J@1236|Gammaproteobacteria,1XYV9@135623|Vibrionales	135623|Vibrionales	S	Protein of unknown function (DUF1488)	-	-	-	-	-	-	-	-	-	-	-	-	DUF1488
WP_005379097.1	1219076.N646_2218	9.1e-164	582.8	COG0583@1|root,COG0583@2|Bacteria,1MZX1@1224|Proteobacteria,1RNFR@1236|Gammaproteobacteria,1XSJR@135623|Vibrionales	135623|Vibrionales	K	Transcriptional regulator	ilvY	-	-	ko:K02521	-	-	-	-	ko00000,ko03000	-	-	-	HTH_1,LysR_substrate
WP_005379098.1	1219076.N646_2219	1.7e-287	994.6	COG0059@1|root,COG0059@2|Bacteria,1MV7M@1224|Proteobacteria,1RNA8@1236|Gammaproteobacteria,1XSFQ@135623|Vibrionales	135623|Vibrionales	EH	Involved in the biosynthesis of branched-chain amino acids (BCAA). Catalyzes an alkyl-migration followed by a ketol- acid reduction of (S)-2-acetolactate (S2AL) to yield (R)-2,3- dihydroxy-isovalerate. In the isomerase reaction, S2AL is rearranged via a Mg-dependent methyl migration to produce 3- hydroxy-3-methyl-2-ketobutyrate (HMKB). In the reductase reaction, this 2-ketoacid undergoes a metal-…	ilvC	GO:0003674,GO:0003824,GO:0004455,GO:0006082,GO:0006520,GO:0006549,GO:0006573,GO:0006807,GO:0008150,GO:0008152,GO:0008652,GO:0009058,GO:0009081,GO:0009082,GO:0009097,GO:0009099,GO:0009987,GO:0016053,GO:0016491,GO:0016614,GO:0016616,GO:0019752,GO:0043436,GO:0044237,GO:0044238,GO:0044249,GO:0044281,GO:0044283,GO:0046394,GO:0055114,GO:0071704,GO:1901564,GO:1901566,GO:1901576,GO:1901605,GO:1901607	1.1.1.86	ko:K00053	ko00290,ko00770,ko01100,ko01110,ko01130,ko01210,ko01230,map00290,map00770,map01100,map01110,map01130,map01210,map01230	M00019,M00570	R03051,R04439,R04440,R05068,R05069,R05071	RC00726,RC00836,RC00837,RC01726	ko00000,ko00001,ko00002,ko01000	-	-	-	IlvC,IlvN
WP_005379101.1	223926.28805021	1.2e-192	679.1	COG0845@1|root,COG0845@2|Bacteria,1MUFW@1224|Proteobacteria,1RQJ9@1236|Gammaproteobacteria,1XT7F@135623|Vibrionales	135623|Vibrionales	M	Belongs to the membrane fusion protein (MFP) (TC 8.A.1) family	-	-	-	ko:K03585	ko01501,ko01503,map01501,map01503	M00646,M00647,M00699,M00718	-	-	ko00000,ko00001,ko00002,ko01504,ko02000,ko03036	2.A.6.2,8.A.1.6	-	-	HlyD_D23
WP_005379104.1	1219076.N646_2224	0.0	1325.8	COG0210@1|root,COG0210@2|Bacteria,1MU0G@1224|Proteobacteria,1RNJI@1236|Gammaproteobacteria,1XTFN@135623|Vibrionales	135623|Vibrionales	L	it can initiate unwinding at a nick in the DNA. It binds to the single-stranded DNA and acts in a progressive fashion along the DNA in the 3' to 5' direction	rep	-	3.6.4.12	ko:K03656	-	-	-	-	ko00000,ko01000,ko03400	-	-	-	UvrD-helicase,UvrD_C
WP_005379109.1	674977.VMC_10930	2.4e-300	1037.3	COG0747@1|root,COG0747@2|Bacteria,1MUZH@1224|Proteobacteria,1RNES@1236|Gammaproteobacteria,1XTQI@135623|Vibrionales	135623|Vibrionales	E	COG0747 ABC-type dipeptide transport system, periplasmic component	dppA	-	-	ko:K02035	ko02024,map02024	M00239	-	-	ko00000,ko00001,ko00002,ko02000	3.A.1.5	-	-	SBP_bac_5
WP_005379158.1	1219076.N646_2257	5.5e-163	580.1	COG2961@1|root,COG2961@2|Bacteria,1MWGA@1224|Proteobacteria,1RNI1@1236|Gammaproteobacteria,1XSBI@135623|Vibrionales	135623|Vibrionales	H	Specifically methylates the adenine in position 2030 of 23S rRNA	rlmJ	-	2.1.1.266	ko:K07115	-	-	-	-	ko00000,ko01000,ko03009	-	-	-	RsmJ
WP_005379165.1	1219076.N646_2264	1.3e-72	278.9	COG0589@1|root,COG0589@2|Bacteria,1MV6Y@1224|Proteobacteria,1RQQ7@1236|Gammaproteobacteria,1XWVC@135623|Vibrionales	135623|Vibrionales	T	COG0589 Universal stress protein UspA and related nucleotide-binding proteins	uspA	-	-	ko:K06149	-	-	-	-	ko00000	-	-	-	Usp
WP_005379167.1	1219076.N646_2265	3.8e-93	347.4	COG1528@1|root,COG1528@2|Bacteria,1R9ZC@1224|Proteobacteria,1RYVB@1236|Gammaproteobacteria,1XTQA@135623|Vibrionales	135623|Vibrionales	P	Iron-storage protein	ftnA	-	1.16.3.2	ko:K02217	-	-	-	-	ko00000,ko01000	-	-	-	Ferritin
WP_005379209.1	1219076.N646_2283	1.2e-251	875.5	COG1322@1|root,COG1322@2|Bacteria,1MWHV@1224|Proteobacteria,1RMB8@1236|Gammaproteobacteria,1XV2P@135623|Vibrionales	135623|Vibrionales	S	dna recombination protein rmuc	rmuC	-	-	ko:K09760	-	-	-	-	ko00000	-	-	-	RmuC
WP_005379210.1	674977.VMC_02390	2.8e-145	521.2	COG0500@1|root,COG2226@2|Bacteria,1MX8I@1224|Proteobacteria,1RMAU@1236|Gammaproteobacteria,1XSR2@135623|Vibrionales	135623|Vibrionales	H	Methyltransferase required for the conversion of demethylmenaquinol (DMKH2) to menaquinol (MKH2) and the conversion of 2-polyprenyl-6-methoxy-1,4-benzoquinol (DDMQH2) to 2- polyprenyl-3-methyl-6-methoxy-1,4-benzoquinol (DMQH2)	ubiE	GO:0003674,GO:0003824,GO:0006732,GO:0006733,GO:0006743,GO:0006744,GO:0008150,GO:0008152,GO:0008168,GO:0009058,GO:0009108,GO:0009233,GO:0009234,GO:0009987,GO:0016740,GO:0016741,GO:0032259,GO:0042180,GO:0042181,GO:0044237,GO:0044249,GO:0044281,GO:0044283,GO:0051186,GO:0051188,GO:0071704,GO:1901576,GO:1901661,GO:1901663	2.1.1.163,2.1.1.201	ko:K03183	ko00130,ko01100,ko01110,map00130,map01100,map01110	M00116,M00117	R04990,R04993,R06859,R08774,R09736	RC00003,RC01253,RC01662	ko00000,ko00001,ko00002,ko01000	-	-	-	Ubie_methyltran
WP_005379226.1	1219076.N646_2286	0.0	1098.2	COG0661@1|root,COG0661@2|Bacteria,1MU1Z@1224|Proteobacteria,1RNQM@1236|Gammaproteobacteria,1XSB2@135623|Vibrionales	135623|Vibrionales	H	Is probably a protein kinase regulator of UbiI activity which is involved in aerobic coenzyme Q (ubiquinone) biosynthesis	ubiB	GO:0003674,GO:0003824,GO:0006732,GO:0006733,GO:0006743,GO:0006744,GO:0008150,GO:0008152,GO:0009058,GO:0009108,GO:0009987,GO:0042180,GO:0042181,GO:0044237,GO:0044249,GO:0044281,GO:0044283,GO:0051186,GO:0051188,GO:0071704,GO:1901576,GO:1901661,GO:1901663	-	ko:K03688	-	-	-	-	ko00000	-	-	-	ABC1
WP_005379234.1	1219076.N646_2289	8e-129	466.5	COG0805@1|root,COG0805@2|Bacteria,1MVAY@1224|Proteobacteria,1RPRN@1236|Gammaproteobacteria,1XTQ1@135623|Vibrionales	135623|Vibrionales	U	Part of the twin-arginine translocation (Tat) system that transports large folded proteins containing a characteristic twin-arginine motif in their signal peptide across membranes. Together with TatB, TatC is part of a receptor directly interacting with Tat signal peptides	tatC	-	-	ko:K03118	ko03060,ko03070,map03060,map03070	M00336	-	-	ko00000,ko00001,ko00002,ko02044	2.A.64	-	-	TatC
WP_005379246.1	1219076.N646_2296	0.0	1800.4	COG0258@1|root,COG0749@1|root,COG0258@2|Bacteria,COG0749@2|Bacteria,1MU31@1224|Proteobacteria,1RNBG@1236|Gammaproteobacteria,1XUAZ@135623|Vibrionales	135623|Vibrionales	L	In addition to polymerase activity, this DNA polymerase exhibits 5'-3' exonuclease activity	polA	-	2.7.7.7	ko:K02335	ko00230,ko00240,ko01100,ko03030,ko03410,ko03420,ko03440,map00230,map00240,map01100,map03030,map03410,map03420,map03440	-	R00375,R00376,R00377,R00378	RC02795	ko00000,ko00001,ko01000,ko03032,ko03400	-	-	-	5_3_exonuc,5_3_exonuc_N,DNA_pol_A,DNA_pol_A_exo1
WP_005379252.1	1219076.N646_2300	7.6e-89	333.2	COG3078@1|root,COG3078@2|Bacteria,1N8HM@1224|Proteobacteria,1SDUG@1236|Gammaproteobacteria,1XWXD@135623|Vibrionales	135623|Vibrionales	S	A GTPase-activating protein (GAP) that modifies Der EngA GTPase function. May play a role in ribosome biogenesis	yihI	-	-	ko:K09894	-	-	-	-	ko00000	-	-	-	YihI
WP_005379254.1	1219076.N646_2301	4.5e-80	303.9	2E8BZ@1|root,332QM@2|Bacteria,1NAZY@1224|Proteobacteria,1SD7I@1236|Gammaproteobacteria,1XWXQ@135623|Vibrionales	135623|Vibrionales	S	Protein of unknown function (DUF2489)	HD1705	-	-	-	-	-	-	-	-	-	-	-	DUF2489
WP_005379257.1	674977.VMC_02550	1.5e-186	658.7	COG1816@1|root,COG1816@2|Bacteria,1MWBV@1224|Proteobacteria,1RNVI@1236|Gammaproteobacteria,1XU9B@135623|Vibrionales	135623|Vibrionales	F	COG1816 Adenosine deaminase	add	GO:0003674,GO:0003824,GO:0004000,GO:0005575,GO:0005622,GO:0005623,GO:0005737,GO:0005829,GO:0006139,GO:0006144,GO:0006152,GO:0006154,GO:0006725,GO:0006807,GO:0008150,GO:0008152,GO:0009056,GO:0009058,GO:0009112,GO:0009113,GO:0009116,GO:0009119,GO:0009163,GO:0009164,GO:0009987,GO:0016787,GO:0016810,GO:0016814,GO:0017144,GO:0018130,GO:0019239,GO:0019438,GO:0019439,GO:0034404,GO:0034641,GO:0034654,GO:…	3.5.4.4	ko:K01488	ko00230,ko01100,ko05340,map00230,map01100,map05340	-	R01560,R02556	RC00477	ko00000,ko00001,ko01000	-	-	-	A_deaminase
WP_005379267.1	674977.VMC_02570	3.1e-267	927.2	COG2204@1|root,COG2204@2|Bacteria,1MU0N@1224|Proteobacteria,1RMCK@1236|Gammaproteobacteria,1XUQI@135623|Vibrionales	135623|Vibrionales	T	COG2204 Response regulator containing CheY-like receiver, AAA-type ATPase, and DNA-binding domains	glnG	-	-	ko:K07712	ko02020,map02020	M00497	-	-	ko00000,ko00001,ko00002,ko02022	-	-	-	HTH_8,Response_reg,Sigma54_activat
WP_005379275.1	1219076.N646_2308	1.3e-270	938.3	COG0174@1|root,COG0174@2|Bacteria,1MUGQ@1224|Proteobacteria,1RMD1@1236|Gammaproteobacteria,1XTYT@135623|Vibrionales	135623|Vibrionales	E	glutamine synthetase	glnA	GO:0003674,GO:0003824,GO:0004356,GO:0006082,GO:0006520,GO:0006541,GO:0006542,GO:0006807,GO:0008150,GO:0008152,GO:0008652,GO:0009058,GO:0009064,GO:0009084,GO:0009987,GO:0016053,GO:0016211,GO:0016874,GO:0016879,GO:0016880,GO:0019752,GO:0043436,GO:0044237,GO:0044238,GO:0044249,GO:0044281,GO:0044283,GO:0046394,GO:0071704,GO:1901564,GO:1901566,GO:1901576,GO:1901605,GO:1901607	6.3.1.2	ko:K01915	ko00220,ko00250,ko00630,ko00910,ko01100,ko01120,ko01230,ko02020,ko04217,ko04724,ko04727,map00220,map00250,map00630,map00910,map01100,map01120,map01230,map02020,map04217,map04724,map04727	-	R00253	RC00010,RC02798	ko00000,ko00001,ko01000,ko04147	-	-	-	Gln-synt_C,Gln-synt_N
WP_005379276.1	1219076.N646_2311	0.0	1190.3	COG1217@1|root,COG1217@2|Bacteria,1MV5Q@1224|Proteobacteria,1RMJB@1236|Gammaproteobacteria,1XTQJ@135623|Vibrionales	135623|Vibrionales	T	membrane GTPase involved in stress response	typA	-	-	ko:K06207	-	-	-	-	ko00000	-	-	-	EFG_C,GTP_EFTU,GTP_EFTU_D2
WP_005379282.1	1219076.N646_2315	2.1e-73	281.6	COG1490@1|root,COG1490@2|Bacteria,1RGTV@1224|Proteobacteria,1S61I@1236|Gammaproteobacteria,1XWX3@135623|Vibrionales	135623|Vibrionales	J	rejects L-amino acids rather than detecting D-amino acids in the active site. By recycling D-aminoacyl-tRNA to D-amino acids and free tRNA molecules, this enzyme counteracts the toxicity associated with the formation of D-aminoacyl-tRNA entities in vivo and helps enforce protein L-homochirality	dtd	GO:0002161,GO:0003674,GO:0003824,GO:0005575,GO:0005622,GO:0005623,GO:0005737,GO:0006139,GO:0006399,GO:0006450,GO:0006725,GO:0006807,GO:0008150,GO:0008152,GO:0009987,GO:0016070,GO:0016787,GO:0016788,GO:0034641,GO:0034660,GO:0043170,GO:0044237,GO:0044238,GO:0044424,GO:0044464,GO:0046483,GO:0051499,GO:0051500,GO:0052689,GO:0065007,GO:0065008,GO:0071704,GO:0090304,GO:0106074,GO:0140098,GO:0140101,GO:…	-	ko:K07560	-	-	-	-	ko00000,ko01000,ko03016	-	-	-	Tyr_Deacylase
WP_005379288.1	1219076.N646_2318	0.0	1106.7	COG1866@1|root,COG1866@2|Bacteria,1MWXN@1224|Proteobacteria,1RPM0@1236|Gammaproteobacteria,1XT8R@135623|Vibrionales	135623|Vibrionales	F	Involved in the gluconeogenesis. Catalyzes the conversion of oxaloacetate (OAA) to phosphoenolpyruvate (PEP) through direct phosphoryl transfer between the nucleoside triphosphate and OAA	pckA	GO:0003674,GO:0003824,GO:0004611,GO:0004612,GO:0005575,GO:0005622,GO:0005623,GO:0005737,GO:0005829,GO:0005975,GO:0005996,GO:0006006,GO:0006094,GO:0008150,GO:0008152,GO:0009058,GO:0016051,GO:0016829,GO:0016830,GO:0016831,GO:0019318,GO:0019319,GO:0044238,GO:0044281,GO:0044283,GO:0044424,GO:0044444,GO:0044464,GO:0046364,GO:0071704,GO:1901576	4.1.1.49	ko:K01610	ko00010,ko00020,ko00620,ko00710,ko01100,ko01110,ko01120,ko01130,ko01200,map00010,map00020,map00620,map00710,map01100,map01110,map01120,map01130,map01200	M00003,M00170	R00341	RC00002,RC02741	ko00000,ko00001,ko00002,ko01000	-	-	-	PEPCK_ATP
WP_005379290.1	1219076.N646_2319	2e-163	581.6	COG1281@1|root,COG1281@2|Bacteria,1MUMU@1224|Proteobacteria,1RMP3@1236|Gammaproteobacteria,1XTZA@135623|Vibrionales	135623|Vibrionales	O	Redox regulated molecular chaperone. Protects both thermally unfolding and oxidatively damaged proteins from irreversible aggregation. Plays an important role in the bacterial defense system toward oxidative stress	hslO	-	-	ko:K04083	-	-	-	-	ko00000,ko03110	-	-	-	HSP33
WP_005379292.1	223926.28805113	5.6e-62	243.4	COG1188@1|root,COG1188@2|Bacteria,1MZR6@1224|Proteobacteria,1S8VU@1236|Gammaproteobacteria,1XXB2@135623|Vibrionales	135623|Vibrionales	J	implicated in the recycling of the	hslR	-	-	ko:K04762	-	-	-	-	ko00000,ko03110	-	-	-	S4
WP_005379295.1	1219076.N646_2322	0.0	1275.8	COG1450@1|root,COG1450@2|Bacteria,1MUUA@1224|Proteobacteria,1RPJS@1236|Gammaproteobacteria,1XSIA@135623|Vibrionales	135623|Vibrionales	NU	General secretion pathway protein	gspD	-	-	ko:K02453	ko03070,ko05111,map03070,map05111	M00331	-	-	ko00000,ko00001,ko00002,ko02044	3.A.15	-	-	Secretin,Secretin_N
WP_005379296.1	1219076.N646_2323	7.1e-278	962.6	COG2804@1|root,COG2804@2|Bacteria,1MU7V@1224|Proteobacteria,1RMBS@1236|Gammaproteobacteria,1XTS6@135623|Vibrionales	135623|Vibrionales	NU	COG2804 Type II secretory pathway, ATPase PulE Tfp pilus assembly pathway, ATPase PilB	epsE	-	-	ko:K02454	ko03070,ko05111,map03070,map05111	M00331	-	-	ko00000,ko00001,ko00002,ko02044	3.A.15	-	-	T2SSE
WP_005379297.1	1219076.N646_2324	3.8e-213	747.3	COG1459@1|root,COG1459@2|Bacteria,1MV4U@1224|Proteobacteria,1RQ86@1236|Gammaproteobacteria,1XTCY@135623|Vibrionales	135623|Vibrionales	U	general secretion pathway protein	epsF	GO:0002790,GO:0005575,GO:0005623,GO:0005886,GO:0006810,GO:0008104,GO:0008150,GO:0009306,GO:0009987,GO:0015031,GO:0015628,GO:0015833,GO:0016020,GO:0032940,GO:0033036,GO:0042886,GO:0044464,GO:0045184,GO:0046903,GO:0051179,GO:0051234,GO:0055085,GO:0071702,GO:0071705,GO:0071806,GO:0071944,GO:0098776	-	ko:K02455	ko03070,ko05111,map03070,map05111	M00331	-	-	ko00000,ko00001,ko00002,ko02044	3.A.15	-	-	T2SSF
WP_005379302.1	1219076.N646_2329	2.2e-182	644.8	COG3156@1|root,COG3156@2|Bacteria,1RC9P@1224|Proteobacteria,1T072@1236|Gammaproteobacteria,1XT6W@135623|Vibrionales	135623|Vibrionales	U	COG3156 Type II secretory pathway, component PulK	epsK	-	-	ko:K02460	ko03070,ko05111,map03070,map05111	M00331	-	-	ko00000,ko00001,ko00002,ko02044	3.A.15	-	-	T2SSK
WP_005379313.1	1219076.N646_2335	5.7e-106	390.2	COG0316@1|root,COG0694@1|root,COG0316@2|Bacteria,COG0694@2|Bacteria,1MU8Y@1224|Proteobacteria,1RN7J@1236|Gammaproteobacteria,1XSGB@135623|Vibrionales	135623|Vibrionales	C	Involved in iron-sulfur cluster biogenesis. Binds a 4Fe- 4S cluster, can transfer this cluster to apoproteins, and thereby intervenes in the maturation of Fe S proteins. Could also act as a scaffold chaperone for damaged Fe S proteins	nfuA	-	-	ko:K07400	-	-	-	-	ko00000	-	-	-	Fe-S_biosyn,NifU
WP_005379315.1	1219076.N646_2338	6.2e-148	530.0	COG0596@1|root,COG0596@2|Bacteria,1QUBR@1224|Proteobacteria,1RSF9@1236|Gammaproteobacteria,1XSHE@135623|Vibrionales	135623|Vibrionales	S	The physiological role of BioH is to remove the methyl group introduced by BioC when the pimeloyl moiety is complete. It allows to synthesize pimeloyl-ACP via the fatty acid synthetic pathway through the hydrolysis of the ester bonds of pimeloyl-ACP esters	bioH	GO:0003674,GO:0003824,GO:0006082,GO:0006732,GO:0006766,GO:0006767,GO:0006768,GO:0006790,GO:0006807,GO:0008150,GO:0008152,GO:0009058,GO:0009102,GO:0009108,GO:0009110,GO:0009987,GO:0016053,GO:0016787,GO:0017144,GO:0018130,GO:0019752,GO:0032787,GO:0034641,GO:0042364,GO:0043436,GO:0043603,GO:0043604,GO:0044237,GO:0044249,GO:0044271,GO:0044272,GO:0044281,GO:0044283,GO:0046394,GO:0046483,GO:0051186,GO:…	3.1.1.85	ko:K02170	ko00780,ko01100,map00780,map01100	M00572	R09725	RC00460,RC00461	ko00000,ko00001,ko00002,ko01000	-	-	-	Abhydrolase_1
WP_005379316.1	1219076.N646_2339	2.3e-78	298.1	2APKV@1|root,31EQ4@2|Bacteria,1QJN4@1224|Proteobacteria,1THNR@1236|Gammaproteobacteria,1XWYE@135623|Vibrionales	135623|Vibrionales	-	-	VV10861	-	-	-	-	-	-	-	-	-	-	-	-
WP_005379333.1	1219076.N646_2344	8.2e-131	473.0	COG0745@1|root,COG0745@2|Bacteria,1MY3D@1224|Proteobacteria,1RPKN@1236|Gammaproteobacteria,1XUWU@135623|Vibrionales	135623|Vibrionales	K	COG0745 Response regulators consisting of a CheY-like receiver domain and a winged-helix DNA-binding domain	ompR	-	-	ko:K07659	ko02020,ko02026,map02020,map02026	M00445,M00742,M00743	-	-	ko00000,ko00001,ko00002,ko02022	-	-	-	Response_reg,Trans_reg_C
WP_005379340.1	1219076.N646_2349	0.0	1384.8	COG0317@1|root,COG0317@2|Bacteria,1MU44@1224|Proteobacteria,1RN3H@1236|Gammaproteobacteria,1XSS0@135623|Vibrionales	135623|Vibrionales	KT	In eubacteria ppGpp (guanosine 3'-diphosphate 5-' diphosphate) is a mediator of the stringent response that coordinates a variety of cellular activities in response to changes in nutritional abundance	spoT	GO:0003674,GO:0003824,GO:0005575,GO:0005618,GO:0005623,GO:0005886,GO:0006139,GO:0006163,GO:0006725,GO:0006753,GO:0006793,GO:0006796,GO:0006807,GO:0006950,GO:0007154,GO:0008150,GO:0008152,GO:0008728,GO:0008893,GO:0009116,GO:0009117,GO:0009119,GO:0009150,GO:0009259,GO:0009267,GO:0009605,GO:0009987,GO:0009991,GO:0015969,GO:0016020,GO:0016740,GO:0016772,GO:0016778,GO:0016787,GO:0016788,GO:0016794,GO:…	2.7.6.5,3.1.7.2	ko:K01139	ko00230,map00230	-	R00336,R00429	RC00002,RC00078	ko00000,ko00001,ko01000,ko03009	-	-	-	ACT_4,HD_4,RelA_SpoT,TGS
WP_005379346.1	1280001.BAOA01000051_gene1493	1e-33	149.1	COG1758@1|root,COG1758@2|Bacteria,1N6TX@1224|Proteobacteria,1SCSR@1236|Gammaproteobacteria,1XXX9@135623|Vibrionales	135623|Vibrionales	K	Promotes RNA polymerase assembly. Latches the N- and C- terminal regions of the beta' subunit thereby facilitating its interaction with the beta and alpha subunits	rpoZ	GO:0003674,GO:0003824,GO:0003899,GO:0006139,GO:0006351,GO:0006725,GO:0006807,GO:0008150,GO:0008152,GO:0009058,GO:0009059,GO:0009987,GO:0010467,GO:0016070,GO:0016740,GO:0016772,GO:0016779,GO:0018130,GO:0019438,GO:0032774,GO:0034062,GO:0034641,GO:0034645,GO:0034654,GO:0043170,GO:0044237,GO:0044238,GO:0044249,GO:0044260,GO:0044271,GO:0046483,GO:0071704,GO:0090304,GO:0097659,GO:0097747,GO:0140098,GO:…	2.7.7.6	ko:K03060	ko00230,ko00240,ko01100,ko03020,map00230,map00240,map01100,map03020	M00183	R00435,R00441,R00442,R00443	RC02795	br01611,ko00000,ko00001,ko00002,ko01000,ko03021,ko03400	-	-	-	RNA_pol_Rpb6
WP_005379347.1	1219076.N646_2352	1.8e-113	415.2	COG0194@1|root,COG0194@2|Bacteria,1MW92@1224|Proteobacteria,1RN09@1236|Gammaproteobacteria,1XSI2@135623|Vibrionales	135623|Vibrionales	F	Essential for recycling GMP and indirectly, cGMP	gmk	GO:0003674,GO:0003824,GO:0004385,GO:0005575,GO:0005622,GO:0005623,GO:0005737,GO:0005829,GO:0006139,GO:0006163,GO:0006725,GO:0006753,GO:0006793,GO:0006796,GO:0006807,GO:0008150,GO:0008152,GO:0009058,GO:0009116,GO:0009117,GO:0009119,GO:0009123,GO:0009126,GO:0009132,GO:0009135,GO:0009150,GO:0009161,GO:0009165,GO:0009167,GO:0009179,GO:0009185,GO:0009259,GO:0009987,GO:0015949,GO:0016301,GO:0016310,GO:…	2.7.4.8	ko:K00942	ko00230,ko01100,map00230,map01100	M00050	R00332,R02090	RC00002	ko00000,ko00001,ko00002,ko01000	-	-	-	Guanylate_kin
WP_005379386.1	1219076.N646_2370	3.6e-100	370.9	COG1309@1|root,COG1309@2|Bacteria,1MWF7@1224|Proteobacteria,1RPZ6@1236|Gammaproteobacteria,1XTMS@135623|Vibrionales	135623|Vibrionales	D	Required for nucleoid occlusion (NO) phenomenon, which prevents Z-ring formation and cell division over the nucleoid. Acts as a DNA-associated cell division inhibitor that binds simultaneously chromosomal DNA and FtsZ, and disrupts the assembly of FtsZ polymers. SlmA-DNA-binding sequences (SBS) are dispersed on non-Ter regions of the chromosome, preventing FtsZ polymerization at these regions	slmA	GO:0000976,GO:0001067,GO:0003674,GO:0003676,GO:0003677,GO:0003690,GO:0003700,GO:0005488,GO:0005575,GO:0005622,GO:0005623,GO:0005737,GO:0005829,GO:0006355,GO:0008150,GO:0009889,GO:0010468,GO:0010556,GO:0019219,GO:0019222,GO:0031323,GO:0031326,GO:0043565,GO:0044212,GO:0044424,GO:0044444,GO:0044464,GO:0050789,GO:0050794,GO:0051171,GO:0051252,GO:0060255,GO:0065007,GO:0080090,GO:0097159,GO:0140110,GO:…	-	ko:K05501	-	-	-	-	ko00000,ko03000,ko03036	-	-	-	TetR_N
WP_005379458.1	674977.VMC_14500	1.3e-201	708.8	COG0859@1|root,COG0859@2|Bacteria,1MXA2@1224|Proteobacteria,1RMBF@1236|Gammaproteobacteria,1XTBX@135623|Vibrionales	135623|Vibrionales	M	ADP-heptose--LPS heptosyltransferase II	rfaF	-	-	ko:K02843	ko00540,ko01100,map00540,map01100	M00080	-	-	ko00000,ko00001,ko00002,ko01000,ko01003,ko01005	-	GT9	-	Glyco_transf_9
WP_005379536.1	1219076.N646_2438	4.5e-17	93.6	COG3074@1|root,COG3074@2|Bacteria,1MZJE@1224|Proteobacteria,1S8TG@1236|Gammaproteobacteria,1XYCG@135623|Vibrionales	135623|Vibrionales	D	Non-essential, abundant cell division factor that is required for proper Z-ring formation. It is recruited early to the divisome by direct interaction with FtsZ, stimulating Z-ring assembly and thereby promoting cell division earlier in the cell cycle. Its recruitment to the Z-ring requires functional FtsA or ZipA	zapB	GO:0005575,GO:0005622,GO:0005623,GO:0005737,GO:0044424,GO:0044464	-	ko:K09892	-	-	-	-	ko00000,ko03036	-	-	-	ZapB
WP_005379537.1	1219076.N646_2439	6.4e-90	336.7	COG0684@1|root,COG0684@2|Bacteria,1RH18@1224|Proteobacteria,1RS9U@1236|Gammaproteobacteria,1XVB5@135623|Vibrionales	135623|Vibrionales	H	Globally modulates RNA abundance by binding to RNase E (Rne) and regulating its endonucleolytic activity. Can modulate Rne action in a substrate-dependent manner by altering the composition of the degradosome. Modulates RNA-binding and helicase activities of the degradosome	rraA	-	-	ko:K02553	-	-	-	-	ko00000,ko03019	-	-	-	RraA-like
WP_005379543.1	1219076.N646_2444	1e-187	662.5	COG1609@1|root,COG1609@2|Bacteria,1MVUR@1224|Proteobacteria,1RN8T@1236|Gammaproteobacteria,1XTP1@135623|Vibrionales	135623|Vibrionales	K	transcriptional	cytR	-	-	ko:K05499	-	-	-	-	ko00000,ko03000	-	-	-	LacI,Peripla_BP_3
WP_005379546.1	1219076.N646_2446	2.7e-37	160.6	COG0254@1|root,COG0254@2|Bacteria,1MZ69@1224|Proteobacteria,1SCMH@1236|Gammaproteobacteria,1XYA1@135623|Vibrionales	135623|Vibrionales	J	Binds the 23S rRNA	rpmE	GO:0003674,GO:0003735,GO:0005198,GO:0005575,GO:0005622,GO:0005623,GO:0005737,GO:0005829,GO:0005840,GO:0006412,GO:0006518,GO:0006807,GO:0008150,GO:0008152,GO:0009058,GO:0009059,GO:0009987,GO:0010467,GO:0015934,GO:0019538,GO:0022625,GO:0022626,GO:0032991,GO:0034641,GO:0034645,GO:0043043,GO:0043170,GO:0043226,GO:0043228,GO:0043229,GO:0043232,GO:0043603,GO:0043604,GO:0044237,GO:0044238,GO:0044249,GO:…	-	ko:K02909	ko03010,map03010	M00178	-	-	br01610,ko00000,ko00001,ko00002,ko03011	-	-	-	Ribosomal_L31
WP_005379555.1	1219076.N646_2448	3.7e-111	407.5	COG0087@1|root,COG0087@2|Bacteria,1MUST@1224|Proteobacteria,1RMK9@1236|Gammaproteobacteria,1XSH7@135623|Vibrionales	135623|Vibrionales	J	One of the primary rRNA binding proteins, it binds directly near the 3'-end of the 23S rRNA, where it nucleates assembly of the 50S subunit	rplC	GO:0003674,GO:0003735,GO:0005198,GO:0005575,GO:0005622,GO:0005623,GO:0005737,GO:0005829,GO:0005840,GO:0006412,GO:0006518,GO:0006807,GO:0008150,GO:0008152,GO:0009058,GO:0009059,GO:0009987,GO:0010467,GO:0015934,GO:0019538,GO:0022625,GO:0022626,GO:0032991,GO:0034641,GO:0034645,GO:0043043,GO:0043170,GO:0043226,GO:0043228,GO:0043229,GO:0043232,GO:0043603,GO:0043604,GO:0044237,GO:0044238,GO:0044249,GO:…	-	ko:K02906	ko03010,map03010	M00178,M00179	-	-	br01610,ko00000,ko00001,ko00002,ko03011	-	-	-	Ribosomal_L3
WP_005379556.1	1219076.N646_2449	8.7e-102	376.3	COG0088@1|root,COG0088@2|Bacteria,1MXPF@1224|Proteobacteria,1RNNK@1236|Gammaproteobacteria,1XSUF@135623|Vibrionales	135623|Vibrionales	J	Forms part of the polypeptide exit tunnel	rplD	GO:0003674,GO:0003676,GO:0003723,GO:0003735,GO:0005198,GO:0005488,GO:0005575,GO:0005622,GO:0005623,GO:0005737,GO:0005829,GO:0005840,GO:0006412,GO:0006518,GO:0006807,GO:0008150,GO:0008152,GO:0009058,GO:0009059,GO:0009987,GO:0010467,GO:0015934,GO:0019538,GO:0022625,GO:0022626,GO:0032991,GO:0034641,GO:0034645,GO:0043043,GO:0043170,GO:0043226,GO:0043228,GO:0043229,GO:0043232,GO:0043603,GO:0043604,GO:…	-	ko:K02926	ko03010,map03010	M00178	-	-	br01610,ko00000,ko00001,ko00002,ko03011	-	-	-	Ribosomal_L4
WP_005379562.1	1219076.N646_2468	2e-239	834.7	COG0201@1|root,COG0201@2|Bacteria,1MVU7@1224|Proteobacteria,1RNJV@1236|Gammaproteobacteria,1XTJ7@135623|Vibrionales	135623|Vibrionales	U	The central subunit of the protein translocation channel SecYEG. Consists of two halves formed by TMs 1-5 and 6-10. These two domains form a lateral gate at the front which open onto the bilayer between TMs 2 and 7, and are clamped together by SecE at the back. The channel is closed by both a pore ring composed of hydrophobic SecY resides and a short helix (helix 2A) on the extracellular side of …	secY	GO:0002790,GO:0006810,GO:0008104,GO:0008150,GO:0009306,GO:0009987,GO:0015031,GO:0015833,GO:0032940,GO:0033036,GO:0042886,GO:0045184,GO:0046903,GO:0051179,GO:0051234,GO:0071702,GO:0071705	-	ko:K03076	ko02024,ko03060,ko03070,map02024,map03060,map03070	M00335	-	-	ko00000,ko00001,ko00002,ko02044	3.A.5	-	-	SecY
WP_005379565.1	1219076.N646_2466	1.2e-24	118.2	COG1841@1|root,COG1841@2|Bacteria,1N6ZE@1224|Proteobacteria,1SC8N@1236|Gammaproteobacteria,1XYYV@135623|Vibrionales	135623|Vibrionales	J	Ribosomal protein L30	rpmD	GO:0003674,GO:0003735,GO:0005198,GO:0005575,GO:0005622,GO:0005623,GO:0005737,GO:0005829,GO:0005840,GO:0006412,GO:0006518,GO:0006807,GO:0008150,GO:0008152,GO:0009058,GO:0009059,GO:0009987,GO:0010467,GO:0015934,GO:0019538,GO:0022625,GO:0022626,GO:0032991,GO:0034641,GO:0034645,GO:0043043,GO:0043170,GO:0043226,GO:0043228,GO:0043229,GO:0043232,GO:0043603,GO:0043604,GO:0044237,GO:0044238,GO:0044249,GO:…	-	ko:K02907	ko03010,map03010	M00178,M00179	-	-	br01610,ko00000,ko00001,ko00002,ko03011	-	-	-	Ribosomal_L30
WP_005379568.1	1219076.N646_2464	1.7e-52	211.8	COG0256@1|root,COG0256@2|Bacteria,1RGY7@1224|Proteobacteria,1S5V2@1236|Gammaproteobacteria,1XXCG@135623|Vibrionales	135623|Vibrionales	J	This is one of the proteins that binds and probably mediates the attachment of the 5S RNA into the large ribosomal subunit, where it forms part of the central protuberance	rplR	GO:0003674,GO:0003676,GO:0003723,GO:0003735,GO:0005198,GO:0005488,GO:0005575,GO:0005622,GO:0005623,GO:0005737,GO:0005829,GO:0005840,GO:0006412,GO:0006518,GO:0006807,GO:0008097,GO:0008150,GO:0008152,GO:0009058,GO:0009059,GO:0009987,GO:0010467,GO:0015934,GO:0019538,GO:0019843,GO:0022625,GO:0022626,GO:0032991,GO:0034641,GO:0034645,GO:0043043,GO:0043170,GO:0043226,GO:0043228,GO:0043229,GO:0043232,GO:…	-	ko:K02881	ko03010,map03010	M00178,M00179	-	-	br01610,ko00000,ko00001,ko00002,ko03011	-	-	-	Ribosomal_L18p
WP_005379572.1	1219076.N646_2462	3.4e-62	244.2	COG0096@1|root,COG0096@2|Bacteria,1RDG3@1224|Proteobacteria,1S452@1236|Gammaproteobacteria,1XWW5@135623|Vibrionales	135623|Vibrionales	J	One of the primary rRNA binding proteins, it binds directly to 16S rRNA central domain where it helps coordinate assembly of the platform of the 30S subunit	rpsH	GO:0003674,GO:0003735,GO:0005198,GO:0005575,GO:0005622,GO:0005623,GO:0005737,GO:0005829,GO:0005840,GO:0006412,GO:0006518,GO:0006807,GO:0008150,GO:0008152,GO:0009058,GO:0009059,GO:0009987,GO:0010467,GO:0015935,GO:0019538,GO:0022626,GO:0022627,GO:0032991,GO:0034641,GO:0034645,GO:0043043,GO:0043170,GO:0043226,GO:0043228,GO:0043229,GO:0043232,GO:0043603,GO:0043604,GO:0044237,GO:0044238,GO:0044249,GO:…	-	ko:K02994	ko03010,map03010	M00178,M00179	-	-	br01610,ko00000,ko00001,ko00002,ko03011	-	-	-	Ribosomal_S8
WP_005379573.1	1219076.N646_2460	8.4e-96	356.3	COG0094@1|root,COG0094@2|Bacteria,1MUU9@1224|Proteobacteria,1RPE1@1236|Gammaproteobacteria,1XTAU@135623|Vibrionales	135623|Vibrionales	J	This is 1 of the proteins that binds and probably mediates the attachment of the 5S RNA into the large ribosomal subunit, where it forms part of the central protuberance. In the 70S ribosome it contacts protein S13 of the 30S subunit (bridge B1b), connecting the 2 subunits	rplE	GO:0000027,GO:0003674,GO:0003676,GO:0003723,GO:0003735,GO:0005198,GO:0005488,GO:0005575,GO:0005622,GO:0005623,GO:0005737,GO:0005829,GO:0005840,GO:0006412,GO:0006518,GO:0006807,GO:0006996,GO:0008150,GO:0008152,GO:0009058,GO:0009059,GO:0009987,GO:0010467,GO:0015934,GO:0016043,GO:0019538,GO:0022607,GO:0022613,GO:0022618,GO:0022625,GO:0022626,GO:0032991,GO:0034622,GO:0034641,GO:0034645,GO:0042254,GO:…	-	ko:K02931	ko03010,map03010	M00178,M00179	-	-	br01610,ko00000,ko00001,ko00002,ko03011	-	-	-	Ribosomal_L5,Ribosomal_L5_C
WP_005379574.1	1219076.N646_2459	6.9e-50	203.0	COG0198@1|root,COG0198@2|Bacteria,1MZQD@1224|Proteobacteria,1S973@1236|Gammaproteobacteria,1XX9Z@135623|Vibrionales	135623|Vibrionales	J	One of the proteins that surrounds the polypeptide exit tunnel on the outside of the subunit	rplX	GO:0003674,GO:0003735,GO:0005198,GO:0005575,GO:0005622,GO:0005623,GO:0005737,GO:0005829,GO:0005840,GO:0006412,GO:0006518,GO:0006807,GO:0008150,GO:0008152,GO:0009058,GO:0009059,GO:0009987,GO:0010467,GO:0015934,GO:0019538,GO:0022625,GO:0022626,GO:0032991,GO:0034641,GO:0034645,GO:0043043,GO:0043170,GO:0043226,GO:0043228,GO:0043229,GO:0043232,GO:0043603,GO:0043604,GO:0044237,GO:0044238,GO:0044249,GO:…	-	ko:K02895	ko03010,map03010	M00178,M00179	-	-	br01610,ko00000,ko00001,ko00002,ko03011	-	-	-	KOW,ribosomal_L24
WP_005379575.1	1116375.VEJY3_01325	1.8e-40	171.4	COG0186@1|root,COG0186@2|Bacteria,1MZIK@1224|Proteobacteria,1S8SS@1236|Gammaproteobacteria,1XXXG@135623|Vibrionales	135623|Vibrionales	J	One of the primary rRNA binding proteins, it binds specifically to the 5'-end of 16S ribosomal RNA	rpsQ	GO:0003674,GO:0003735,GO:0005198,GO:0005575,GO:0005622,GO:0005623,GO:0005737,GO:0005829,GO:0005840,GO:0006412,GO:0006518,GO:0006807,GO:0008150,GO:0008152,GO:0009058,GO:0009059,GO:0009987,GO:0010467,GO:0015935,GO:0019538,GO:0022626,GO:0022627,GO:0032991,GO:0034641,GO:0034645,GO:0043043,GO:0043170,GO:0043226,GO:0043228,GO:0043229,GO:0043232,GO:0043603,GO:0043604,GO:0044237,GO:0044238,GO:0044249,GO:…	-	ko:K02961	ko03010,map03010	M00178,M00179	-	-	br01610,ko00000,ko00001,ko00002,ko03011	-	-	-	Ribosomal_S17
WP_005379576.1	1116375.VEJY3_01320	2.3e-24	117.5	COG0255@1|root,COG0255@2|Bacteria,1N6PR@1224|Proteobacteria,1SCBN@1236|Gammaproteobacteria,1XYAY@135623|Vibrionales	135623|Vibrionales	J	Belongs to the universal ribosomal protein uL29 family	rpmC	GO:0003674,GO:0003735,GO:0005198,GO:0005575,GO:0005622,GO:0005623,GO:0005737,GO:0005829,GO:0005840,GO:0006412,GO:0006518,GO:0006807,GO:0008150,GO:0008152,GO:0009058,GO:0009059,GO:0009987,GO:0010467,GO:0015934,GO:0019538,GO:0022625,GO:0022626,GO:0032991,GO:0034641,GO:0034645,GO:0043043,GO:0043170,GO:0043226,GO:0043228,GO:0043229,GO:0043232,GO:0043603,GO:0043604,GO:0044237,GO:0044238,GO:0044249,GO:…	-	ko:K02904	ko03010,map03010	M00178,M00179	-	-	br01610,ko00000,ko00001,ko00002,ko03011	-	-	-	Ribosomal_L29
WP_005379577.1	1116375.VEJY3_01315	7.8e-70	269.6	COG0197@1|root,COG0197@2|Bacteria,1RA0Z@1224|Proteobacteria,1S201@1236|Gammaproteobacteria,1XWVR@135623|Vibrionales	135623|Vibrionales	J	Binds 23S rRNA and is also seen to make contacts with the A and possibly P site tRNAs	rplP	GO:0003674,GO:0003676,GO:0003723,GO:0003735,GO:0005198,GO:0005488,GO:0005575,GO:0005622,GO:0005623,GO:0005737,GO:0005829,GO:0005840,GO:0006412,GO:0006518,GO:0006807,GO:0008150,GO:0008152,GO:0009058,GO:0009059,GO:0009987,GO:0010467,GO:0015934,GO:0019538,GO:0019843,GO:0022625,GO:0022626,GO:0032991,GO:0034641,GO:0034645,GO:0043043,GO:0043170,GO:0043226,GO:0043228,GO:0043229,GO:0043232,GO:0043603,GO:…	-	ko:K02878	ko03010,map03010	M00178	-	-	br01610,ko00000,ko00001,ko00002,ko03011	-	-	-	Ribosomal_L16
WP_005379654.1	674977.VMC_03460	2.5e-74	284.6	COG0589@1|root,COG0589@2|Bacteria,1RI97@1224|Proteobacteria,1SAXI@1236|Gammaproteobacteria,1XX3J@135623|Vibrionales	135623|Vibrionales	T	Universal stress protein	uspF	-	-	-	-	-	-	-	-	-	-	-	Usp
WP_005379659.1	1219076.N646_2513	3.6e-79	300.8	COG1438@1|root,COG1438@2|Bacteria,1N2AF@1224|Proteobacteria,1RSF7@1236|Gammaproteobacteria,1XSGI@135623|Vibrionales	135623|Vibrionales	K	Regulates arginine biosynthesis genes	argR	GO:0006082,GO:0006355,GO:0006520,GO:0006525,GO:0006807,GO:0008150,GO:0008152,GO:0009064,GO:0009889,GO:0009987,GO:0010468,GO:0010556,GO:0019219,GO:0019222,GO:0019752,GO:0031323,GO:0031326,GO:0043436,GO:0044237,GO:0044238,GO:0044281,GO:0050789,GO:0050794,GO:0051171,GO:0051252,GO:0060255,GO:0065007,GO:0071704,GO:0080090,GO:1901564,GO:1901605,GO:1903506,GO:2000112,GO:2001141	-	ko:K03402	-	-	-	-	ko00000,ko03000	-	-	-	Arg_repressor,Arg_repressor_C
WP_005379660.1	1219076.N646_2514	8.3e-168	596.3	COG0039@1|root,COG0039@2|Bacteria,1MV57@1224|Proteobacteria,1RMAX@1236|Gammaproteobacteria,1XSFW@135623|Vibrionales	135623|Vibrionales	C	Catalyzes the reversible oxidation of malate to oxaloacetate	mdh	GO:0003674,GO:0003824,GO:0004470,GO:0006082,GO:0006091,GO:0006099,GO:0006101,GO:0008150,GO:0008152,GO:0009060,GO:0009987,GO:0015980,GO:0016491,GO:0016614,GO:0016615,GO:0016999,GO:0017144,GO:0019752,GO:0043436,GO:0044237,GO:0044238,GO:0044281,GO:0045333,GO:0055114,GO:0071704,GO:0072350	1.1.1.37	ko:K00024	ko00020,ko00270,ko00620,ko00630,ko00680,ko00710,ko00720,ko01100,ko01110,ko01120,ko01130,ko01200,map00020,map00270,map00620,map00630,map00680,map00710,map00720,map01100,map01110,map01120,map01130,map01200	M00009,M00011,M00012,M00168,M00173,M00346,M00374,M00620,M00740	R00342,R07136	RC00031	ko00000,ko00001,ko00002,ko01000	-	-	-	Ldh_1_C,Ldh_1_N
WP_005379668.1	1219076.N646_2524	2.8e-66	257.7	COG2967@1|root,COG2967@2|Bacteria,1MZ2Z@1224|Proteobacteria,1S8SE@1236|Gammaproteobacteria,1XXD5@135623|Vibrionales	135623|Vibrionales	P	protein affecting Mg2 Co2 transport	apaG	-	-	ko:K06195	-	-	-	-	ko00000	-	-	-	DUF525
WP_005379669.1	1219076.N646_2525	1e-153	549.3	COG0030@1|root,COG0030@2|Bacteria,1MVNU@1224|Proteobacteria,1RMHW@1236|Gammaproteobacteria,1XTN7@135623|Vibrionales	135623|Vibrionales	J	Specifically dimethylates two adjacent adenosines (A1518 and A1519) in the loop of a conserved hairpin near the 3'-end of 16S rRNA in the 30S particle. May play a critical role in biogenesis of 30S subunits	ksgA	GO:0000154,GO:0000179,GO:0001510,GO:0003674,GO:0003824,GO:0005575,GO:0005622,GO:0005623,GO:0005737,GO:0006139,GO:0006364,GO:0006396,GO:0006725,GO:0006807,GO:0008150,GO:0008152,GO:0008168,GO:0008170,GO:0008173,GO:0008649,GO:0008757,GO:0009451,GO:0009987,GO:0010467,GO:0016070,GO:0016072,GO:0016433,GO:0016740,GO:0016741,GO:0022613,GO:0031167,GO:0032259,GO:0034470,GO:0034641,GO:0034660,GO:0042254,GO:…	2.1.1.182	ko:K02528	-	-	R10716	RC00003,RC03257	ko00000,ko01000,ko03009	-	-	-	RrnaAD
WP_005379670.1	1219076.N646_2526	2.8e-185	654.4	COG1995@1|root,COG1995@2|Bacteria,1MX5W@1224|Proteobacteria,1RNZV@1236|Gammaproteobacteria,1XT1M@135623|Vibrionales	135623|Vibrionales	H	Catalyzes the NAD(P)-dependent oxidation of 4- (phosphohydroxy)-L-threonine (HTP) into 2-amino-3-oxo-4- (phosphohydroxy)butyric acid which spontaneously decarboxylates to form 3-amino-2-oxopropyl phosphate (AHAP)	pdxA	GO:0003674,GO:0003824,GO:0006725,GO:0006766,GO:0006767,GO:0006807,GO:0008150,GO:0008152,GO:0008614,GO:0008615,GO:0009058,GO:0009110,GO:0009987,GO:0017144,GO:0018130,GO:0019438,GO:0034641,GO:0042364,GO:0042816,GO:0042819,GO:0044237,GO:0044249,GO:0044271,GO:0044281,GO:0044283,GO:0046483,GO:0051186,GO:0051188,GO:0071704,GO:0072524,GO:0072525,GO:1901360,GO:1901362,GO:1901564,GO:1901566,GO:1901576,GO:…	1.1.1.262	ko:K00097	ko00750,ko01100,map00750,map01100	M00124	R05681,R05837,R07406	RC00089,RC00675,RC01475	ko00000,ko00001,ko00002,ko01000	-	-	-	PdxA
WP_005379673.1	1219076.N646_2528	0.0	1590.9	COG1452@1|root,COG1452@2|Bacteria,1MUJC@1224|Proteobacteria,1RQEX@1236|Gammaproteobacteria,1XSAA@135623|Vibrionales	135623|Vibrionales	M	Together with LptE, is involved in the assembly of lipopolysaccharide (LPS) at the surface of the outer membrane	lptD	GO:0008150,GO:0009636,GO:0042221,GO:0050896	-	ko:K04744	-	-	-	-	ko00000,ko02000	1.B.42.1	-	-	OstA,OstA_C
WP_005379685.1	1219076.N646_2534	4e-292	1010.0	COG0119@1|root,COG0119@2|Bacteria,1MUNQ@1224|Proteobacteria,1RMWE@1236|Gammaproteobacteria,1XSXP@135623|Vibrionales	135623|Vibrionales	E	Catalyzes the condensation of the acetyl group of acetyl-CoA with 3-methyl-2-oxobutanoate (2-oxoisovalerate) to form 3-carboxy-3-hydroxy-4-methylpentanoate (2-isopropylmalate)	leuA	GO:0003674,GO:0003824,GO:0003852,GO:0006082,GO:0006520,GO:0006551,GO:0006807,GO:0008150,GO:0008152,GO:0008652,GO:0009058,GO:0009081,GO:0009082,GO:0009098,GO:0009987,GO:0016053,GO:0016740,GO:0016746,GO:0019752,GO:0043436,GO:0044237,GO:0044238,GO:0044249,GO:0044281,GO:0044283,GO:0046394,GO:0046912,GO:0071704,GO:1901564,GO:1901566,GO:1901576,GO:1901605,GO:1901607	2.3.3.13	ko:K01649	ko00290,ko00620,ko01100,ko01110,ko01210,ko01230,map00290,map00620,map01100,map01110,map01210,map01230	M00432	R01213	RC00004,RC00470,RC02754	br01601,ko00000,ko00001,ko00002,ko01000	-	-	-	HMGL-like,LeuA_dimer
WP_005379693.1	1219076.N646_2539	4.5e-177	627.1	COG0583@1|root,COG0583@2|Bacteria,1MX24@1224|Proteobacteria,1RQP0@1236|Gammaproteobacteria,1XV0S@135623|Vibrionales	135623|Vibrionales	K	Transcriptional regulator	leuO	-	-	ko:K05798	-	-	-	-	ko00000,ko03000	-	-	-	HTH_1,LysR_substrate
WP_005379697.1	1219076.N646_2542	9.1e-81	306.2	COG0440@1|root,COG0440@2|Bacteria,1RAGN@1224|Proteobacteria,1S20I@1236|Gammaproteobacteria,1XTRE@135623|Vibrionales	135623|Vibrionales	E	COG0440 Acetolactate synthase, small (regulatory) subunit	ilvH	-	2.2.1.6	ko:K01653	ko00290,ko00650,ko00660,ko00770,ko01100,ko01110,ko01130,ko01210,ko01230,map00290,map00650,map00660,map00770,map01100,map01110,map01130,map01210,map01230	M00019,M00570	R00006,R00014,R00226,R03050,R04672,R04673,R08648	RC00027,RC00106,RC01192,RC02744,RC02893	ko00000,ko00001,ko00002,ko01000	-	-	-	ACT,ACT_5,ALS_ss_C
WP_005379701.1	1219076.N646_2546	9.9e-135	486.1	COG1349@1|root,COG1349@2|Bacteria,1MUJG@1224|Proteobacteria,1RNW4@1236|Gammaproteobacteria,1XT3D@135623|Vibrionales	135623|Vibrionales	K	COG1349 Transcriptional regulators of sugar metabolism	srlR	-	-	-	-	-	-	-	-	-	-	-	DeoRC,HTH_DeoR
WP_005379708.1	1219076.N646_2553	5.9e-94	350.1	COG3722@1|root,COG3722@2|Bacteria,1NEDY@1224|Proteobacteria,1RPCM@1236|Gammaproteobacteria,1XVK5@135623|Vibrionales	135623|Vibrionales	K	Mannitol operon repressor	mtlR	-	-	ko:K02562	-	-	-	-	ko00000,ko03000	-	-	-	MtlR
WP_005379719.1	1219076.N646_2561	0.0	1170.6	COG0358@1|root,COG0358@2|Bacteria,1MUHC@1224|Proteobacteria,1RMGA@1236|Gammaproteobacteria,1XUTH@135623|Vibrionales	135623|Vibrionales	L	RNA polymerase that catalyzes the synthesis of short RNA molecules used as primers for DNA polymerase during DNA replication	dnaG	-	-	ko:K02316	ko03030,map03030	-	-	-	ko00000,ko00001,ko01000,ko03032	-	-	-	DnaB_bind,DnaG_DnaB_bind,Toprim_2,Toprim_4,Toprim_N,zf-CHC2
WP_005379720.1	1219076.N646_2562	2.2e-65	255.0	COG1610@1|root,COG1610@2|Bacteria,1RGZS@1224|Proteobacteria,1S61A@1236|Gammaproteobacteria,1XWVI@135623|Vibrionales	135623|Vibrionales	S	Yqey-like protein	-	-	-	ko:K09117	-	-	-	-	ko00000	-	-	-	YqeY
WP_005379854.1	1219076.N646_2564	3.4e-191	674.1	COG0533@1|root,COG0533@2|Bacteria,1MU6S@1224|Proteobacteria,1RN8M@1236|Gammaproteobacteria,1XSZ3@135623|Vibrionales	135623|Vibrionales	J	Required for the formation of a threonylcarbamoyl group on adenosine at position 37 (t(6)A37) in tRNAs that read codons beginning with adenine. Is involved in the transfer of the threonylcarbamoyl moiety of threonylcarbamoyl-AMP (TC-AMP) to the N6 group of A37, together with TsaE and TsaB. TsaD likely plays a direct catalytic role in this reaction	tsaD	-	2.3.1.234	ko:K01409	-	-	R10648	RC00070,RC00416	ko00000,ko01000,ko03016	-	-	-	Peptidase_M22
WP_005379857.1	1219076.N646_2566	2.4e-107	394.8	COG0344@1|root,COG0344@2|Bacteria,1RD4Z@1224|Proteobacteria,1RN1J@1236|Gammaproteobacteria,1XT3Z@135623|Vibrionales	135623|Vibrionales	I	Catalyzes the transfer of an acyl group from acyl- phosphate (acyl-PO(4)) to glycerol-3-phosphate (G3P) to form lysophosphatidic acid (LPA). This enzyme utilizes acyl-phosphate as fatty acyl donor, but not acyl-CoA or acyl-ACP	plsY	-	2.3.1.15	ko:K08591	ko00561,ko00564,ko01100,ko01110,map00561,map00564,map01100,map01110	M00089	R00851,R09380	RC00004,RC00039,RC00041	ko00000,ko00001,ko00002,ko01000,ko01004	-	-	-	G3P_acyltransf
WP_005379861.1	1219076.N646_2593	3.7e-73	280.8	COG3105@1|root,COG3105@2|Bacteria,1N25P@1224|Proteobacteria,1S7WW@1236|Gammaproteobacteria,1XXEQ@135623|Vibrionales	135623|Vibrionales	S	protein conserved in bacteria	yhcB	-	-	ko:K09908	-	-	-	-	ko00000	-	-	-	DUF1043
WP_005379884.1	674977.VMC_29080	3.5e-236	823.9	COG1538@1|root,COG1538@2|Bacteria,1MWCJ@1224|Proteobacteria,1RQQV@1236|Gammaproteobacteria,1XT4C@135623|Vibrionales	135623|Vibrionales	MU	COG1538 Outer membrane protein	tolC	GO:0002790,GO:0006810,GO:0008104,GO:0008150,GO:0009306,GO:0009987,GO:0015031,GO:0015833,GO:0032940,GO:0033036,GO:0042886,GO:0045184,GO:0046903,GO:0051179,GO:0051234,GO:0071702,GO:0071705	-	ko:K12340	ko01501,ko01503,ko02020,ko03070,ko04626,ko05133,map01501,map01503,map02020,map03070,map04626,map05133	M00325,M00326,M00339,M00571,M00575,M00646,M00647,M00696,M00697,M00709,M00720,M00821	-	-	ko00000,ko00001,ko00002,ko01504,ko02000,ko02044	1.B.17,2.A.6.2	-	-	OEP
WP_005379890.1	674977.VMC_29120	1.6e-206	725.3	COG0840@1|root,COG0840@2|Bacteria,1R9QT@1224|Proteobacteria,1RRT3@1236|Gammaproteobacteria,1XT29@135623|Vibrionales	135623|Vibrionales	NT	methyl-accepting chemotaxis protein	-	-	-	ko:K03406	ko02020,ko02030,map02020,map02030	-	-	-	ko00000,ko00001,ko02035	-	-	-	MCPsignal
WP_005379898.1	674977.VMC_29160	2.4e-226	791.2	COG0306@1|root,COG0306@2|Bacteria,1MVXK@1224|Proteobacteria,1RP0Q@1236|Gammaproteobacteria,1XU56@135623|Vibrionales	135623|Vibrionales	P	COG0306 Phosphate sulphate permeases	pitA	-	-	ko:K03306	-	-	-	-	ko00000	2.A.20	-	-	PHO4
WP_005379907.1	1219076.N646_2570	7.2e-236	822.8	COG0617@1|root,COG0617@2|Bacteria,1MU2X@1224|Proteobacteria,1RPFJ@1236|Gammaproteobacteria,1XT9B@135623|Vibrionales	135623|Vibrionales	F	Catalyzes the addition and repair of the essential 3'- terminal CCA sequence in tRNAs without using a nucleic acid template. Adds these three nucleotides in the order of C, C, and A to the tRNA nucleotide-73, using CTP and ATP as substrates and producing inorganic pyrophosphate. Also shows phosphatase, 2'- nucleotidase and 2',3'-cyclic phosphodiesterase activities. These phosphohydrolase activiti…	cca	GO:0003674,GO:0003824,GO:0004652,GO:0004810,GO:0006139,GO:0006396,GO:0006725,GO:0006807,GO:0008150,GO:0008152,GO:0009987,GO:0010467,GO:0016070,GO:0016740,GO:0016772,GO:0016779,GO:0034641,GO:0043170,GO:0044237,GO:0044238,GO:0046483,GO:0070566,GO:0071704,GO:0090304,GO:1901360,GO:1990817	2.7.7.72	ko:K00974	ko03013,map03013	-	R09382,R09383,R09384,R09386	RC00078	ko00000,ko00001,ko01000,ko03016	-	-	-	HD,PolyA_pol,PolyA_pol_RNAbd
WP_005379932.1	1219076.N646_1638	5.8e-31	139.8	COG3630@1|root,COG3630@2|Bacteria,1NHYS@1224|Proteobacteria,1SG6X@1236|Gammaproteobacteria,1XYD5@135623|Vibrionales	135623|Vibrionales	C	Lyase and sodium transporter	oadG	GO:0003674,GO:0003824,GO:0006810,GO:0006811,GO:0006812,GO:0006814,GO:0008150,GO:0008948,GO:0015672,GO:0016829,GO:0016830,GO:0016831,GO:0030001,GO:0051179,GO:0051234	4.1.1.3	ko:K01573	ko00620,ko01100,map00620,map01100	-	R00217	RC00040	ko00000,ko00001,ko01000,ko02000	3.B.1.1.1	-	-	OAD_gamma
WP_005379935.1	1219076.N646_1636	1.8e-204	718.4	COG1883@1|root,COG1883@2|Bacteria,1MV0G@1224|Proteobacteria,1RP3W@1236|Gammaproteobacteria,1XTU0@135623|Vibrionales	135623|Vibrionales	C	Na -transporting methylmalonyl-CoA oxaloacetate decarboxylase, beta subunit	oadB	-	4.1.1.3	ko:K01572	ko00620,ko01100,map00620,map01100	-	R00217	RC00040	ko00000,ko00001,ko01000,ko02000	3.B.1.1.1	-	-	OAD_beta
WP_005379938.1	1219076.N646_1634	1.5e-82	312.0	COG1238@1|root,COG1238@2|Bacteria,1RHUV@1224|Proteobacteria,1SCPK@1236|Gammaproteobacteria,1Y27G@135623|Vibrionales	135623|Vibrionales	S	SNARE associated Golgi protein	-	-	-	-	-	-	-	-	-	-	-	-	SNARE_assoc
WP_005379948.1	1219076.N646_1629	2e-233	814.7	COG4536@1|root,COG4536@2|Bacteria,1NZ99@1224|Proteobacteria,1RNCE@1236|Gammaproteobacteria,1XTJ9@135623|Vibrionales	135623|Vibrionales	P	Mg2 and Co2 transporter CorB	yfjD	-	-	-	-	-	-	-	-	-	-	-	CBS,CorC_HlyC,DUF21
WP_005379950.1	1219076.N646_1628	2.5e-136	491.5	COG4137@1|root,COG4137@2|Bacteria,1R3YD@1224|Proteobacteria,1RPUQ@1236|Gammaproteobacteria,1XSTU@135623|Vibrionales	135623|Vibrionales	S	transport system, permease component	ypjD	-	-	-	-	-	-	-	-	-	-	-	Cytochrom_C_asm
WP_005379962.1	1116375.VEJY3_13075	1.6e-38	164.9	COG0228@1|root,COG0228@2|Bacteria,1MZCT@1224|Proteobacteria,1S8RT@1236|Gammaproteobacteria,1XXZF@135623|Vibrionales	135623|Vibrionales	J	Belongs to the bacterial ribosomal protein bS16 family	rpsP	GO:0003674,GO:0003735,GO:0005198,GO:0005575,GO:0005622,GO:0005623,GO:0005737,GO:0005829,GO:0005840,GO:0006412,GO:0006518,GO:0006807,GO:0008150,GO:0008152,GO:0009058,GO:0009059,GO:0009987,GO:0010467,GO:0015935,GO:0019538,GO:0022626,GO:0022627,GO:0032991,GO:0034641,GO:0034645,GO:0043043,GO:0043170,GO:0043226,GO:0043228,GO:0043229,GO:0043232,GO:0043603,GO:0043604,GO:0044237,GO:0044238,GO:0044249,GO:…	-	ko:K02959	ko03010,map03010	M00178	-	-	br01610,ko00000,ko00001,ko00002,ko03011,ko03029	-	-	-	Ribosomal_S16
WP_005379964.1	1219076.N646_1625	7.9e-102	376.3	COG0806@1|root,COG0806@2|Bacteria,1MWQR@1224|Proteobacteria,1RNJ2@1236|Gammaproteobacteria,1XSFG@135623|Vibrionales	135623|Vibrionales	J	An accessory protein needed during the final step in the assembly of 30S ribosomal subunit, possibly for assembly of the head region. Probably interacts with S19. Essential for efficient processing of 16S rRNA. May be needed both before and after RbfA during the maturation of 16S rRNA. It has affinity for free ribosomal 30S subunits but not for 70S ribosomes	rimM	GO:0006139,GO:0006396,GO:0006725,GO:0006807,GO:0008150,GO:0008152,GO:0009987,GO:0010467,GO:0016070,GO:0034641,GO:0043170,GO:0044237,GO:0044238,GO:0046483,GO:0071704,GO:0090304,GO:1901360	-	ko:K02860	-	-	-	-	ko00000,ko03009	-	-	-	PRC,RimM
WP_005379971.1	1116375.VEJY3_13060	1.6e-55	221.9	COG0335@1|root,COG0335@2|Bacteria,1RH3A@1224|Proteobacteria,1S5XX@1236|Gammaproteobacteria,1XXCD@135623|Vibrionales	135623|Vibrionales	J	This protein is located at the 30S-50S ribosomal subunit interface and may play a role in the structure and function of the aminoacyl-tRNA binding site	rplS	GO:0003674,GO:0003735,GO:0005198,GO:0005575,GO:0005622,GO:0005623,GO:0005737,GO:0005829,GO:0005840,GO:0006412,GO:0006518,GO:0006807,GO:0008150,GO:0008152,GO:0009058,GO:0009059,GO:0009987,GO:0010467,GO:0015934,GO:0019538,GO:0022625,GO:0022626,GO:0032991,GO:0034641,GO:0034645,GO:0043043,GO:0043170,GO:0043226,GO:0043228,GO:0043229,GO:0043232,GO:0043603,GO:0043604,GO:0044237,GO:0044238,GO:0044249,GO:…	-	ko:K02884	ko03010,map03010	M00178	-	-	br01610,ko00000,ko00001,ko00002,ko03011	-	-	-	Ribosomal_L19
WP_005379983.1	1219076.N646_1615	6.9e-164	583.2	COG0157@1|root,COG0157@2|Bacteria,1MW0C@1224|Proteobacteria,1RMBU@1236|Gammaproteobacteria,1XTQ3@135623|Vibrionales	135623|Vibrionales	H	Belongs to the NadC ModD family	nadC	-	2.4.2.19	ko:K00767	ko00760,ko01100,map00760,map01100	M00115	R03348	RC02877	ko00000,ko00001,ko00002,ko01000	-	-	-	QRPTase_C,QRPTase_N
WP_005379993.1	1219076.N646_1610	8.9e-270	935.6	COG1249@1|root,COG1249@2|Bacteria,1MU2U@1224|Proteobacteria,1RMFF@1236|Gammaproteobacteria,1XT11@135623|Vibrionales	135623|Vibrionales	C	COG1249 Pyruvate 2-oxoglutarate dehydrogenase complex, dihydrolipoamide dehydrogenase (E3) component, and related enzymes	lpdA	GO:0003674,GO:0003824,GO:0004148,GO:0005575,GO:0005622,GO:0005623,GO:0005737,GO:0005829,GO:0006082,GO:0006084,GO:0006085,GO:0006086,GO:0006090,GO:0006139,GO:0006163,GO:0006164,GO:0006637,GO:0006725,GO:0006732,GO:0006753,GO:0006790,GO:0006793,GO:0006796,GO:0006807,GO:0008150,GO:0008152,GO:0009058,GO:0009108,GO:0009117,GO:0009150,GO:0009152,GO:0009165,GO:0009259,GO:0009260,GO:0009987,GO:0016491,GO:…	1.8.1.4	ko:K00382	ko00010,ko00020,ko00260,ko00280,ko00620,ko00630,ko00640,ko01100,ko01110,ko01120,ko01130,ko01200,map00010,map00020,map00260,map00280,map00620,map00630,map00640,map01100,map01110,map01120,map01130,map01200	M00009,M00011,M00036,M00307,M00532	R00209,R01221,R01698,R03815,R07618,R08549	RC00004,RC00022,RC00583,RC02742,RC02833,RC02834	br01601,ko00000,ko00001,ko00002,ko01000,ko04147	-	-	-	Pyr_redox_2,Pyr_redox_dim
WP_005379995.1	223926.28807513	2.7e-91	341.3	COG0634@1|root,COG0634@2|Bacteria,1NRT8@1224|Proteobacteria,1RNPQ@1236|Gammaproteobacteria,1XT05@135623|Vibrionales	135623|Vibrionales	F	Belongs to the purine pyrimidine phosphoribosyltransferase family	hpt	-	2.4.2.8	ko:K00760	ko00230,ko00983,ko01100,ko01110,map00230,map00983,map01100,map01110	-	R00190,R01132,R01229,R02142,R08237,R08238,R08245	RC00063,RC00122	ko00000,ko00001,ko01000	-	-	-	Pribosyltran
WP_005379996.1	1219076.N646_1607	1.5e-126	458.8	COG0288@1|root,COG0288@2|Bacteria,1NGFN@1224|Proteobacteria,1RSY6@1236|Gammaproteobacteria,1XTY7@135623|Vibrionales	135623|Vibrionales	P	Reversible hydration of carbon dioxide	can	-	4.2.1.1	ko:K01673	ko00910,map00910	-	R00132,R10092	RC02807	ko00000,ko00001,ko01000	-	-	-	Pro_CA
WP_005380005.1	1219076.N646_1602	1.6e-163	582.0	COG0414@1|root,COG0414@2|Bacteria,1MV1S@1224|Proteobacteria,1RMEG@1236|Gammaproteobacteria,1XT8P@135623|Vibrionales	135623|Vibrionales	H	Catalyzes the condensation of pantoate with beta-alanine in an ATP-dependent reaction via a pantoyl-adenylate intermediate	panC	GO:0003674,GO:0003824,GO:0004592,GO:0005575,GO:0005622,GO:0005623,GO:0005737,GO:0005829,GO:0006082,GO:0006520,GO:0006573,GO:0006575,GO:0006732,GO:0006766,GO:0006767,GO:0006807,GO:0008150,GO:0008152,GO:0009058,GO:0009081,GO:0009108,GO:0009110,GO:0009987,GO:0015939,GO:0015940,GO:0016053,GO:0016874,GO:0016879,GO:0016881,GO:0019752,GO:0032787,GO:0033317,GO:0034641,GO:0042364,GO:0042398,GO:0043436,GO:…	6.3.2.1	ko:K01918	ko00410,ko00770,ko01100,ko01110,map00410,map00770,map01100,map01110	M00119	R02473	RC00096,RC00141	ko00000,ko00001,ko00002,ko01000	-	-	-	Pantoate_ligase
WP_005380018.1	1219076.N646_1593	0.0	1487.6	COG1752@1|root,COG4775@1|root,COG1752@2|Bacteria,COG4775@2|Bacteria,1MUM9@1224|Proteobacteria,1RRSK@1236|Gammaproteobacteria,1XTMT@135623|Vibrionales	135623|Vibrionales	M	esterase of the alpha-beta hydrolase superfamily	VP2496	-	-	ko:K07001	-	-	-	-	ko00000	-	-	-	POTRA,Patatin
WP_005380021.1	1219076.N646_1595	0.0	1552.0	COG1643@1|root,COG1643@2|Bacteria,1MUEQ@1224|Proteobacteria,1RR1B@1236|Gammaproteobacteria,1XTYU@135623|Vibrionales	135623|Vibrionales	L	ATP-dependent RNA helicase	hrpB	-	3.6.4.13	ko:K03579	-	-	-	-	ko00000,ko01000	-	-	-	DEAD,HA2,Helicase_C,HrpB_C
WP_005380023.1	1219076.N646_1596	6.7e-133	479.9	COG1489@1|root,COG1489@2|Bacteria,1MUC3@1224|Proteobacteria,1RQ95@1236|Gammaproteobacteria,1XTR1@135623|Vibrionales	135623|Vibrionales	S	Belongs to the SfsA family	sfsA	GO:0003674,GO:0003676,GO:0003677,GO:0005488,GO:0005975,GO:0008150,GO:0008152,GO:0044238,GO:0071704,GO:0097159,GO:1901363	-	ko:K06206	-	-	-	-	ko00000	-	-	-	SfsA
WP_005380029.1	1219076.N646_1568	0.0	1939.1	COG0841@1|root,COG0841@2|Bacteria,1MU48@1224|Proteobacteria,1RMBN@1236|Gammaproteobacteria,1XU61@135623|Vibrionales	135623|Vibrionales	V	Belongs to the resistance-nodulation-cell division (RND) (TC 2.A.6) family	-	-	-	ko:K18989	-	M00720	-	-	ko00000,ko00002,ko02000	2.A.6.2.30	-	-	ACR_tran
WP_005380031.1	1219076.N646_1570	4.4e-58	230.3	COG0316@1|root,COG0316@2|Bacteria,1RHCW@1224|Proteobacteria,1S675@1236|Gammaproteobacteria,1XXC1@135623|Vibrionales	135623|Vibrionales	C	Iron-sulfur cluster insertion protein ErpA	erpA	GO:0003674,GO:0005488,GO:0005506,GO:0005575,GO:0005622,GO:0005623,GO:0005737,GO:0005829,GO:0006790,GO:0006807,GO:0008150,GO:0008152,GO:0009987,GO:0010467,GO:0016043,GO:0016226,GO:0019538,GO:0022607,GO:0031163,GO:0043167,GO:0043169,GO:0043170,GO:0044085,GO:0044237,GO:0044238,GO:0044424,GO:0044444,GO:0044464,GO:0046872,GO:0046914,GO:0048037,GO:0051186,GO:0051536,GO:0051537,GO:0051539,GO:0051540,GO:…	-	ko:K15724	-	-	-	-	ko00000	-	-	-	Fe-S_biosyn
WP_005380037.1	1219076.N646_1576	0.0	1151.7	COG0747@1|root,COG0747@2|Bacteria,1N4PK@1224|Proteobacteria,1RZPY@1236|Gammaproteobacteria,1XV00@135623|Vibrionales	135623|Vibrionales	E	ABC-type dipeptide transport system, periplasmic component	-	-	-	ko:K02035	ko02024,map02024	M00239	-	-	ko00000,ko00001,ko00002,ko02000	3.A.1.5	-	-	SBP_bac_5
WP_005380038.1	1219076.N646_1577	2.4e-181	641.3	COG0601@1|root,COG0601@2|Bacteria,1NH5E@1224|Proteobacteria,1RY03@1236|Gammaproteobacteria,1XSN8@135623|Vibrionales	135623|Vibrionales	P	COG0601 ABC-type dipeptide oligopeptide nickel transport systems, permease components	-	-	-	ko:K02033	ko02024,map02024	M00239	-	-	ko00000,ko00001,ko00002,ko02000	3.A.1.5	-	-	BPD_transp_1
WP_005380041.1	1219076.N646_1580	1.7e-190	671.8	COG4608@1|root,COG4608@2|Bacteria,1QE80@1224|Proteobacteria,1S135@1236|Gammaproteobacteria,1XSK7@135623|Vibrionales	135623|Vibrionales	P	Belongs to the ABC transporter superfamily	-	-	-	ko:K02032	ko02024,map02024	M00239	-	-	ko00000,ko00001,ko00002,ko02000	3.A.1.5	-	-	ABC_tran,oligo_HPY
WP_005380055.1	674977.VMC_24510	7e-192	676.4	COG3842@1|root,COG3842@2|Bacteria,1MU3I@1224|Proteobacteria,1RNPX@1236|Gammaproteobacteria,1XUN0@135623|Vibrionales	135623|Vibrionales	P	Belongs to the ABC transporter superfamily	fbpC	-	3.6.3.30	ko:K02010	ko02010,map02010	M00190	-	-	ko00000,ko00001,ko00002,ko01000,ko02000	3.A.1.10	-	-	ABC_tran,TOBE_2
WP_005380065.1	1219076.N646_1561	3.1e-78	297.7	COG0782@1|root,COG0782@2|Bacteria,1RCXW@1224|Proteobacteria,1S3UP@1236|Gammaproteobacteria,1XTS8@135623|Vibrionales	135623|Vibrionales	K	Necessary for efficient RNA polymerase transcription elongation past template-encoded arresting sites. The arresting sites in DNA have the property of trapping a certain fraction of elongating RNA polymerases that pass through, resulting in locked ternary complexes. Cleavage of the nascent transcript by cleavage factors such as GreA or GreB allows the resumption of elongation from the new 3'termi…	greA	GO:0006139,GO:0006351,GO:0006354,GO:0006725,GO:0006807,GO:0008150,GO:0008152,GO:0009058,GO:0009059,GO:0009987,GO:0010467,GO:0016070,GO:0018130,GO:0019438,GO:0032774,GO:0034641,GO:0034645,GO:0034654,GO:0043170,GO:0044237,GO:0044238,GO:0044249,GO:0044260,GO:0044271,GO:0046483,GO:0071704,GO:0090304,GO:0097659,GO:1901360,GO:1901362,GO:1901576	-	ko:K03624	-	-	-	-	ko00000,ko03021	-	-	-	GreA_GreB,GreA_GreB_N
WP_005380066.1	1116375.VEJY3_12735	4.1e-44	183.7	COG1534@1|root,COG1534@2|Bacteria,1N8K5@1224|Proteobacteria,1SDIM@1236|Gammaproteobacteria,1XXTH@135623|Vibrionales	135623|Vibrionales	J	RNA-binding protein containing KH domain, possibly ribosomal protein	yhbY	-	-	ko:K07574	-	-	-	-	ko00000,ko03009	-	-	-	CRS1_YhbY
WP_005380086.1	674977.VMC_23630	0.0	1425.2	COG0532@1|root,COG0532@2|Bacteria,1MV26@1224|Proteobacteria,1RM9X@1236|Gammaproteobacteria,1XSU6@135623|Vibrionales	135623|Vibrionales	J	One of the essential components for the initiation of protein synthesis. Protects formylmethionyl-tRNA from spontaneous hydrolysis and promotes its binding to the 30S ribosomal subunits. Also involved in the hydrolysis of GTP during the formation of the 70S ribosomal complex	infB	GO:0003674,GO:0003676,GO:0003723,GO:0003743,GO:0005488,GO:0006412,GO:0006413,GO:0006518,GO:0006807,GO:0008135,GO:0008150,GO:0008152,GO:0009058,GO:0009059,GO:0009987,GO:0010467,GO:0019538,GO:0034641,GO:0034645,GO:0043043,GO:0043170,GO:0043603,GO:0043604,GO:0044237,GO:0044238,GO:0044249,GO:0044260,GO:0044267,GO:0044271,GO:0071704,GO:0097159,GO:1901363,GO:1901564,GO:1901566,GO:1901576	-	ko:K02519	-	-	-	-	ko00000,ko03012,ko03029	-	-	-	GTP_EFTU,GTP_EFTU_D2,IF-2,IF2_N,IF2_assoc
WP_005380087.1	1219076.N646_1551	5.2e-63	246.9	COG0858@1|root,COG0858@2|Bacteria,1MZPE@1224|Proteobacteria,1S9AF@1236|Gammaproteobacteria,1XWW9@135623|Vibrionales	135623|Vibrionales	J	One of several proteins that assist in the late maturation steps of the functional core of the 30S ribosomal subunit. Associates with free 30S ribosomal subunits (but not with 30S subunits that are part of 70S ribosomes or polysomes). Required for efficient processing of 16S rRNA. May interact with the 5'-terminal helix region of 16S rRNA	rbfA	GO:0006139,GO:0006396,GO:0006725,GO:0006807,GO:0008150,GO:0008152,GO:0009987,GO:0010467,GO:0016070,GO:0034641,GO:0043170,GO:0044237,GO:0044238,GO:0046483,GO:0071704,GO:0090304,GO:1901360	-	ko:K02834	-	-	-	-	ko00000,ko03009	-	-	-	RBFA
WP_005380094.1	1219076.N646_1549	6.5e-41	172.9	COG0184@1|root,COG0184@2|Bacteria,1MZ2W@1224|Proteobacteria,1S8U6@1236|Gammaproteobacteria,1XXSE@135623|Vibrionales	135623|Vibrionales	J	Forms an intersubunit bridge (bridge B4) with the 23S rRNA of the 50S subunit in the ribosome	rpsO	GO:0003674,GO:0003735,GO:0005198,GO:0005575,GO:0005622,GO:0005623,GO:0005737,GO:0005829,GO:0005840,GO:0006412,GO:0006518,GO:0006807,GO:0008150,GO:0008152,GO:0009058,GO:0009059,GO:0009987,GO:0010467,GO:0015935,GO:0019538,GO:0022626,GO:0022627,GO:0032991,GO:0034641,GO:0034645,GO:0043043,GO:0043170,GO:0043226,GO:0043228,GO:0043229,GO:0043232,GO:0043603,GO:0043604,GO:0044237,GO:0044238,GO:0044249,GO:…	-	ko:K02956	ko03010,map03010	M00178,M00179	-	-	br01610,ko00000,ko00001,ko00002,ko03011	-	-	-	Ribosomal_S15
WP_005380101.1	1219076.N646_1547	3.9e-170	604.0	COG4785@1|root,COG4785@2|Bacteria,1N02Y@1224|Proteobacteria,1RP8P@1236|Gammaproteobacteria,1XT95@135623|Vibrionales	135623|Vibrionales	M	May be involved in cell division	nlpI	-	-	ko:K05803	-	-	-	-	ko00000	-	-	-	TPR_8
WP_005380112.1	674977.VMC_23730	0.0	1344.3	COG5001@1|root,COG5001@2|Bacteria,1MU2C@1224|Proteobacteria,1RM8A@1236|Gammaproteobacteria,1XSRH@135623|Vibrionales	135623|Vibrionales	T	signal transduction protein containing a membrane domain, an EAL and a GGDEF domain	VV2690	-	3.1.4.52	ko:K20965	ko05111,map05111	-	-	-	ko00000,ko00001,ko01000	-	-	-	EAL,GGDEF,PAS_4,PAS_8,PAS_9
WP_005380118.1	674977.VMC_23740	3.8e-93	347.4	COG3154@1|root,COG3154@2|Bacteria,1MZNC@1224|Proteobacteria,1S9BQ@1236|Gammaproteobacteria,1XUWR@135623|Vibrionales	135623|Vibrionales	I	lipid carrier protein	-	-	-	-	-	-	-	-	-	-	-	-	SCP2
WP_005380119.1	674977.VMC_23750	1.8e-92	345.1	COG3153@1|root,COG3153@2|Bacteria,1RA42@1224|Proteobacteria,1S2G0@1236|Gammaproteobacteria,1XWYS@135623|Vibrionales	135623|Vibrionales	S	Acetyltransferase	yhbS	-	-	ko:K03824	-	-	-	-	ko00000,ko01000	-	-	-	Acetyltransf_1,Acetyltransf_7,Acetyltransf_9
WP_005380121.1	1219076.N646_1537	1.1e-71	275.8	COG3050@1|root,COG3050@2|Bacteria,1RH2F@1224|Proteobacteria,1S634@1236|Gammaproteobacteria,1XYDF@135623|Vibrionales	135623|Vibrionales	L	DNA polymerase III is a complex, multichain enzyme responsible for most of the replicative synthesis in bacteria. This DNA polymerase also exhibits 3' to 5' exonuclease activity. The exact function of the psi subunit is	holD	-	2.7.7.7	ko:K02344	ko00230,ko00240,ko01100,ko03030,ko03430,ko03440,map00230,map00240,map01100,map03030,map03430,map03440	M00260	R00375,R00376,R00377,R00378	RC02795	ko00000,ko00001,ko00002,ko01000,ko03032,ko03400	-	-	-	DNA_III_psi
WP_005380122.1	1219076.N646_1536	1.3e-81	308.9	COG0454@1|root,COG0456@2|Bacteria,1RIE6@1224|Proteobacteria,1S9G0@1236|Gammaproteobacteria,1XXEY@135623|Vibrionales	135623|Vibrionales	K	This enzyme acetylates the N-terminal alanine of ribosomal protein S18	rimI	-	2.3.1.128	ko:K03789	-	-	-	-	ko00000,ko01000,ko03009	-	-	-	Acetyltransf_1,Acetyltransf_10
WP_005380129.1	674977.VMC_23790	2e-146	525.0	COG0084@1|root,COG0084@2|Bacteria,1MW5C@1224|Proteobacteria,1RP5T@1236|Gammaproteobacteria,1XUGD@135623|Vibrionales	135623|Vibrionales	L	COG0084 Mg-dependent DNase	yjjV	-	-	ko:K03424	-	-	-	-	ko00000,ko01000	-	-	-	TatD_DNase
WP_005380131.1	1219076.N646_1532	1.1e-226	792.3	COG1972@1|root,COG1972@2|Bacteria,1MXXX@1224|Proteobacteria,1RMBX@1236|Gammaproteobacteria,1XSKX@135623|Vibrionales	135623|Vibrionales	U	Belongs to the concentrative nucleoside transporter (CNT) (TC 2.A.41) family	-	-	-	ko:K03317	-	-	-	-	ko00000	2.A.41	-	-	Gate,Nucleos_tra2_C,Nucleos_tra2_N
WP_005380133.1	1219076.N646_1530	7.2e-141	506.5	COG0274@1|root,COG0274@2|Bacteria,1N8AG@1224|Proteobacteria,1RPTS@1236|Gammaproteobacteria,1XTNE@135623|Vibrionales	135623|Vibrionales	F	Catalyzes a reversible aldol reaction between acetaldehyde and D-glyceraldehyde 3-phosphate to generate 2-deoxy- D-ribose 5-phosphate	deoC	GO:0003674,GO:0003824,GO:0004139,GO:0005975,GO:0006139,GO:0006725,GO:0006753,GO:0006793,GO:0006796,GO:0006807,GO:0008150,GO:0008152,GO:0009056,GO:0009058,GO:0009117,GO:0009166,GO:0009262,GO:0009264,GO:0009987,GO:0016052,GO:0016829,GO:0016830,GO:0016832,GO:0018130,GO:0019438,GO:0019439,GO:0019637,GO:0034404,GO:0034641,GO:0034654,GO:0034655,GO:0044237,GO:0044238,GO:0044248,GO:0044249,GO:0044270,GO:…	4.1.2.4	ko:K01619	ko00030,map00030	-	R01066	RC00436,RC00437	ko00000,ko00001,ko01000	-	-	-	DeoC
WP_005380140.1	1219076.N646_1527	1.9e-132	478.4	COG0813@1|root,COG0813@2|Bacteria,1MUW6@1224|Proteobacteria,1RMMA@1236|Gammaproteobacteria,1XUQM@135623|Vibrionales	135623|Vibrionales	F	phosphorylase	deoD	GO:0003674,GO:0003824,GO:0004731,GO:0006139,GO:0006725,GO:0006807,GO:0008150,GO:0008152,GO:0009987,GO:0016740,GO:0016757,GO:0016763,GO:0034641,GO:0044237,GO:0044238,GO:0046483,GO:0071704,GO:1901360	2.4.2.1	ko:K03784	ko00230,ko00240,ko00760,ko01100,ko01110,map00230,map00240,map00760,map01100,map01110	-	R01561,R01863,R01969,R02147,R02294,R02295,R02297,R02484,R02557,R02748,R08368,R10244	RC00033,RC00063,RC00122	ko00000,ko00001,ko01000	-	-	-	PNP_UDP_1
WP_005380195.1	1219076.N646_1502	6.9e-161	573.2	COG0580@1|root,COG0580@2|Bacteria,1MXTJ@1224|Proteobacteria,1RP2X@1236|Gammaproteobacteria,1XUR2@135623|Vibrionales	135623|Vibrionales	U	Belongs to the MIP aquaporin (TC 1.A.8) family	glpF	-	-	ko:K02440	-	-	-	-	ko00000,ko02000	1.A.8.1,1.A.8.2	-	-	MIP
WP_005380199.1	1219076.N646_1501	8.5e-270	935.6	COG2271@1|root,COG2271@2|Bacteria,1MX4V@1224|Proteobacteria,1RMB3@1236|Gammaproteobacteria,1XSIZ@135623|Vibrionales	135623|Vibrionales	G	COG2271 Sugar phosphate permease	glpT	-	-	ko:K02445	-	-	-	-	ko00000,ko02000	2.A.1.4.3	-	-	MFS_1
WP_005380208.1	674977.VMC_24230	1.2e-43	182.2	COG3141@1|root,COG3141@2|Bacteria,1N6RQ@1224|Proteobacteria,1SCDB@1236|Gammaproteobacteria,1XXX8@135623|Vibrionales	135623|Vibrionales	S	protein conserved in bacteria	-	-	-	ko:K09918	-	-	-	-	ko00000	-	-	-	YebG
WP_005380230.1	223926.28807370	1.2e-25	121.7	2B2RH@1|root,31VBN@2|Bacteria,1QT8K@1224|Proteobacteria,1TIC2@1236|Gammaproteobacteria,1XYUI@135623|Vibrionales	135623|Vibrionales	-	-	-	-	-	-	-	-	-	-	-	-	-	-	-
WP_005380256.1	1219076.N646_1474	3.2e-121	441.0	COG3806@1|root,COG3806@2|Bacteria,1MYHP@1224|Proteobacteria,1S8F3@1236|Gammaproteobacteria,1XVBP@135623|Vibrionales	135623|Vibrionales	T	COG3806 Anti-sigma factor	-	-	-	ko:K07167	-	-	-	-	ko00000	-	-	-	Cupin_7,zf-HC2
WP_005380257.1	1219076.N646_1473	8.7e-251	872.5	COG2211@1|root,COG2211@2|Bacteria,1QTSE@1224|Proteobacteria,1T1FN@1236|Gammaproteobacteria,1XSVM@135623|Vibrionales	135623|Vibrionales	G	COG0477 Permeases of the major facilitator superfamily	ampG	-	-	ko:K08218	ko01501,map01501	M00628	-	-	ko00000,ko00001,ko00002,ko02000	2.A.1.25	-	-	MFS_1
WP_005380258.1	1219076.N646_1472	1.7e-96	358.6	COG0652@1|root,COG0652@2|Bacteria,1R9ZQ@1224|Proteobacteria,1RP9U@1236|Gammaproteobacteria,1XTSG@135623|Vibrionales	135623|Vibrionales	M	PPIases accelerate the folding of proteins. It catalyzes the cis-trans isomerization of proline imidic peptide bonds in oligopeptides	rotA	-	5.2.1.8	ko:K03767	ko01503,ko04217,map01503,map04217	-	-	-	ko00000,ko00001,ko01000,ko03110,ko04147	-	-	-	Pro_isomerase
WP_005380259.1	1219076.N646_1471	1.5e-95	355.5	COG3056@1|root,COG3056@2|Bacteria,1MZ1N@1224|Proteobacteria,1RPG1@1236|Gammaproteobacteria,1XTP6@135623|Vibrionales	135623|Vibrionales	M	lipoprotein	VV2594	-	-	ko:K07286	-	-	-	-	ko00000	-	-	-	Lipoprotein_16
WP_005380262.1	1219076.N646_1469	5e-53	213.4	COG0271@1|root,COG0271@2|Bacteria,1MZG5@1224|Proteobacteria,1S91G@1236|Gammaproteobacteria,1XYE9@135623|Vibrionales	135623|Vibrionales	T	Belongs to the BolA IbaG family	bolA	GO:0008150,GO:0008360,GO:0022603,GO:0022604,GO:0050789,GO:0050793,GO:0050794,GO:0051128,GO:0065007,GO:0065008	-	ko:K05527	-	-	-	-	ko00000,ko03000	-	-	-	BolA
WP_005380264.1	674977.VMC_17330	1.4e-256	891.7	COG1726@1|root,COG1726@2|Bacteria,1MU36@1224|Proteobacteria,1RPU1@1236|Gammaproteobacteria,1XTB1@135623|Vibrionales	135623|Vibrionales	C	NQR complex catalyzes the reduction of ubiquinone-1 to ubiquinol by two successive reactions, coupled with the transport of Na( ) ions from the cytoplasm to the periplasm. NqrA to NqrE are probably involved in the second step, the conversion of ubisemiquinone to ubiquinol	nqrA	GO:0003674,GO:0003824,GO:0003954,GO:0005575,GO:0006810,GO:0006811,GO:0006812,GO:0006814,GO:0008137,GO:0008150,GO:0008152,GO:0015672,GO:0016020,GO:0016491,GO:0016651,GO:0016655,GO:0030001,GO:0030964,GO:0032991,GO:0044425,GO:0050136,GO:0051179,GO:0051234,GO:0055114,GO:0098796,GO:1902494	1.6.5.8	ko:K00346	-	-	-	-	ko00000,ko01000	-	-	-	NQRA,NQRA_SLBB
WP_005380265.1	1219076.N646_1467	2.1e-243	847.8	COG1805@1|root,COG1805@2|Bacteria,1QTUU@1224|Proteobacteria,1RMGH@1236|Gammaproteobacteria,1XUP5@135623|Vibrionales	135623|Vibrionales	C	NQR complex catalyzes the reduction of ubiquinone-1 to ubiquinol by two successive reactions, coupled with the transport of Na( ) ions from the cytoplasm to the periplasm. NqrA to NqrE are probably involved in the second step, the conversion of ubisemiquinone to ubiquinol	nqrB	GO:0000166,GO:0003674,GO:0003824,GO:0003954,GO:0005488,GO:0005575,GO:0005623,GO:0005886,GO:0006810,GO:0006811,GO:0006812,GO:0006814,GO:0008137,GO:0008144,GO:0008150,GO:0008152,GO:0010181,GO:0015672,GO:0016020,GO:0016491,GO:0016651,GO:0016655,GO:0019842,GO:0030001,GO:0030964,GO:0032553,GO:0032991,GO:0036094,GO:0043167,GO:0043168,GO:0044425,GO:0044464,GO:0048037,GO:0050136,GO:0050662,GO:0051179,GO:…	1.6.5.8	ko:K00347	-	-	-	-	ko00000,ko01000	-	-	-	NQR2_RnfD_RnfE
WP_005380267.1	1219076.N646_1466	1.4e-141	508.8	COG2869@1|root,COG2869@2|Bacteria,1MVDI@1224|Proteobacteria,1RR85@1236|Gammaproteobacteria,1XUPV@135623|Vibrionales	135623|Vibrionales	C	NQR complex catalyzes the reduction of ubiquinone-1 to ubiquinol by two successive reactions, coupled with the transport of Na( ) ions from the cytoplasm to the periplasm. NqrA to NqrE are probably involved in the second step, the conversion of ubisemiquinone to ubiquinol	nqrC	GO:0000166,GO:0003674,GO:0003824,GO:0005488,GO:0006810,GO:0006811,GO:0006812,GO:0006814,GO:0008150,GO:0008152,GO:0010181,GO:0015672,GO:0016491,GO:0016651,GO:0016655,GO:0030001,GO:0032553,GO:0036094,GO:0043167,GO:0043168,GO:0048037,GO:0050662,GO:0051179,GO:0051234,GO:0055114,GO:0097159,GO:0097367,GO:1901265,GO:1901363	1.6.5.8	ko:K00348	-	-	-	-	ko00000,ko01000	-	-	-	FMN_bind
WP_005380269.1	1219076.N646_1465	3.6e-106	391.0	COG1347@1|root,COG1347@2|Bacteria,1MUZR@1224|Proteobacteria,1RNFE@1236|Gammaproteobacteria,1XSX6@135623|Vibrionales	135623|Vibrionales	C	NQR complex catalyzes the reduction of ubiquinone-1 to ubiquinol by two successive reactions, coupled with the transport of Na( ) ions from the cytoplasm to the periplasm. NqrA to NqrE are probably involved in the second step, the conversion of ubisemiquinone to ubiquinol	nqrD	GO:0003674,GO:0003824,GO:0003954,GO:0005575,GO:0005623,GO:0005886,GO:0006810,GO:0006811,GO:0006812,GO:0006814,GO:0008137,GO:0008150,GO:0008152,GO:0015672,GO:0016020,GO:0016491,GO:0016651,GO:0016655,GO:0030001,GO:0030964,GO:0032991,GO:0044425,GO:0044464,GO:0050136,GO:0051179,GO:0051234,GO:0055114,GO:0071944,GO:0098796,GO:1902494	1.6.5.8	ko:K00349	-	-	-	-	ko00000,ko01000	-	-	-	Rnf-Nqr
WP_005380270.1	1219076.N646_1464	1.6e-100	372.1	COG2209@1|root,COG2209@2|Bacteria,1R33S@1224|Proteobacteria,1RMWV@1236|Gammaproteobacteria,1XSTK@135623|Vibrionales	135623|Vibrionales	C	NQR complex catalyzes the reduction of ubiquinone-1 to ubiquinol by two successive reactions, coupled with the transport of Na( ) ions from the cytoplasm to the periplasm. NqrA to NqrE are probably involved in the second step, the conversion of ubisemiquinone to ubiquinol	nqrE	GO:0003674,GO:0003824,GO:0003954,GO:0005575,GO:0006810,GO:0006811,GO:0006812,GO:0006814,GO:0008137,GO:0008150,GO:0008152,GO:0015672,GO:0016020,GO:0016491,GO:0016651,GO:0016655,GO:0030001,GO:0030964,GO:0032991,GO:0044425,GO:0050136,GO:0051179,GO:0051234,GO:0055114,GO:0098796,GO:1902494	1.6.5.8	ko:K00350	-	-	-	-	ko00000,ko01000	-	-	-	Rnf-Nqr
WP_005380271.1	1219076.N646_1463	8.5e-237	825.9	COG2871@1|root,COG2871@2|Bacteria,1QTUV@1224|Proteobacteria,1RPG5@1236|Gammaproteobacteria,1XTCQ@135623|Vibrionales	135623|Vibrionales	C	NQR complex catalyzes the reduction of ubiquinone-1 to ubiquinol by two successive reactions, coupled with the transport of Na( ) ions from the cytoplasm to the periplasm. The first step is catalyzed by NqrF, which accepts electrons from NADH and reduces ubiquinone-1 to ubisemiquinone by a one-electron transfer pathway	nqrF	GO:0000166,GO:0003674,GO:0003824,GO:0003954,GO:0005488,GO:0005575,GO:0006810,GO:0006811,GO:0006812,GO:0006814,GO:0008137,GO:0008150,GO:0008152,GO:0015672,GO:0016020,GO:0016491,GO:0016651,GO:0016655,GO:0030001,GO:0030964,GO:0032991,GO:0036094,GO:0043167,GO:0043168,GO:0044425,GO:0048037,GO:0050136,GO:0050660,GO:0050662,GO:0051179,GO:0051234,GO:0051536,GO:0051537,GO:0051540,GO:0055114,GO:0071949,GO:…	1.6.5.8	ko:K00351	-	-	-	-	ko00000,ko01000	-	-	-	FAD_binding_6,Fer2,NAD_binding_1
WP_005380273.1	1219076.N646_1460	1.1e-33	148.7	COG2991@1|root,COG2991@2|Bacteria,1N8TF@1224|Proteobacteria,1SCB5@1236|Gammaproteobacteria,1XYBR@135623|Vibrionales	135623|Vibrionales	S	protein conserved in bacteria	-	-	-	ko:K05952	-	-	-	-	ko00000	-	-	-	NqrM
WP_005380289.1	1219076.N646_1451	5e-27	126.3	2EG1V@1|root,339TV@2|Bacteria,1NI0B@1224|Proteobacteria,1SGIA@1236|Gammaproteobacteria,1XZ4Y@135623|Vibrionales	135623|Vibrionales	S	Domain of unknown function (DUF4250)	BT4646	-	-	-	-	-	-	-	-	-	-	-	DUF4250
WP_005380291.1	674977.VMC_17490	2.7e-112	411.4	COG2979@1|root,COG2979@2|Bacteria,1MZ0W@1224|Proteobacteria,1S8DS@1236|Gammaproteobacteria,1XVCG@135623|Vibrionales	135623|Vibrionales	S	protein conserved in bacteria	-	-	-	-	-	-	-	-	-	-	-	-	DUF533
WP_005380295.1	1219076.N646_1446	6.1e-44	183.0	COG0254@1|root,COG0254@2|Bacteria,1MZ4D@1224|Proteobacteria,1S8V5@1236|Gammaproteobacteria,1XYB5@135623|Vibrionales	135623|Vibrionales	J	Ribosomal protein L31	rpmE2	GO:0003674,GO:0003735,GO:0005198,GO:0005575,GO:0005622,GO:0005623,GO:0005737,GO:0005829,GO:0005840,GO:0006412,GO:0006518,GO:0006807,GO:0008150,GO:0008152,GO:0009058,GO:0009059,GO:0009987,GO:0010467,GO:0015934,GO:0019538,GO:0022625,GO:0022626,GO:0032991,GO:0034641,GO:0034645,GO:0043043,GO:0043170,GO:0043226,GO:0043228,GO:0043229,GO:0043232,GO:0043603,GO:0043604,GO:0044237,GO:0044238,GO:0044249,GO:…	-	ko:K02909	ko03010,map03010	M00178	-	-	br01610,ko00000,ko00001,ko00002,ko03011	-	-	-	Ribosomal_L31
WP_005380301.1	1219076.N646_1445	8.9e-287	992.3	COG2978@1|root,COG2978@2|Bacteria,1MUJ1@1224|Proteobacteria,1RMAI@1236|Gammaproteobacteria,1XSAR@135623|Vibrionales	135623|Vibrionales	H	p-aminobenzoyl-glutamate transporter	-	-	-	ko:K12942	-	-	-	-	ko00000	-	-	-	ABG_transport
WP_005380310.1	1219076.N646_1438	2.5e-77	294.7	COG1671@1|root,COG1671@2|Bacteria,1RCZA@1224|Proteobacteria,1S3QM@1236|Gammaproteobacteria,1XWZB@135623|Vibrionales	135623|Vibrionales	S	Belongs to the UPF0178 family	yaiI	-	-	ko:K09768	-	-	-	-	ko00000	-	-	-	DUF188
WP_005380322.1	1219076.N646_1431	2.3e-63	248.1	28NXJ@1|root,2ZBV4@2|Bacteria,1RD2V@1224|Proteobacteria,1S3XU@1236|Gammaproteobacteria,1XXER@135623|Vibrionales	135623|Vibrionales	S	Belongs to the UPF0325 family	-	-	-	-	-	-	-	-	-	-	-	-	DUF3461
WP_005380326.1	1219076.N646_1429	2.4e-169	601.3	COG0024@1|root,COG0024@2|Bacteria,1MU99@1224|Proteobacteria,1RMHN@1236|Gammaproteobacteria,1XU50@135623|Vibrionales	135623|Vibrionales	E	Removes the N-terminal methionine from nascent proteins. The N-terminal methionine is often cleaved when the second residue in the primary sequence is small and uncharged (Met-Ala-, Cys, Gly, Pro, Ser, Thr, or Val). Requires deformylation of the N(alpha)-formylated initiator methionine before it can be hydrolyzed	map	-	3.4.11.18	ko:K01265	-	-	-	-	ko00000,ko01000,ko01002	-	-	-	Peptidase_M24
WP_005380327.1	1219076.N646_1428	2.2e-131	474.9	COG0052@1|root,COG0052@2|Bacteria,1MU33@1224|Proteobacteria,1RN0Z@1236|Gammaproteobacteria,1XTTD@135623|Vibrionales	135623|Vibrionales	J	Belongs to the universal ribosomal protein uS2 family	rpsB	GO:0003674,GO:0003735,GO:0005198,GO:0005575,GO:0005622,GO:0005623,GO:0005737,GO:0005829,GO:0005840,GO:0006412,GO:0006518,GO:0006807,GO:0008150,GO:0008152,GO:0009058,GO:0009059,GO:0009987,GO:0010467,GO:0015935,GO:0019538,GO:0022626,GO:0022627,GO:0032991,GO:0034641,GO:0034645,GO:0043043,GO:0043170,GO:0043226,GO:0043228,GO:0043229,GO:0043232,GO:0043603,GO:0043604,GO:0044237,GO:0044238,GO:0044249,GO:…	-	ko:K02967	ko03010,map03010	M00178,M00179	-	-	br01610,ko00000,ko00001,ko00002,ko03011	-	-	-	Ribosomal_S2
WP_005380328.1	1219076.N646_1427	2.9e-143	514.6	COG0264@1|root,COG0264@2|Bacteria,1MUS2@1224|Proteobacteria,1RPBJ@1236|Gammaproteobacteria,1XSH9@135623|Vibrionales	135623|Vibrionales	J	Associates with the EF-Tu.GDP complex and induces the exchange of GDP to GTP. It remains bound to the aminoacyl-tRNA.EF- Tu.GTP complex up to the GTP hydrolysis stage on the ribosome	tsf	GO:0003674,GO:0003676,GO:0003723,GO:0003746,GO:0005488,GO:0006412,GO:0006414,GO:0006518,GO:0006807,GO:0008135,GO:0008150,GO:0008152,GO:0009058,GO:0009059,GO:0009987,GO:0010467,GO:0019538,GO:0034641,GO:0034645,GO:0043043,GO:0043170,GO:0043603,GO:0043604,GO:0044237,GO:0044238,GO:0044249,GO:0044260,GO:0044267,GO:0044271,GO:0071704,GO:0097159,GO:1901363,GO:1901564,GO:1901566,GO:1901576	-	ko:K02357	-	-	-	-	ko00000,ko03012,ko03029	-	-	-	EF_TS
WP_005380329.1	1219076.N646_1426	3.7e-131	474.2	COG0528@1|root,COG0528@2|Bacteria,1MV3N@1224|Proteobacteria,1RMHX@1236|Gammaproteobacteria,1XTPA@135623|Vibrionales	135623|Vibrionales	F	Catalyzes the reversible phosphorylation of UMP to UDP	pyrH	-	2.7.4.22	ko:K09903	ko00240,ko01100,map00240,map01100	-	R00158	RC00002	ko00000,ko00001,ko01000	-	-	-	AA_kinase
WP_005380330.1	1219076.N646_1425	1.9e-90	338.6	COG0233@1|root,COG0233@2|Bacteria,1N66T@1224|Proteobacteria,1RN75@1236|Gammaproteobacteria,1XUSS@135623|Vibrionales	135623|Vibrionales	J	Responsible for the release of ribosomes from messenger RNA at the termination of protein biosynthesis. May increase the efficiency of translation by recycling ribosomes from one round of translation to another	frr	GO:0002181,GO:0002184,GO:0003674,GO:0005488,GO:0005575,GO:0005622,GO:0005623,GO:0005737,GO:0006412,GO:0006415,GO:0006518,GO:0006807,GO:0008150,GO:0008152,GO:0009058,GO:0009059,GO:0009987,GO:0010467,GO:0016043,GO:0019538,GO:0022411,GO:0032984,GO:0034641,GO:0034645,GO:0043021,GO:0043023,GO:0043043,GO:0043170,GO:0043603,GO:0043604,GO:0043624,GO:0043933,GO:0044237,GO:0044238,GO:0044249,GO:0044260,GO:…	-	ko:K02838	-	-	-	-	ko00000,ko03012	-	-	-	RRF
WP_005380331.1	1219076.N646_1424	3.8e-139	500.7	COG0020@1|root,COG0020@2|Bacteria,1MVP1@1224|Proteobacteria,1RMVX@1236|Gammaproteobacteria,1XTBC@135623|Vibrionales	135623|Vibrionales	H	Catalyzes the sequential condensation of isopentenyl diphosphate (IPP) with (2E,6E)-farnesyl diphosphate (E,E-FPP) to yield (2Z,6Z,10Z,14Z,18Z,22Z,26Z,30Z,34E,38E)-undecaprenyl diphosphate (di-trans,octa-cis-UPP). UPP is the precursor of glycosyl carrier lipid in the biosynthesis of bacterial cell wall polysaccharide components such as peptidoglycan and lipopolysaccharide	uppS	GO:0000270,GO:0002094,GO:0003674,GO:0003824,GO:0004659,GO:0005575,GO:0005622,GO:0005623,GO:0005737,GO:0005829,GO:0006022,GO:0006023,GO:0006024,GO:0006066,GO:0006629,GO:0006720,GO:0006807,GO:0008150,GO:0008152,GO:0008299,GO:0008610,GO:0009058,GO:0009059,GO:0009252,GO:0009273,GO:0009987,GO:0016093,GO:0016094,GO:0016740,GO:0016765,GO:0030203,GO:0034645,GO:0042546,GO:0043170,GO:0044036,GO:0044038,GO:…	2.5.1.31	ko:K00806	ko00900,ko01110,map00900,map01110	-	R06447	RC00279,RC02839	ko00000,ko00001,ko01000,ko01006	-	-	-	Prenyltransf
WP_005380347.1	1219076.N646_1418	2.4e-144	518.5	COG1044@1|root,COG1044@2|Bacteria,1MUX6@1224|Proteobacteria,1RNYI@1236|Gammaproteobacteria,1XSDH@135623|Vibrionales	135623|Vibrionales	I	Catalyzes the N-acylation of UDP-3-O-acylglucosamine using 3-hydroxyacyl-ACP as the acyl donor. Is involved in the biosynthesis of lipid A, a phosphorylated glycolipid that anchors the lipopolysaccharide to the outer membrane of the cell	lpxD	GO:0003674,GO:0003824,GO:0005975,GO:0006629,GO:0006643,GO:0006644,GO:0006664,GO:0006793,GO:0006796,GO:0008150,GO:0008152,GO:0008610,GO:0008654,GO:0009058,GO:0009245,GO:0009247,GO:0009311,GO:0009312,GO:0009987,GO:0016051,GO:0016740,GO:0016746,GO:0019637,GO:0044237,GO:0044238,GO:0044249,GO:0044255,GO:0046467,GO:0046493,GO:0071704,GO:0090407,GO:1901135,GO:1901137,GO:1901269,GO:1901271,GO:1901576,GO:…	2.3.1.191	ko:K02536	ko00540,ko01100,map00540,map01100	M00060	R04550	RC00039,RC00166	ko00000,ko00001,ko00002,ko01000,ko01005	-	-	-	Hexapep,Hexapep_2,LpxD
WP_005380349.1	223926.28807305	7.8e-79	299.7	COG0764@1|root,COG0764@2|Bacteria,1RH2T@1224|Proteobacteria,1S63E@1236|Gammaproteobacteria,1XVJ6@135623|Vibrionales	135623|Vibrionales	I	Involved in unsaturated fatty acids biosynthesis. Catalyzes the dehydration of short chain beta-hydroxyacyl-ACPs and long chain saturated and unsaturated beta-hydroxyacyl-ACPs	fabZ	GO:0003674,GO:0003824,GO:0006082,GO:0006629,GO:0006631,GO:0006633,GO:0008150,GO:0008152,GO:0008610,GO:0009058,GO:0009987,GO:0016053,GO:0016829,GO:0016835,GO:0016836,GO:0019752,GO:0032787,GO:0043436,GO:0044237,GO:0044238,GO:0044249,GO:0044255,GO:0044281,GO:0044283,GO:0046394,GO:0071704,GO:0072330,GO:1901576	4.2.1.59	ko:K02372	ko00061,ko00780,ko01100,ko01212,map00061,map00780,map01100,map01212	M00083,M00572	R04428,R04535,R04537,R04544,R04568,R04954,R04965,R07764,R10117,R10121	RC00831,RC01095	ko00000,ko00001,ko00002,ko01000,ko01004	-	-	-	FabA
WP_005380357.1	1219076.N646_1415	2.7e-119	434.9	COG1043@1|root,COG1043@2|Bacteria,1MUHQ@1224|Proteobacteria,1RPHB@1236|Gammaproteobacteria,1XSN6@135623|Vibrionales	135623|Vibrionales	M	Involved in the biosynthesis of lipid A, a phosphorylated glycolipid that anchors the lipopolysaccharide to the outer membrane of the cell	lpxA	GO:0003674,GO:0003824,GO:0005975,GO:0006629,GO:0006643,GO:0006644,GO:0006664,GO:0006793,GO:0006796,GO:0008150,GO:0008152,GO:0008374,GO:0008610,GO:0008654,GO:0008780,GO:0009058,GO:0009245,GO:0009247,GO:0009311,GO:0009312,GO:0009987,GO:0016051,GO:0016740,GO:0016746,GO:0016747,GO:0019637,GO:0044237,GO:0044238,GO:0044249,GO:0044255,GO:0046467,GO:0046493,GO:0071704,GO:0090407,GO:1901135,GO:1901137,GO:…	2.3.1.129	ko:K00677	ko00540,ko01100,ko01503,map00540,map01100,map01503	M00060	R04567	RC00039,RC00055	ko00000,ko00001,ko00002,ko01000,ko01005	-	-	-	Acetyltransf_11,Hexapep
WP_005380365.1	1219076.N646_1411	2.9e-176	624.4	COG0825@1|root,COG0825@2|Bacteria,1MURN@1224|Proteobacteria,1RNN8@1236|Gammaproteobacteria,1XU3J@135623|Vibrionales	135623|Vibrionales	I	Component of the acetyl coenzyme A carboxylase (ACC) complex. First, biotin carboxylase catalyzes the carboxylation of biotin on its carrier protein (BCCP) and then the CO(2) group is transferred by the carboxyltransferase to acetyl-CoA to form malonyl-CoA	accA	GO:0003674,GO:0003824,GO:0003989,GO:0005575,GO:0005622,GO:0005623,GO:0005737,GO:0006082,GO:0006629,GO:0006631,GO:0006633,GO:0008150,GO:0008152,GO:0008610,GO:0009058,GO:0009317,GO:0009987,GO:0016053,GO:0016421,GO:0016874,GO:0016885,GO:0019752,GO:0032787,GO:0032991,GO:0043436,GO:0044237,GO:0044238,GO:0044249,GO:0044255,GO:0044281,GO:0044283,GO:0044424,GO:0044444,GO:0044464,GO:0046394,GO:0071704,GO:…	2.1.3.15,6.4.1.2	ko:K01962	ko00061,ko00620,ko00640,ko00720,ko01100,ko01110,ko01120,ko01130,ko01200,ko01212,map00061,map00620,map00640,map00720,map01100,map01110,map01120,map01130,map01200,map01212	M00082,M00376	R00742,R04386	RC00040,RC00253,RC00367	ko00000,ko00001,ko00002,ko01000	-	-	-	ACCA
WP_005380372.1	1219076.N646_1408	1.3e-54	218.8	COG0347@1|root,COG0347@2|Bacteria,1RGWK@1224|Proteobacteria,1S67I@1236|Gammaproteobacteria,1XXCB@135623|Vibrionales	135623|Vibrionales	K	Belongs to the P(II) protein family	glnB	-	-	ko:K04751	ko02020,map02020	-	-	-	ko00000,ko00001	-	-	-	P-II
WP_005380380.1	674977.VMC_17930	4e-144	517.3	COG0491@1|root,COG0491@2|Bacteria,1MU8Q@1224|Proteobacteria,1S22I@1236|Gammaproteobacteria,1XTAM@135623|Vibrionales	135623|Vibrionales	S	Thiolesterase that catalyzes the hydrolysis of S-D- lactoyl-glutathione to form glutathione and D-lactic acid	gloB	GO:0003674,GO:0003824,GO:0004416,GO:0006518,GO:0006575,GO:0006749,GO:0006790,GO:0006807,GO:0008150,GO:0008152,GO:0009987,GO:0016787,GO:0016788,GO:0016790,GO:0034641,GO:0043603,GO:0044237,GO:0051186,GO:0071704,GO:1901564	3.1.2.6	ko:K01069	ko00620,map00620	-	R01736	RC00004,RC00137	ko00000,ko00001,ko01000	-	-	-	HAGH_C,Lactamase_B
WP_005380384.1	1219076.N646_1402	9.4e-88	329.3	COG0328@1|root,COG0328@2|Bacteria,1RCZ1@1224|Proteobacteria,1S3YC@1236|Gammaproteobacteria,1XT8K@135623|Vibrionales	135623|Vibrionales	L	Endonuclease that specifically degrades the RNA of RNA- DNA hybrids	rnhA	GO:0003674,GO:0003824,GO:0004518,GO:0004519,GO:0004521,GO:0004523,GO:0004540,GO:0006139,GO:0006259,GO:0006260,GO:0006261,GO:0006271,GO:0006273,GO:0006401,GO:0006725,GO:0006807,GO:0008150,GO:0008152,GO:0009056,GO:0009057,GO:0009058,GO:0009059,GO:0009987,GO:0016070,GO:0016787,GO:0016788,GO:0016891,GO:0016893,GO:0019439,GO:0022616,GO:0033567,GO:0034641,GO:0034645,GO:0034655,GO:0043137,GO:0043170,GO:…	3.1.26.4	ko:K03469	ko03030,map03030	-	-	-	ko00000,ko00001,ko01000,ko03032	-	-	-	RNase_H
WP_005380385.1	1219076.N646_1401	7.7e-137	493.0	COG0847@1|root,COG0847@2|Bacteria,1MV8Z@1224|Proteobacteria,1RNHQ@1236|Gammaproteobacteria,1XTSV@135623|Vibrionales	135623|Vibrionales	L	DNA polymerase III is a complex, multichain enzyme responsible for most of the replicative synthesis in bacteria. The epsilon subunit contain the editing function and is a proofreading 3'-5' exonuclease	dnaQ	-	2.7.7.7	ko:K02342	ko00230,ko00240,ko01100,ko03030,ko03430,ko03440,map00230,map00240,map01100,map03030,map03430,map03440	M00260	R00375,R00376,R00377,R00378	RC02795	ko00000,ko00001,ko00002,ko01000,ko03032,ko03400	-	-	-	RNase_T
WP_005380392.1	674977.VMC_18020	1.7e-102	378.6	COG0279@1|root,COG0279@2|Bacteria,1NVIE@1224|Proteobacteria,1RP6M@1236|Gammaproteobacteria,1XSJH@135623|Vibrionales	135623|Vibrionales	G	Catalyzes the isomerization of sedoheptulose 7-phosphate in D-glycero-D-manno-heptose 7-phosphate	gmhA	GO:0000271,GO:0003674,GO:0003824,GO:0005975,GO:0005976,GO:0006629,GO:0008150,GO:0008152,GO:0008610,GO:0008653,GO:0008968,GO:0009058,GO:0009059,GO:0009103,GO:0009244,GO:0009311,GO:0009312,GO:0009987,GO:0016051,GO:0016853,GO:0016866,GO:0016868,GO:0033692,GO:0034637,GO:0034645,GO:0043170,GO:0044237,GO:0044238,GO:0044249,GO:0044255,GO:0044260,GO:0044262,GO:0044264,GO:0046401,GO:0071704,GO:1901135,GO:…	5.3.1.28	ko:K03271	ko00540,ko01100,map00540,map01100	M00064	R05645,R09768,R09769	RC00434	ko00000,ko00001,ko00002,ko01000,ko01005	-	-	-	SIS_2
WP_005380394.1	1219076.N646_1393	2.6e-168	597.8	COG0121@1|root,COG0121@2|Bacteria,1MU1J@1224|Proteobacteria,1RNEK@1236|Gammaproteobacteria,1XTCN@135623|Vibrionales	135623|Vibrionales	S	glutamine amidotransferase	yafJ	-	-	-	-	-	-	-	-	-	-	-	GATase_4
WP_005380401.1	1219076.N646_1389	5.7e-112	410.2	COG0035@1|root,COG0035@2|Bacteria,1MV4N@1224|Proteobacteria,1RPBG@1236|Gammaproteobacteria,1XTNV@135623|Vibrionales	135623|Vibrionales	F	Catalyzes the conversion of uracil and 5-phospho-alpha- D-ribose 1-diphosphate (PRPP) to UMP and diphosphate	upp	GO:0003674,GO:0003824,GO:0004845,GO:0004849,GO:0005575,GO:0005622,GO:0005623,GO:0005737,GO:0005829,GO:0006139,GO:0006206,GO:0006213,GO:0006220,GO:0006221,GO:0006222,GO:0006725,GO:0006753,GO:0006793,GO:0006796,GO:0006807,GO:0008150,GO:0008152,GO:0008655,GO:0009058,GO:0009112,GO:0009116,GO:0009117,GO:0009119,GO:0009123,GO:0009124,GO:0009129,GO:0009130,GO:0009156,GO:0009161,GO:0009163,GO:0009165,GO:…	2.4.2.9	ko:K00761	ko00240,ko01100,map00240,map01100	-	R00966	RC00063	ko00000,ko00001,ko01000	-	-	-	UPRTase
WP_005380407.1	1219076.N646_1386	7.8e-76	289.7	COG3308@1|root,COG3308@2|Bacteria,1N134@1224|Proteobacteria,1S8XA@1236|Gammaproteobacteria,1XY46@135623|Vibrionales	135623|Vibrionales	S	Predicted membrane protein (DUF2069)	-	-	-	-	-	-	-	-	-	-	-	-	DUF2069
WP_005380409.1	1219076.N646_1385	1.8e-104	385.2	COG0655@1|root,COG0655@2|Bacteria,1MW7N@1224|Proteobacteria,1S23B@1236|Gammaproteobacteria,1XTDI@135623|Vibrionales	135623|Vibrionales	S	COG0655 Multimeric flavodoxin WrbA	wrbA	-	1.6.5.2	ko:K03809	ko00130,ko01110,map00130,map01110	-	R02964,R03643,R03816	RC00819	ko00000,ko00001,ko01000	-	-	-	FMN_red
WP_005380410.1	1219076.N646_1384	1e-57	229.2	COG1393@1|root,COG1393@2|Bacteria,1MZ4Z@1224|Proteobacteria,1S8XH@1236|Gammaproteobacteria,1XXT8@135623|Vibrionales	135623|Vibrionales	C	COG1393 Arsenate reductase and related proteins, glutaredoxin family	arsC	-	1.20.4.1	ko:K00537	-	-	-	-	ko00000,ko01000	-	-	-	ArsC
WP_005380420.1	1219076.N646_1379	1e-93	349.4	COG2716@1|root,COG2716@2|Bacteria,1R7W7@1224|Proteobacteria,1RSDP@1236|Gammaproteobacteria,1XVQB@135623|Vibrionales	135623|Vibrionales	E	glycine cleavage system	gcvR	-	-	ko:K03567	ko02026,map02026	-	-	-	ko00000,ko00001,ko03000	-	-	-	ACT_6
WP_005380424.1	674977.VMC_30520	3.7e-193	680.6	COG3317@1|root,COG3317@2|Bacteria,1MUUK@1224|Proteobacteria,1RN2X@1236|Gammaproteobacteria,1XTAQ@135623|Vibrionales	135623|Vibrionales	M	Part of the outer membrane protein assembly complex, which is involved in assembly and insertion of beta-barrel proteins into the outer membrane	bamC	-	-	ko:K07287	-	-	-	-	ko00000,ko02000	1.B.33.1	-	-	Lipoprotein_18
WP_005380425.1	1219076.N646_1376	3.4e-26	123.6	2AWNI@1|root,31NJB@2|Bacteria,1QKA0@1224|Proteobacteria,1TIDI@1236|Gammaproteobacteria,1XYXM@135623|Vibrionales	135623|Vibrionales	S	Protein of unknown function (DUF2897)	-	-	-	-	-	-	-	-	-	-	-	-	DUF2897
WP_005380431.1	1219076.N646_1373	1.3e-60	238.8	COG1393@1|root,COG1393@2|Bacteria,1MZ6S@1224|Proteobacteria,1S8TR@1236|Gammaproteobacteria,1XXZI@135623|Vibrionales	135623|Vibrionales	P	Belongs to the ArsC family	yffB	-	-	-	-	-	-	-	-	-	-	-	ArsC
WP_005380437.1	1219076.N646_1370	2e-29	135.2	2E37U@1|root,32Y7H@2|Bacteria,1N8JQ@1224|Proteobacteria,1SCAH@1236|Gammaproteobacteria,1XYDU@135623|Vibrionales	135623|Vibrionales	S	Protein of unknown function (DUF2956)	VC2147	-	-	-	-	-	-	-	-	-	-	-	DUF2956
WP_005380443.1	1219076.N646_1367	2.9e-199	701.0	COG1344@1|root,COG1344@2|Bacteria,1MV1N@1224|Proteobacteria,1RN0Y@1236|Gammaproteobacteria,1XTVF@135623|Vibrionales	135623|Vibrionales	N	Flagellin is the subunit protein which polymerizes to form the filaments of bacterial flagella	flaE	GO:0005575,GO:0005576,GO:0005623,GO:0009288,GO:0042995,GO:0043226,GO:0043228,GO:0044464	-	ko:K02406	ko02020,ko02040,ko04621,ko04626,ko05132,ko05134,map02020,map02040,map04621,map04626,map05132,map05134	-	-	-	ko00000,ko00001,ko02035	-	-	-	Flagellin_C,Flagellin_IN,Flagellin_N
WP_005380449.1	1219076.N646_1365	2.5e-195	688.0	COG1344@1|root,COG1344@2|Bacteria,1MV1N@1224|Proteobacteria,1RN0Y@1236|Gammaproteobacteria,1XSDK@135623|Vibrionales	135623|Vibrionales	N	Flagellin is the subunit protein which polymerizes to form the filaments of bacterial flagella	flaB	GO:0005575,GO:0005576,GO:0005623,GO:0009288,GO:0042995,GO:0043226,GO:0043228,GO:0044464	-	ko:K02406	ko02020,ko02040,ko04621,ko04626,ko05132,ko05134,map02020,map02040,map04621,map04626,map05132,map05134	-	-	-	ko00000,ko00001,ko02035	-	-	-	Flagellin_C,Flagellin_IN,Flagellin_N
WP_005380457.1	1219076.N646_1361	2.5e-68	264.6	COG1516@1|root,COG1516@2|Bacteria,1MZ3G@1224|Proteobacteria,1S8TQ@1236|Gammaproteobacteria,1XWX6@135623|Vibrionales	135623|Vibrionales	N	Flagellar protein FliS	fliS	GO:0003674,GO:0005198	-	ko:K02422	ko02040,map02040	-	-	-	ko00000,ko00001,ko02035	-	-	-	FliS
WP_005380462.1	1219076.N646_1356	0.0	1109.7	COG1766@1|root,COG1766@2|Bacteria,1MUQR@1224|Proteobacteria,1RN6T@1236|Gammaproteobacteria,1XTYM@135623|Vibrionales	135623|Vibrionales	N	The M ring may be actively involved in energy transduction	fliF	-	-	ko:K02409	ko02040,map02040	-	-	-	ko00000,ko00001,ko02035,ko02044	3.A.6.2,3.A.6.3	-	-	YscJ_FliF,YscJ_FliF_C
WP_005380479.1	1219076.N646_1345	2e-65	255.0	COG1886@1|root,COG1886@2|Bacteria,1RGWT@1224|Proteobacteria,1S5YE@1236|Gammaproteobacteria,1XWWS@135623|Vibrionales	135623|Vibrionales	N	FliN is one of three proteins (FliG, FliN, FliM) that form the rotor-mounted switch complex (C ring), located at the base of the basal body. This complex interacts with the CheY and CheZ chemotaxis proteins, in addition to contacting components of the motor that determine the direction of flagellar rotation	fliN	-	-	ko:K02417	ko02030,ko02040,map02030,map02040	-	-	-	ko00000,ko00001,ko02035,ko02044	3.A.6.2,3.A.6.3	-	-	FliMN_C
WP_005380480.1	674977.VMC_12370	6.5e-64	250.0	COG3190@1|root,COG3190@2|Bacteria,1PQ31@1224|Proteobacteria,1SGKN@1236|Gammaproteobacteria,1XY0C@135623|Vibrionales	135623|Vibrionales	N	COG3190 Flagellar biogenesis protein	fliO	-	-	ko:K02418	ko02040,map02040	-	-	-	ko00000,ko00001,ko02035,ko02044	3.A.6.2	-	-	FliO
WP_005380488.1	1219076.N646_1342	4e-38	163.7	COG1987@1|root,COG1987@2|Bacteria,1N73W@1224|Proteobacteria,1SCBG@1236|Gammaproteobacteria,1XXW8@135623|Vibrionales	135623|Vibrionales	N	Role in flagellar biosynthesis	fliQ	-	-	ko:K02420	ko02040,map02040	-	-	-	ko00000,ko00001,ko02035,ko02044	3.A.6.2	-	-	Bac_export_3
WP_005380498.1	1219076.N646_1337	6.7e-159	566.6	COG0455@1|root,COG0455@2|Bacteria,1R8IW@1224|Proteobacteria,1RMZ2@1236|Gammaproteobacteria,1XTYQ@135623|Vibrionales	135623|Vibrionales	D	Belongs to the ParA family	flhG	-	-	ko:K04562	-	-	-	-	ko00000,ko02035	-	-	-	ParA
WP_005380499.1	1219076.N646_1336	6.8e-133	479.9	COG1191@1|root,COG1191@2|Bacteria,1MWEU@1224|Proteobacteria,1RMKJ@1236|Gammaproteobacteria,1XSRM@135623|Vibrionales	135623|Vibrionales	K	Sigma factors are initiation factors that promote the attachment of RNA polymerase to specific initiation sites and are then released. This sigma factor controls the expression of flagella-related genes	fliA	-	-	ko:K02405	ko02020,ko02025,ko02026,ko02040,ko05111,map02020,map02025,map02026,map02040,map05111	-	-	-	ko00000,ko00001,ko02035,ko03021	-	-	-	Sigma70_r2,Sigma70_r3,Sigma70_r4
WP_005380502.1	1219076.N646_1334	2.2e-131	474.9	COG3143@1|root,COG3143@2|Bacteria,1NIV6@1224|Proteobacteria,1RNG2@1236|Gammaproteobacteria,1XURP@135623|Vibrionales	135623|Vibrionales	NT	Plays an important role in bacterial chemotaxis signal transduction pathway by accelerating the dephosphorylation of phosphorylated CheY (CheY-P)	cheZ	-	-	ko:K03414	ko02030,map02030	-	-	-	ko00000,ko00001,ko02035	-	-	-	CheZ
WP_005380504.1	674977.VMC_12250	2.1e-194	684.9	COG2201@1|root,COG2201@2|Bacteria,1MWCN@1224|Proteobacteria,1RN67@1236|Gammaproteobacteria,1XU6C@135623|Vibrionales	135623|Vibrionales	NT	catalyzes the demethylation of specific methylglutamate residues introduced into the chemoreceptors (methyl-accepting chemotaxis proteins) by CheR	cheB	GO:0003674,GO:0003824,GO:0006935,GO:0008150,GO:0008984,GO:0009605,GO:0016787,GO:0016788,GO:0040011,GO:0042221,GO:0042330,GO:0050896,GO:0051723,GO:0052689,GO:0140096	3.1.1.61,3.5.1.44	ko:K03412	ko02020,ko02030,map02020,map02030	M00506	-	-	ko00000,ko00001,ko00002,ko01000,ko02022,ko02035	-	-	-	CheB_methylest,Response_reg
WP_005380505.1	1219076.N646_1331	3.6e-140	504.2	COG1192@1|root,COG1192@2|Bacteria,1MWSE@1224|Proteobacteria,1RQ3X@1236|Gammaproteobacteria,1XUJC@135623|Vibrionales	135623|Vibrionales	D	COG1192 ATPases involved in chromosome partitioning	-	-	-	ko:K03496	-	-	-	-	ko00000,ko03036,ko04812	-	-	-	AAA_31
WP_005380507.1	1219076.N646_1329	1.3e-82	312.4	COG0835@1|root,COG0835@2|Bacteria,1RAH1@1224|Proteobacteria,1SYDF@1236|Gammaproteobacteria,1XSQC@135623|Vibrionales	135623|Vibrionales	NT	COG0835 Chemotaxis signal transduction protein	cheW	-	-	ko:K03408	ko02020,ko02030,map02020,map02030	-	-	-	ko00000,ko00001,ko02035	-	-	-	CheW
WP_005380511.1	1219076.N646_1326	8.9e-110	402.9	COG4133@1|root,COG4133@2|Bacteria,1MZPC@1224|Proteobacteria,1S3R2@1236|Gammaproteobacteria,1XTSS@135623|Vibrionales	135623|Vibrionales	P	once thought to export heme, this seems not to be the case, but its exact role is uncertain. Responsible for energy coupling to the transport system	ccmA	GO:0003674,GO:0005215,GO:0006810,GO:0008150,GO:0015232,GO:0015886,GO:0022857,GO:0051179,GO:0051181,GO:0051184,GO:0051234,GO:0055085,GO:0071702,GO:0071705,GO:1901678	3.6.3.41	ko:K02193	ko02010,map02010	M00259	-	-	ko00000,ko00001,ko00002,ko01000,ko02000	3.A.1.107	-	-	ABC_tran
WP_005380512.1	1219076.N646_1325	3.2e-105	387.9	COG2386@1|root,COG2386@2|Bacteria,1NJB0@1224|Proteobacteria,1RRFJ@1236|Gammaproteobacteria,1XSZY@135623|Vibrionales	135623|Vibrionales	U	Required for the export of heme to the periplasm for the biogenesis of c-type cytochromes	ccmB	-	-	ko:K02194	ko02010,map02010	M00259	-	-	ko00000,ko00001,ko00002,ko02000	3.A.1.107	-	-	CcmB
WP_005380513.1	1219076.N646_1324	2.4e-141	508.1	COG0755@1|root,COG0755@2|Bacteria,1MU61@1224|Proteobacteria,1RP3R@1236|Gammaproteobacteria,1XSSK@135623|Vibrionales	135623|Vibrionales	U	Required for the export of heme to the periplasm for the biogenesis of c-type cytochromes	ccmC	-	-	ko:K02195	ko02010,map02010	M00259	-	-	ko00000,ko00001,ko00002,ko02000	3.A.1.107	-	-	Cytochrom_C_asm
WP_005380515.1	1219076.N646_1323	1.4e-27	128.3	COG3114@1|root,COG3114@2|Bacteria,1NGBM@1224|Proteobacteria,1SGGH@1236|Gammaproteobacteria,1XYX8@135623|Vibrionales	135623|Vibrionales	U	Required for the export of heme to the periplasm for the biogenesis of c-type cytochromes	ccmD	-	-	ko:K02196	ko02010,map02010	-	-	-	ko00000,ko00001,ko02000	3.A.1.107	-	-	CcmD
WP_005380516.1	1219076.N646_1322	5.1e-84	317.0	COG2332@1|root,COG2332@2|Bacteria,1RHN5@1224|Proteobacteria,1S5VA@1236|Gammaproteobacteria,1XU2B@135623|Vibrionales	135623|Vibrionales	O	Heme chaperone required for the biogenesis of c-type cytochromes. Transiently binds heme delivered by CcmC and transfers the heme to apo-cytochromes in a process facilitated by CcmF and CcmH	ccmE	GO:0003674,GO:0003824,GO:0008150,GO:0009987,GO:0016043,GO:0017004,GO:0022607,GO:0034622,GO:0043933,GO:0044085,GO:0065003,GO:0071840	-	ko:K02197	-	-	-	-	ko00000	-	-	-	CcmE
WP_005380518.1	1219076.N646_1320	1.3e-104	385.6	COG0526@1|root,COG0526@2|Bacteria,1RI3N@1224|Proteobacteria,1S5YV@1236|Gammaproteobacteria,1XUQ2@135623|Vibrionales	135623|Vibrionales	CO	Thiol disulfide interchange protein	dsbE	GO:0003674,GO:0003756,GO:0003824,GO:0008150,GO:0009987,GO:0016043,GO:0016853,GO:0016860,GO:0016864,GO:0017004,GO:0022607,GO:0034622,GO:0043933,GO:0044085,GO:0065003,GO:0071840,GO:0140096	-	ko:K02199	-	-	-	-	ko00000,ko03110	-	-	-	Redoxin
WP_005380519.1	674977.VMC_12140	3.6e-82	310.8	COG3088@1|root,COG3088@2|Bacteria,1MZZ5@1224|Proteobacteria,1S9DV@1236|Gammaproteobacteria,1XWZ0@135623|Vibrionales	135623|Vibrionales	P	subunit of a heme lyase	ccmH	-	-	ko:K02200	-	-	-	-	ko00000	-	-	-	CcmH
WP_005380528.1	223926.28807203	7.5e-103	379.8	COG1595@1|root,COG1595@2|Bacteria,1R9ZN@1224|Proteobacteria,1S7BJ@1236|Gammaproteobacteria,1XTMQ@135623|Vibrionales	135623|Vibrionales	K	Belongs to the sigma-70 factor family. ECF subfamily	-	-	-	ko:K03088	-	-	-	-	ko00000,ko03021	-	-	-	Sigma70_r2,Sigma70_r4_2
WP_005380537.1	1219076.N646_1307	1.1e-83	315.8	COG2062@1|root,COG2062@2|Bacteria,1NAAE@1224|Proteobacteria,1SAT1@1236|Gammaproteobacteria,1XXBT@135623|Vibrionales	135623|Vibrionales	T	Phosphohistidine phosphatase sixA	sixA	-	-	ko:K08296	-	-	-	-	ko00000,ko01000	-	-	-	His_Phos_1
WP_005380541.1	1219076.N646_1305	1.3e-181	642.1	COG2890@1|root,COG2890@2|Bacteria,1MX8Q@1224|Proteobacteria,1RPHQ@1236|Gammaproteobacteria,1XUD9@135623|Vibrionales	135623|Vibrionales	J	Specifically methylates the 50S ribosomal protein L3 on a specific glutamine residue	prmB	GO:0003674,GO:0003824,GO:0005575,GO:0005622,GO:0005623,GO:0005737,GO:0005829,GO:0006139,GO:0006259,GO:0006304,GO:0006305,GO:0006306,GO:0006464,GO:0006479,GO:0006725,GO:0006807,GO:0008150,GO:0008152,GO:0008168,GO:0008170,GO:0008213,GO:0008276,GO:0008757,GO:0009007,GO:0009008,GO:0009987,GO:0016740,GO:0016741,GO:0018364,GO:0019538,GO:0032259,GO:0032775,GO:0034641,GO:0036009,GO:0036211,GO:0043170,GO:…	2.1.1.298	ko:K07320	-	-	R10806	RC00003,RC03279	ko00000,ko01000,ko03009	-	-	-	MTS
WP_005380546.1	1219076.N646_1302	1.4e-100	372.1	COG3101@1|root,COG3101@2|Bacteria,1MWTG@1224|Proteobacteria,1RNHD@1236|Gammaproteobacteria,1XTN3@135623|Vibrionales	135623|Vibrionales	S	protein conserved in bacteria	yfcM	-	-	ko:K09906	-	-	-	-	ko00000,ko01000,ko03012	-	-	-	EpmC
WP_005380557.1	1219076.N646_1297	1.1e-225	788.9	COG0304@1|root,COG0304@2|Bacteria,1MU1X@1224|Proteobacteria,1RMDE@1236|Gammaproteobacteria,1XT7W@135623|Vibrionales	135623|Vibrionales	IQ	Belongs to the beta-ketoacyl-ACP synthases family	fabB	-	2.3.1.41	ko:K00647	ko00061,ko00780,ko01100,ko01212,map00061,map00780,map01100,map01212	M00083,M00572	R04355,R04726,R04952,R04957,R04960,R04963,R04968,R07762,R10115,R10119	RC00039,RC02728,RC02729,RC02888	ko00000,ko00001,ko00002,ko01000,ko01004	-	-	-	Ketoacyl-synt_C,ketoacyl-synt
WP_005380562.1	1219076.N646_1295	4.5e-191	673.7	COG0136@1|root,COG0136@2|Bacteria,1MUHG@1224|Proteobacteria,1RNB6@1236|Gammaproteobacteria,1XT9P@135623|Vibrionales	135623|Vibrionales	E	Catalyzes the NADPH-dependent formation of L-aspartate- semialdehyde (L-ASA) by the reductive dephosphorylation of L- aspartyl-4-phosphate	asd	GO:0000096,GO:0000097,GO:0003674,GO:0003824,GO:0004073,GO:0006082,GO:0006520,GO:0006549,GO:0006553,GO:0006555,GO:0006566,GO:0006790,GO:0006807,GO:0008150,GO:0008152,GO:0008652,GO:0009058,GO:0009066,GO:0009067,GO:0009081,GO:0009082,GO:0009085,GO:0009086,GO:0009088,GO:0009089,GO:0009097,GO:0009987,GO:0016053,GO:0016491,GO:0016620,GO:0016903,GO:0019752,GO:0043436,GO:0043648,GO:0044237,GO:0044238,GO:…	1.2.1.11	ko:K00133	ko00260,ko00261,ko00270,ko00300,ko01100,ko01110,ko01120,ko01130,ko01210,ko01230,map00260,map00261,map00270,map00300,map01100,map01110,map01120,map01130,map01210,map01230	M00016,M00017,M00018,M00033,M00525,M00526,M00527	R02291	RC00684	ko00000,ko00001,ko00002,ko01000	-	-	-	Semialdhyde_dh,Semialdhyde_dhC
WP_005380586.1	674977.VMC_15470	3.1e-242	844.0	COG0285@1|root,COG0285@2|Bacteria,1MVCH@1224|Proteobacteria,1RMB0@1236|Gammaproteobacteria,1XSGS@135623|Vibrionales	135623|Vibrionales	H	Belongs to the folylpolyglutamate synthase family	folC	-	6.3.2.12,6.3.2.17	ko:K11754	ko00790,ko01100,map00790,map01100	M00126,M00841	R00942,R02237,R04241	RC00064,RC00090,RC00162	ko00000,ko00001,ko00002,ko01000	-	-	-	Mur_ligase_C,Mur_ligase_M
WP_005380588.1	674977.VMC_15460	1.4e-99	369.0	COG3147@1|root,COG3147@2|Bacteria,1NGE3@1224|Proteobacteria,1SCGC@1236|Gammaproteobacteria,1XVJ5@135623|Vibrionales	135623|Vibrionales	S	protein conserved in bacteria	dedD	-	-	ko:K03749	-	-	-	-	ko00000	-	-	-	SPOR
WP_005380590.1	1219076.N646_1289	2.2e-82	311.6	COG1286@1|root,COG1286@2|Bacteria,1NF4G@1224|Proteobacteria,1RQ58@1236|Gammaproteobacteria,1XSSE@135623|Vibrionales	135623|Vibrionales	S	membrane protein, required for colicin V production	cvpA	-	-	ko:K03558	-	-	-	-	ko00000	-	-	-	Colicin_V
WP_005380606.1	1219076.N646_1286	1.3e-207	728.8	COG2204@1|root,COG2204@2|Bacteria,1QUG8@1224|Proteobacteria,1T1Y0@1236|Gammaproteobacteria,1XT04@135623|Vibrionales	135623|Vibrionales	T	COG0784 FOG CheY-like receiver	rssB	-	-	-	-	-	-	-	-	-	-	-	Response_reg
WP_005380615.1	1219076.N646_1283	2.2e-96	358.2	COG0503@1|root,COG0503@2|Bacteria,1MVZ6@1224|Proteobacteria,1S2N9@1236|Gammaproteobacteria,1XT0Q@135623|Vibrionales	135623|Vibrionales	F	Catalyzes a salvage reaction resulting in the formation of AMP, that is energically less costly than de novo synthesis	apt	GO:0003674,GO:0003824,GO:0003999,GO:0006139,GO:0006166,GO:0006725,GO:0006807,GO:0008150,GO:0008152,GO:0009058,GO:0009116,GO:0009119,GO:0009163,GO:0009987,GO:0016740,GO:0016757,GO:0016763,GO:0018130,GO:0019438,GO:0034404,GO:0034641,GO:0034654,GO:0042278,GO:0042451,GO:0042455,GO:0043094,GO:0043101,GO:0043174,GO:0044237,GO:0044238,GO:0044249,GO:0044271,GO:0044281,GO:0044283,GO:0046128,GO:0046129,GO:…	2.4.2.7	ko:K00759	ko00230,ko01100,map00230,map01100	-	R00190,R01229,R04378	RC00063	ko00000,ko00001,ko01000,ko04147	-	-	-	Pribosyltran
WP_005380618.1	1219076.N646_1281	3.5e-52	210.7	COG0718@1|root,COG0718@2|Bacteria,1RGZD@1224|Proteobacteria,1S5WU@1236|Gammaproteobacteria,1XXBA@135623|Vibrionales	135623|Vibrionales	S	Binds to DNA and alters its conformation. May be involved in regulation of gene expression, nucleoid organization and DNA protection	ybaB	-	-	ko:K09747	-	-	-	-	ko00000	-	-	-	YbaB_DNA_bd
WP_005380619.1	674977.VMC_15360	1.7e-110	405.2	COG0353@1|root,COG0353@2|Bacteria,1MV9Q@1224|Proteobacteria,1RN99@1236|Gammaproteobacteria,1XUCA@135623|Vibrionales	135623|Vibrionales	L	May play a role in DNA repair. It seems to be involved in an RecBC-independent recombinational process of DNA repair. It may act with RecF and RecO	recR	GO:0006139,GO:0006259,GO:0006281,GO:0006310,GO:0006725,GO:0006807,GO:0006950,GO:0006974,GO:0008150,GO:0008152,GO:0009987,GO:0033554,GO:0034641,GO:0043170,GO:0044237,GO:0044238,GO:0044260,GO:0046483,GO:0050896,GO:0051716,GO:0071704,GO:0090304,GO:1901360	-	ko:K06187	ko03440,map03440	-	-	-	ko00000,ko00001,ko03400	-	-	-	RecR,Toprim_4
WP_005380688.1	1219076.N646_1269	1.9e-32	145.2	2DTB0@1|root,33JH6@2|Bacteria,1NPKK@1224|Proteobacteria,1SJBY@1236|Gammaproteobacteria,1XY5Y@135623|Vibrionales	135623|Vibrionales	-	-	-	-	-	-	-	-	-	-	-	-	-	-	-
WP_005380697.1	1219076.N646_1264	2.5e-186	657.9	COG0057@1|root,COG0057@2|Bacteria,1MU93@1224|Proteobacteria,1RMBM@1236|Gammaproteobacteria,1XTWD@135623|Vibrionales	135623|Vibrionales	C	Belongs to the glyceraldehyde-3-phosphate dehydrogenase family	gapA	-	1.2.1.12	ko:K00134	ko00010,ko00710,ko01100,ko01110,ko01120,ko01130,ko01200,ko01230,ko04066,ko05010,map00010,map00710,map01100,map01110,map01120,map01130,map01200,map01230,map04066,map05010	M00001,M00002,M00003,M00165,M00166,M00308,M00552	R01061	RC00149	ko00000,ko00001,ko00002,ko01000,ko04131,ko04147	-	-	-	Gp_dh_C,Gp_dh_N
WP_005380700.1	1219076.N646_1261	7.1e-46	189.5	COG3139@1|root,COG3139@2|Bacteria,1N6T3@1224|Proteobacteria,1SCFV@1236|Gammaproteobacteria,1XXXK@135623|Vibrionales	135623|Vibrionales	S	protein conserved in bacteria	-	-	-	ko:K09916	-	-	-	-	ko00000	-	-	-	DUF1315
WP_005380721.1	1219076.N646_1249	0.0	1201.0	COG3083@1|root,COG3083@2|Bacteria,1MX6X@1224|Proteobacteria,1RPAU@1236|Gammaproteobacteria,1XVE8@135623|Vibrionales	135623|Vibrionales	S	hydrolase of alkaline phosphatase superfamily	-	-	-	ko:K07014	-	-	-	-	ko00000	-	-	-	DUF3413,Sulfatase
WP_005380722.1	1219076.N646_1248	1.8e-31	141.4	COG3082@1|root,COG3082@2|Bacteria,1MZ9I@1224|Proteobacteria,1S8XQ@1236|Gammaproteobacteria,1XYB0@135623|Vibrionales	135623|Vibrionales	S	Belongs to the UPF0352 family	yejL	-	-	ko:K09904	-	-	-	-	ko00000	-	-	-	DUF1414
WP_005380726.1	1219076.N646_1244	5.4e-259	899.8	COG1757@1|root,COG1757@2|Bacteria,1MVDF@1224|Proteobacteria,1RS40@1236|Gammaproteobacteria,1XTMZ@135623|Vibrionales	135623|Vibrionales	C	Na H antiporter	nhaC	-	-	ko:K03315	-	-	-	-	ko00000,ko02000	2.A.35	-	-	Na_H_antiporter
WP_005380739.1	1219076.N646_1184	6.9e-74	283.1	COG0346@1|root,COG0346@2|Bacteria,1RCYX@1224|Proteobacteria,1S1Z9@1236|Gammaproteobacteria,1XX01@135623|Vibrionales	135623|Vibrionales	E	Catalyzes the conversion of hemimercaptal, formed from methylglyoxal and glutathione, to S-lactoylglutathione	gloA	GO:0003674,GO:0003824,GO:0004462,GO:0006518,GO:0006575,GO:0006749,GO:0006790,GO:0006807,GO:0008150,GO:0008152,GO:0009987,GO:0016829,GO:0016846,GO:0034641,GO:0043603,GO:0044237,GO:0051186,GO:0071704,GO:1901564	4.4.1.5	ko:K01759	ko00620,map00620	-	R02530	RC00004,RC00740	ko00000,ko00001,ko01000	-	-	-	Glyoxalase
WP_005380743.1	1219076.N646_1183	3.8e-119	434.1	COG0177@1|root,COG0177@2|Bacteria,1MUYQ@1224|Proteobacteria,1RMHU@1236|Gammaproteobacteria,1XTIS@135623|Vibrionales	135623|Vibrionales	L	DNA repair enzyme that has both DNA N-glycosylase activity and AP-lyase activity. The DNA N-glycosylase activity releases various damaged pyrimidines from DNA by cleaving the N- glycosidic bond, leaving an AP (apurinic apyrimidinic) site. The AP-lyase activity cleaves the phosphodiester bond 3' to the AP site by a beta-elimination, leaving a 3'-terminal unsaturated sugar and a product with a term…	nth	-	4.2.99.18	ko:K10773	ko03410,map03410	-	-	-	ko00000,ko00001,ko01000,ko03400	-	-	-	EndIII_4Fe-2S,HhH-GPD
WP_005380745.1	1219076.N646_1182	4.1e-119	434.1	COG4660@1|root,COG4660@2|Bacteria,1MW6N@1224|Proteobacteria,1RMEH@1236|Gammaproteobacteria,1XT8E@135623|Vibrionales	135623|Vibrionales	C	Part of a membrane complex involved in electron transport	rnfE	GO:0003674,GO:0003824,GO:0005575,GO:0005623,GO:0005886,GO:0008150,GO:0008152,GO:0016020,GO:0016491,GO:0016651,GO:0044464,GO:0055114,GO:0071944	-	ko:K03613	-	-	-	-	ko00000	-	-	-	Rnf-Nqr
WP_005380749.1	674977.VMC_43110	4.7e-196	690.3	COG4658@1|root,COG4658@2|Bacteria,1MVY6@1224|Proteobacteria,1RMEU@1236|Gammaproteobacteria,1XSQB@135623|Vibrionales	135623|Vibrionales	C	Part of a membrane complex involved in electron transport	rnfD	GO:0003674,GO:0003824,GO:0005575,GO:0005623,GO:0005886,GO:0008150,GO:0008152,GO:0016020,GO:0016491,GO:0016651,GO:0044464,GO:0055114,GO:0071944	-	ko:K03614	-	-	-	-	ko00000	-	-	-	NQR2_RnfD_RnfE
WP_005380762.1	1219076.N646_1177	1.3e-94	352.4	COG4657@1|root,COG4657@2|Bacteria,1MU8X@1224|Proteobacteria,1RQDN@1236|Gammaproteobacteria,1XSIP@135623|Vibrionales	135623|Vibrionales	C	Part of a membrane complex involved in electron transport	rnfA	GO:0003674,GO:0003824,GO:0008150,GO:0008152,GO:0016491,GO:0016651,GO:0055114	-	ko:K03617	-	-	-	-	ko00000	-	-	-	Rnf-Nqr
WP_005380779.1	1219076.N646_1169	2.3e-81	308.1	COG0315@1|root,COG0315@2|Bacteria,1RCYZ@1224|Proteobacteria,1S3ST@1236|Gammaproteobacteria,1XURA@135623|Vibrionales	135623|Vibrionales	H	Catalyzes the conversion of (8S)-3',8-cyclo-7,8- dihydroguanosine 5'-triphosphate to cyclic pyranopterin monophosphate (cPMP)	moaC	GO:0003674,GO:0003824,GO:0006732,GO:0006777,GO:0006793,GO:0006796,GO:0006807,GO:0008150,GO:0008152,GO:0009058,GO:0009108,GO:0009987,GO:0018130,GO:0019538,GO:0019637,GO:0019720,GO:0043170,GO:0043545,GO:0044237,GO:0044238,GO:0044249,GO:0044260,GO:0044267,GO:0046483,GO:0051186,GO:0051188,GO:0051189,GO:0071704,GO:0090407,GO:1901360,GO:1901362,GO:1901564,GO:1901566,GO:1901576	4.6.1.17	ko:K03637	ko00790,ko01100,ko04122,map00790,map01100,map04122	-	R11372	RC03425	ko00000,ko00001,ko01000	-	-	-	MoaC
WP_005380805.1	1219076.N646_1159	0.0	1387.5	COG0280@1|root,COG0857@1|root,COG0280@2|Bacteria,COG0857@2|Bacteria,1QTS5@1224|Proteobacteria,1RMJS@1236|Gammaproteobacteria,1XT1N@135623|Vibrionales	135623|Vibrionales	C	belongs to the CobB CobQ family	pta	GO:0003674,GO:0003824,GO:0006091,GO:0006113,GO:0008150,GO:0008152,GO:0008959,GO:0009987,GO:0015980,GO:0016407,GO:0016740,GO:0016746,GO:0016747,GO:0044237,GO:0055114	2.3.1.8	ko:K13788	ko00430,ko00620,ko00640,ko00680,ko00720,ko01100,ko01120,ko01200,map00430,map00620,map00640,map00680,map00720,map01100,map01120,map01200	M00357,M00579	R00230,R00921	RC00004,RC02746,RC02816	ko00000,ko00001,ko00002,ko01000	-	-	-	AAA_26,DRTGG,PTA_PTB
WP_005380807.1	1219076.N646_1158	1.6e-227	795.0	COG0282@1|root,COG0282@2|Bacteria,1MW61@1224|Proteobacteria,1RMKB@1236|Gammaproteobacteria,1XSVG@135623|Vibrionales	135623|Vibrionales	F	Catalyzes the formation of acetyl phosphate from acetate and ATP. Can also catalyze the reverse reaction	ackA1	GO:0003674,GO:0003824,GO:0006091,GO:0006113,GO:0006793,GO:0006796,GO:0008150,GO:0008152,GO:0008776,GO:0009987,GO:0015980,GO:0016301,GO:0016310,GO:0016740,GO:0016772,GO:0016774,GO:0044237,GO:0055114	2.7.2.1	ko:K00925	ko00430,ko00620,ko00640,ko00680,ko00720,ko01100,ko01120,ko01200,map00430,map00620,map00640,map00680,map00720,map01100,map01120,map01200	M00357,M00579	R00315,R01353	RC00002,RC00043	ko00000,ko00001,ko00002,ko01000	-	-	-	Acetate_kinase
WP_005380809.1	1219076.N646_1157	1.6e-79	302.0	COG3092@1|root,COG3092@2|Bacteria,1N172@1224|Proteobacteria,1S495@1236|Gammaproteobacteria,1XWYB@135623|Vibrionales	135623|Vibrionales	S	UPF0208 membrane protein	-	-	-	ko:K09899	-	-	-	-	ko00000	-	-	-	DUF412
WP_005380816.1	1219076.N646_1151	1.2e-185	655.6	COG0042@1|root,COG0042@2|Bacteria,1MUSM@1224|Proteobacteria,1RMMM@1236|Gammaproteobacteria,1XTYF@135623|Vibrionales	135623|Vibrionales	J	Catalyzes the synthesis of 5,6-dihydrouridine (D), a modified base found in the D-loop of most tRNAs, via the reduction of the C5-C6 double bond in target uridines. Specifically modifies U16 in tRNAs	dusC	-	-	ko:K05541	-	-	-	-	ko00000,ko01000,ko03016	-	-	-	Dus
WP_005380824.1	1219076.N646_1147	2.3e-156	558.1	COG2186@1|root,COG2186@2|Bacteria,1MW7M@1224|Proteobacteria,1RMRE@1236|Gammaproteobacteria,1XTXB@135623|Vibrionales	135623|Vibrionales	K	Multifunctional regulator of fatty acid metabolism	fadR	GO:0000976,GO:0001067,GO:0001130,GO:0001217,GO:0003674,GO:0003676,GO:0003677,GO:0003690,GO:0003700,GO:0005488,GO:0005575,GO:0006355,GO:0008150,GO:0009889,GO:0009890,GO:0009892,GO:0010468,GO:0010556,GO:0010558,GO:0010563,GO:0010565,GO:0010605,GO:0010629,GO:0019216,GO:0019217,GO:0019219,GO:0019220,GO:0019222,GO:0031323,GO:0031324,GO:0031326,GO:0031327,GO:0032991,GO:0032993,GO:0043565,GO:0044212,GO:…	-	ko:K03603	-	-	-	-	ko00000,ko03000	-	-	-	FadR_C,GntR
WP_005380833.1	1219076.N646_1143	1.9e-115	421.8	COG0572@1|root,COG0572@2|Bacteria,1MWCH@1224|Proteobacteria,1RNZG@1236|Gammaproteobacteria,1XTHP@135623|Vibrionales	135623|Vibrionales	F	Cytidine monophosphokinase	udk	GO:0003674,GO:0003824,GO:0004849,GO:0005575,GO:0005622,GO:0005623,GO:0005737,GO:0005829,GO:0006139,GO:0006206,GO:0006213,GO:0006220,GO:0006221,GO:0006222,GO:0006725,GO:0006753,GO:0006793,GO:0006796,GO:0006807,GO:0008150,GO:0008152,GO:0008655,GO:0009058,GO:0009112,GO:0009116,GO:0009117,GO:0009119,GO:0009123,GO:0009124,GO:0009129,GO:0009130,GO:0009156,GO:0009161,GO:0009163,GO:0009165,GO:0009173,GO:…	2.7.1.48	ko:K00876	ko00240,ko00983,ko01100,map00240,map00983,map01100	-	R00513,R00516,R00517,R00962,R00964,R00967,R00968,R00970,R01548,R01549,R01880,R02091,R02096,R02097,R02327,R02332,R02371,R02372,R08232	RC00002,RC00017	ko00000,ko00001,ko01000	-	-	-	PRK
WP_005380837.1	1219076.N646_1141	5.3e-107	393.7	COG2109@1|root,COG2109@2|Bacteria,1MUN6@1224|Proteobacteria,1RMH9@1236|Gammaproteobacteria,1XSJ7@135623|Vibrionales	135623|Vibrionales	H	Required for both de novo synthesis of the corrin ring for the assimilation of exogenous corrinoids. Participates in the adenosylation of a variety of incomplete and complete corrinoids	btuR	-	2.5.1.17	ko:K19221	ko00860,ko01100,map00860,map01100	M00122	R01492,R05220,R07268	RC00533	ko00000,ko00001,ko00002,ko01000	-	-	-	Co_AT_N,CobA_CobO_BtuR
WP_005380840.1	1219076.N646_1139	6.3e-277	959.5	COG0659@1|root,COG0659@2|Bacteria,1MVWV@1224|Proteobacteria,1RMCN@1236|Gammaproteobacteria,1XSDS@135623|Vibrionales	135623|Vibrionales	P	COG0659 Sulfate permease and related transporters (MFS superfamily)	-	-	-	ko:K03321	-	-	-	-	ko00000,ko02000	2.A.53.3	-	-	STAS,Sulfate_transp
WP_005380874.1	1219076.N646_1644	1.9e-192	678.3	COG0468@1|root,COG0468@2|Bacteria,1MU3C@1224|Proteobacteria,1RMHP@1236|Gammaproteobacteria,1XSES@135623|Vibrionales	135623|Vibrionales	L	Can catalyze the hydrolysis of ATP in the presence of single-stranded DNA, the ATP-dependent uptake of single-stranded DNA by duplex DNA, and the ATP-dependent hybridization of homologous single-stranded DNAs. It interacts with LexA causing its activation and leading to its autocatalytic cleavage	recA	GO:0005575,GO:0005622,GO:0005623,GO:0005737,GO:0005829,GO:0006139,GO:0006259,GO:0006281,GO:0006310,GO:0006725,GO:0006807,GO:0006950,GO:0006974,GO:0008150,GO:0008152,GO:0009987,GO:0033554,GO:0034641,GO:0043170,GO:0044237,GO:0044238,GO:0044260,GO:0044424,GO:0044444,GO:0044464,GO:0046483,GO:0050896,GO:0051716,GO:0071704,GO:0090304,GO:1901360	-	ko:K03553	ko03440,map03440	M00729	-	-	ko00000,ko00001,ko00002,ko03400	-	-	-	RecA
WP_005380892.1	1219076.N646_1649	9.7e-112	409.5	COG2518@1|root,COG2518@2|Bacteria,1MXQC@1224|Proteobacteria,1RMHZ@1236|Gammaproteobacteria,1XUP9@135623|Vibrionales	135623|Vibrionales	J	Catalyzes the methyl esterification of L-isoaspartyl residues in peptides and proteins that result from spontaneous decomposition of normal L-aspartyl and L-asparaginyl residues. It plays a role in the repair and or degradation of damaged proteins	pcm	GO:0003674,GO:0003824,GO:0004719,GO:0005575,GO:0005622,GO:0005623,GO:0005737,GO:0006464,GO:0006479,GO:0006807,GO:0008150,GO:0008152,GO:0008168,GO:0008171,GO:0008213,GO:0008276,GO:0008757,GO:0009987,GO:0010340,GO:0016740,GO:0016741,GO:0019538,GO:0030091,GO:0032259,GO:0036211,GO:0043170,GO:0043412,GO:0043414,GO:0044237,GO:0044238,GO:0044260,GO:0044267,GO:0044424,GO:0044464,GO:0051998,GO:0071704,GO:…	2.1.1.77	ko:K00573	-	-	-	-	ko00000,ko01000	-	-	-	PCMT
WP_005380894.1	1219076.N646_1650	1.7e-145	521.9	COG0496@1|root,COG0496@2|Bacteria,1MVHE@1224|Proteobacteria,1RN36@1236|Gammaproteobacteria,1XT84@135623|Vibrionales	135623|Vibrionales	S	Nucleotidase that shows phosphatase activity on nucleoside 5'-monophosphates	surE	-	3.1.3.5	ko:K03787	ko00230,ko00240,ko00760,ko01100,ko01110,map00230,map00240,map00760,map01100,map01110	-	R00183,R00511,R00963,R01126,R01227,R01569,R01664,R01968,R02088,R02102,R02323,R02719,R03346	RC00017	ko00000,ko00001,ko01000	-	-	-	SurE
WP_005380896.1	1219076.N646_1652	2.9e-84	317.8	COG0245@1|root,COG0245@2|Bacteria,1MVHA@1224|Proteobacteria,1S3RQ@1236|Gammaproteobacteria,1XTA4@135623|Vibrionales	135623|Vibrionales	I	Involved in the biosynthesis of isopentenyl diphosphate (IPP) and dimethylallyl diphosphate (DMAPP), two major building blocks of isoprenoid compounds. Catalyzes the conversion of 4- diphosphocytidyl-2-C-methyl-D-erythritol 2-phosphate (CDP-ME2P) to 2-C-methyl-D-erythritol 2,4-cyclodiphosphate (ME-CPP) with a corresponding release of cytidine 5-monophosphate (CMP)	ispF	-	4.6.1.12	ko:K01770	ko00900,ko01100,ko01110,ko01130,map00900,map01100,map01110,map01130	M00096	R05637	RC00002,RC01440	ko00000,ko00001,ko00002,ko01000	-	-	-	YgbB
WP_005380907.1	1219076.N646_1654	5e-44	183.3	COG2919@1|root,COG2919@2|Bacteria,1N7AA@1224|Proteobacteria,1SD8H@1236|Gammaproteobacteria,1XYBX@135623|Vibrionales	135623|Vibrionales	D	Essential cell division protein. May link together the upstream cell division proteins, which are predominantly cytoplasmic, with the downstream cell division proteins, which are predominantly periplasmic	ftsB	-	-	ko:K05589	-	-	-	-	ko00000,ko03036	-	-	-	DivIC
WP_005380931.1	1219076.N646_1664	6.1e-182	643.3	COG1159@1|root,COG1159@2|Bacteria,1MUKT@1224|Proteobacteria,1RN3A@1236|Gammaproteobacteria,1XUB4@135623|Vibrionales	135623|Vibrionales	S	An essential GTPase that binds both GDP and GTP, with rapid nucleotide exchange. Plays a role in 16S rRNA processing and 30S ribosomal subunit biogenesis and possibly also in cell cycle regulation and energy metabolism	era	GO:0000166,GO:0001882,GO:0001883,GO:0003674,GO:0005488,GO:0005525,GO:0017076,GO:0019001,GO:0032549,GO:0032550,GO:0032553,GO:0032555,GO:0032561,GO:0035639,GO:0036094,GO:0043167,GO:0043168,GO:0097159,GO:0097367,GO:1901265,GO:1901363	-	ko:K03595	-	-	-	-	ko00000,ko03009,ko03029	-	-	-	KH_2,MMR_HSR1
WP_005380932.1	1219076.N646_1665	3.5e-123	447.6	COG0571@1|root,COG0571@2|Bacteria,1MUQ6@1224|Proteobacteria,1RN0C@1236|Gammaproteobacteria,1XTPC@135623|Vibrionales	135623|Vibrionales	J	Digests double-stranded RNA. Involved in the processing of primary rRNA transcript to yield the immediate precursors to the large and small rRNAs (23S and 16S). Processes some mRNAs, and tRNAs when they are encoded in the rRNA operon. Processes pre- crRNA and tracrRNA of type II CRISPR loci if present in the organism	rnc	GO:0003674,GO:0003676,GO:0003723,GO:0003725,GO:0003824,GO:0004518,GO:0004519,GO:0004521,GO:0004525,GO:0004540,GO:0005488,GO:0006139,GO:0006396,GO:0006725,GO:0006807,GO:0008150,GO:0008152,GO:0009987,GO:0010467,GO:0016070,GO:0016787,GO:0016788,GO:0016891,GO:0016893,GO:0032296,GO:0034641,GO:0043170,GO:0044237,GO:0044238,GO:0046483,GO:0071704,GO:0090304,GO:0090305,GO:0090501,GO:0090502,GO:0097159,GO:…	3.1.26.3	ko:K03685	ko03008,ko05205,map03008,map05205	-	-	-	ko00000,ko00001,ko01000,ko03009,ko03019,ko03036	-	-	-	Ribonucleas_3_3,dsrm
WP_005380933.1	1219076.N646_1666	1.6e-171	608.6	COG0681@1|root,COG0681@2|Bacteria,1MXUF@1224|Proteobacteria,1RMHI@1236|Gammaproteobacteria,1XUWQ@135623|Vibrionales	135623|Vibrionales	U	Belongs to the peptidase S26 family	lepB	-	3.4.21.89	ko:K03100	ko02024,ko03060,map02024,map03060	-	-	-	ko00000,ko00001,ko01000,ko01002	-	-	-	Peptidase_S24,Peptidase_S26
WP_005380934.1	1219076.N646_1667	0.0	1177.9	COG0481@1|root,COG0481@2|Bacteria,1MVZA@1224|Proteobacteria,1RPFB@1236|Gammaproteobacteria,1XTJC@135623|Vibrionales	135623|Vibrionales	M	Required for accurate and efficient protein synthesis under certain stress conditions. May act as a fidelity factor of the translation reaction, by catalyzing a one-codon backward translocation of tRNAs on improperly translocated ribosomes. Back- translocation proceeds from a post-translocation (POST) complex to a pre-translocation (PRE) complex, thus giving elongation factor G a second chance to…	lepA	GO:0000166,GO:0001882,GO:0001883,GO:0003674,GO:0005488,GO:0005525,GO:0017076,GO:0019001,GO:0032549,GO:0032550,GO:0032553,GO:0032555,GO:0032561,GO:0035639,GO:0036094,GO:0043167,GO:0043168,GO:0097159,GO:0097367,GO:1901265,GO:1901363	-	ko:K03596	ko05134,map05134	-	-	-	ko00000,ko00001	-	-	-	EFG_C,GTP_EFTU,GTP_EFTU_D2,LepA_C
WP_005380936.1	674977.VMC_13090	1.8e-78	298.5	COG3086@1|root,COG3086@2|Bacteria,1N6QS@1224|Proteobacteria,1SCTM@1236|Gammaproteobacteria,1XWZF@135623|Vibrionales	135623|Vibrionales	T	COG3086 Positive regulator of sigma E activity	rseC	-	-	ko:K03803	-	-	-	-	ko00000,ko03021	-	-	-	RseC_MucC
WP_005380941.1	1219076.N646_1669	2.2e-179	634.8	COG3026@1|root,COG3026@2|Bacteria,1MUQ8@1224|Proteobacteria,1RNF3@1236|Gammaproteobacteria,1XSY1@135623|Vibrionales	135623|Vibrionales	T	COG3026 Negative regulator of sigma E activity	rseB	-	-	ko:K03598	-	-	-	-	ko00000,ko03021	-	-	-	MucB_RseB,MucB_RseB_C
WP_005380946.1	1219076.N646_1671	3.8e-102	377.5	COG1595@1|root,COG1595@2|Bacteria,1MX7T@1224|Proteobacteria,1RN64@1236|Gammaproteobacteria,1XT4Z@135623|Vibrionales	135623|Vibrionales	K	Belongs to the sigma-70 factor family. ECF subfamily	rpoE	-	-	ko:K03088	-	-	-	-	ko00000,ko03021	-	-	-	Sigma70_r2,Sigma70_r4_2
WP_005380951.1	1219076.N646_1674	2.1e-44	184.5	COG2938@1|root,COG2938@2|Bacteria,1N7P4@1224|Proteobacteria,1SCKB@1236|Gammaproteobacteria,1XXUM@135623|Vibrionales	135623|Vibrionales	S	An FAD assembly protein, which accelerates covalent attachment of the cofactor into other proteins. Plays an essential role in the assembly of succinate dehydrogenase (SDH, respiratory complex II), an enzyme complex that is a component of both the tricarboxylic acid cycle and the electron transport chain, and which couples the oxidation of succinate to fumarate with the reduction of ubiquinone (c…	sdhE	GO:0006082,GO:0006091,GO:0006099,GO:0006101,GO:0006464,GO:0006807,GO:0008150,GO:0008152,GO:0009060,GO:0009987,GO:0015980,GO:0016999,GO:0017144,GO:0018065,GO:0018293,GO:0019538,GO:0019752,GO:0036211,GO:0043170,GO:0043412,GO:0043436,GO:0044237,GO:0044238,GO:0044260,GO:0044267,GO:0044281,GO:0045333,GO:0055114,GO:0071704,GO:0072350,GO:1901564	-	ko:K09159	-	-	-	-	ko00000,ko02048	-	-	-	Sdh5
WP_005380970.1	223926.28807595	1.2e-31	141.7	2CTIP@1|root,32STK@2|Bacteria,1MZ8V@1224|Proteobacteria,1SEQR@1236|Gammaproteobacteria,1XYB9@135623|Vibrionales	135623|Vibrionales	S	Protein of unknown function (DUF1107)	-	-	-	-	-	-	-	-	-	-	-	-	DUF1107
WP_005380974.1	674977.VMC_12990	2.4e-220	771.2	COG0654@1|root,COG0654@2|Bacteria,1MU6I@1224|Proteobacteria,1RMS3@1236|Gammaproteobacteria,1XTCE@135623|Vibrionales	135623|Vibrionales	CH	COG0654 2-polyprenyl-6-methoxyphenol hydroxylase and related FAD-dependent oxidoreductases	ubiH	-	-	ko:K03185	ko00130,ko01100,ko01110,map00130,map01100,map01110	M00117	R04989,R08773	RC02670	ko00000,ko00001,ko00002,ko01000	-	-	-	FAD_binding_3
WP_005380976.1	1219076.N646_1679	6.4e-102	376.7	COG3079@1|root,COG3079@2|Bacteria,1N7W0@1224|Proteobacteria,1SCPW@1236|Gammaproteobacteria,1XT2F@135623|Vibrionales	135623|Vibrionales	S	Belongs to the UPF0149 family	VV2847	-	-	ko:K09895	-	-	-	-	ko00000	-	-	-	UPF0149
WP_005380995.1	1219076.N646_1688	1.5e-150	538.9	COG0668@1|root,COG0668@2|Bacteria,1N596@1224|Proteobacteria,1RQZP@1236|Gammaproteobacteria,1XU44@135623|Vibrionales	135623|Vibrionales	M	COG0668 Small-conductance mechanosensitive channel	mscS	-	-	ko:K03442	-	-	-	-	ko00000,ko02000	1.A.23.2	-	-	MS_channel,TM_helix
WP_005380996.1	1219076.N646_1689	2.3e-201	708.0	COG0191@1|root,COG0191@2|Bacteria,1MURX@1224|Proteobacteria,1RQUC@1236|Gammaproteobacteria,1XUCQ@135623|Vibrionales	135623|Vibrionales	G	COG0191 Fructose tagatose bisphosphate aldolase	fbaA	-	4.1.2.13	ko:K01624	ko00010,ko00030,ko00051,ko00680,ko00710,ko01100,ko01110,ko01120,ko01130,ko01200,ko01230,map00010,map00030,map00051,map00680,map00710,map01100,map01110,map01120,map01130,map01200,map01230	M00001,M00003,M00165,M00167,M00344,M00345	R01068,R01070,R01829,R02568	RC00438,RC00439,RC00603,RC00604	ko00000,ko00001,ko00002,ko01000	-	-	-	F_bP_aldolase
WP_005381001.1	674977.VMC_12600	6.3e-218	763.1	COG0741@1|root,COG0741@2|Bacteria,1MW2T@1224|Proteobacteria,1RM9N@1236|Gammaproteobacteria,1XU51@135623|Vibrionales	135623|Vibrionales	M	Murein-degrading enzyme. May play a role in recycling of muropeptides during cell elongation and or cell division	mltC	-	-	ko:K08306	-	-	-	-	ko00000,ko01000,ko01011	-	GH23	-	DUF3393,SLT
WP_005381002.1	1219076.N646_1717	4.7e-47	193.4	COG2924@1|root,COG2924@2|Bacteria,1MZ2V@1224|Proteobacteria,1S964@1236|Gammaproteobacteria,1XXW7@135623|Vibrionales	135623|Vibrionales	C	Could be a mediator in iron transactions between iron acquisition and iron-requiring processes, such as synthesis and or repair of Fe-S clusters in biosynthetic enzymes	yggX	-	-	-	-	-	-	-	-	-	-	-	Iron_traffic
WP_005381007.1	1219076.N646_1713	1.3e-168	599.0	COG2066@1|root,COG2066@2|Bacteria,1MWB5@1224|Proteobacteria,1RMY9@1236|Gammaproteobacteria,1XUUJ@135623|Vibrionales	135623|Vibrionales	E	Belongs to the glutaminase family	glsA	GO:0003674,GO:0003824,GO:0004359,GO:0006082,GO:0006520,GO:0006536,GO:0006537,GO:0006541,GO:0006543,GO:0006807,GO:0008150,GO:0008152,GO:0008652,GO:0009056,GO:0009058,GO:0009063,GO:0009064,GO:0009065,GO:0009084,GO:0009987,GO:0016053,GO:0016054,GO:0016787,GO:0016810,GO:0016811,GO:0019752,GO:0043436,GO:0043648,GO:0043650,GO:0044237,GO:0044238,GO:0044248,GO:0044249,GO:0044281,GO:0044282,GO:0044283,GO:…	3.5.1.2	ko:K01425	ko00220,ko00250,ko00471,ko01100,ko04724,ko04727,ko04964,ko05206,ko05230,map00220,map00250,map00471,map01100,map04724,map04727,map04964,map05206,map05230	-	R00256,R01579	RC00010,RC02798	ko00000,ko00001,ko01000	-	-	-	Glutaminase
WP_005381009.1	1219076.N646_1711	4.3e-109	400.6	COG0127@1|root,COG0127@2|Bacteria,1MUK5@1224|Proteobacteria,1S27C@1236|Gammaproteobacteria,1XSX5@135623|Vibrionales	135623|Vibrionales	F	Pyrophosphatase that catalyzes the hydrolysis of nucleoside triphosphates to their monophosphate derivatives, with a high preference for the non-canonical purine nucleotides XTP (xanthosine triphosphate), dITP (deoxyinosine triphosphate) and ITP. Seems to function as a house-cleaning enzyme that removes non-canonical purine nucleotides from the nucleotide pool, thus preventing their incorporation…	rdgB	GO:0003674,GO:0003824,GO:0005575,GO:0005622,GO:0005623,GO:0005737,GO:0005829,GO:0006139,GO:0006725,GO:0006753,GO:0006793,GO:0006796,GO:0006807,GO:0008150,GO:0008152,GO:0009056,GO:0009058,GO:0009141,GO:0009143,GO:0009987,GO:0016462,GO:0016787,GO:0016817,GO:0016818,GO:0018130,GO:0019438,GO:0019439,GO:0019637,GO:0034404,GO:0034641,GO:0034654,GO:0034655,GO:0044237,GO:0044238,GO:0044248,GO:0044249,GO:…	3.6.1.66	ko:K02428	ko00230,map00230	-	R00426,R00720,R01855,R02100,R02720,R03531	RC00002	ko00000,ko00001,ko01000	-	-	-	Ham1p_like
WP_005381012.1	1219076.N646_1708	8.1e-94	349.7	COG0762@1|root,COG0762@2|Bacteria,1RCZV@1224|Proteobacteria,1S6DW@1236|Gammaproteobacteria,1XTKT@135623|Vibrionales	135623|Vibrionales	S	Integral membrane protein	yggT	-	-	ko:K02221	-	-	-	-	ko00000,ko02044	-	-	-	YGGT
WP_005381015.1	1219076.N646_1705	7.8e-191	672.9	COG2805@1|root,COG2805@2|Bacteria,1MU3J@1224|Proteobacteria,1RN8G@1236|Gammaproteobacteria,1XUQV@135623|Vibrionales	135623|Vibrionales	NU	COG2805 Tfp pilus assembly protein, pilus retraction ATPase PilT	pilT	-	-	ko:K02669	-	-	-	-	ko00000,ko02035,ko02044	3.A.15.2	-	-	T2SSE
WP_005381017.1	1219076.N646_1703	6.6e-64	250.0	COG0816@1|root,COG0816@2|Bacteria,1RDHZ@1224|Proteobacteria,1S96Q@1236|Gammaproteobacteria,1XWVP@135623|Vibrionales	135623|Vibrionales	L	Could be a nuclease involved in processing of the 5'-end of pre-16S rRNA	yqgF	GO:0000966,GO:0000967,GO:0005575,GO:0005622,GO:0005623,GO:0005737,GO:0005829,GO:0006139,GO:0006364,GO:0006396,GO:0006725,GO:0006807,GO:0008150,GO:0008152,GO:0009987,GO:0010467,GO:0016070,GO:0016072,GO:0022613,GO:0034470,GO:0034471,GO:0034641,GO:0034660,GO:0042254,GO:0043170,GO:0044085,GO:0044237,GO:0044238,GO:0044424,GO:0044444,GO:0044464,GO:0046483,GO:0071704,GO:0071840,GO:0090304,GO:1901360	-	ko:K07447	-	-	-	-	ko00000,ko01000	-	-	-	RuvX
WP_005381020.1	223926.28807622	2e-100	371.7	COG1678@1|root,COG1678@2|Bacteria,1RCXM@1224|Proteobacteria,1S3YV@1236|Gammaproteobacteria,1XU0H@135623|Vibrionales	135623|Vibrionales	K	Belongs to the UPF0301 (AlgH) family	yqgE	-	-	ko:K07735	-	-	-	-	ko00000,ko03000	-	-	-	DUF179
WP_005381027.1	1219076.N646_1695	9.5e-214	749.2	COG0192@1|root,COG0192@2|Bacteria,1MUFQ@1224|Proteobacteria,1RNV6@1236|Gammaproteobacteria,1XSPC@135623|Vibrionales	135623|Vibrionales	H	Catalyzes the formation of S-adenosylmethionine (AdoMet) from methionine and ATP. The overall synthetic reaction is composed of two sequential steps, AdoMet formation and the subsequent tripolyphosphate hydrolysis which occurs prior to release of AdoMet from the enzyme	metK	GO:0003674,GO:0003824,GO:0004478,GO:0005575,GO:0005622,GO:0005623,GO:0005737,GO:0005829,GO:0006556,GO:0006732,GO:0006790,GO:0008150,GO:0008152,GO:0009058,GO:0009108,GO:0009987,GO:0016740,GO:0016765,GO:0017144,GO:0044237,GO:0044249,GO:0044272,GO:0044424,GO:0044444,GO:0044464,GO:0046500,GO:0051186,GO:0051188,GO:0071704,GO:1901576	2.5.1.6	ko:K00789	ko00270,ko01100,ko01110,ko01230,map00270,map01100,map01110,map01230	M00034,M00035,M00368,M00609	R00177,R04771	RC00021,RC01211	ko00000,ko00001,ko00002,ko01000	-	-	-	S-AdoMet_synt_C,S-AdoMet_synt_M,S-AdoMet_synt_N
WP_005381029.1	1219076.N646_1724	2.5e-236	824.3	COG2206@1|root,COG2206@2|Bacteria,1N5T4@1224|Proteobacteria,1RZIM@1236|Gammaproteobacteria,1XSDW@135623|Vibrionales	135623|Vibrionales	T	HD-GYP domain-containing protein	-	-	-	-	-	-	-	-	-	-	-	-	DUF3391,HD
WP_005381073.1	1219076.N646_1737	1.8e-289	1001.1	COG0260@1|root,COG0260@2|Bacteria,1MUF9@1224|Proteobacteria,1RNM1@1236|Gammaproteobacteria,1XT1U@135623|Vibrionales	135623|Vibrionales	E	Presumably involved in the processing and regular turnover of intracellular proteins. Catalyzes the removal of unsubstituted N-terminal amino acids from various peptides	pepA	-	3.4.11.1	ko:K01255	ko00480,ko01100,map00480,map01100	-	R00899,R04951	RC00096,RC00141	ko00000,ko00001,ko01000,ko01002	-	-	-	Peptidase_M17,Peptidase_M17_N
WP_005381078.1	1219076.N646_1740	8.5e-69	266.2	COG3205@1|root,COG3205@2|Bacteria,1N85D@1224|Proteobacteria,1SCCN@1236|Gammaproteobacteria,1XXCR@135623|Vibrionales	135623|Vibrionales	S	Predicted membrane protein (DUF2061)	VP2647	-	-	-	-	-	-	-	-	-	-	-	DUF2061
WP_005381081.1	1219076.N646_1743	2.5e-68	264.6	COG3076@1|root,COG3076@2|Bacteria,1RDKS@1224|Proteobacteria,1S4A6@1236|Gammaproteobacteria,1XWVQ@135623|Vibrionales	135623|Vibrionales	S	Globally modulates RNA abundance by binding to RNase E (Rne) and regulating its endonucleolytic activity. Can modulate Rne action in a substrate-dependent manner by altering the composition of the degradosome	rraB	-	-	ko:K09893	-	-	-	-	ko00000,ko03019	-	-	-	RraB
WP_005381082.1	1219076.N646_1744	2e-238	831.2	COG2235@1|root,COG2235@2|Bacteria,1NCGV@1224|Proteobacteria,1RM99@1236|Gammaproteobacteria,1XSY4@135623|Vibrionales	135623|Vibrionales	E	COG2235 Arginine deiminase	arcA	GO:0003674,GO:0003824,GO:0006082,GO:0006464,GO:0006520,GO:0006525,GO:0006527,GO:0006807,GO:0008150,GO:0008152,GO:0009056,GO:0009063,GO:0009064,GO:0009065,GO:0009987,GO:0016054,GO:0016787,GO:0016810,GO:0016813,GO:0016990,GO:0018101,GO:0018193,GO:0018195,GO:0019538,GO:0019752,GO:0036211,GO:0043170,GO:0043412,GO:0043436,GO:0044237,GO:0044238,GO:0044248,GO:0044260,GO:0044267,GO:0044281,GO:0044282,GO:…	3.5.3.6	ko:K01478	ko00220,ko01100,ko01110,ko01130,map00220,map01100,map01110,map01130	-	R00552	RC00177	ko00000,ko00001,ko01000	-	-	-	Amidinotransf
WP_005381086.1	1219076.N646_1747	9.4e-80	302.8	COG1781@1|root,COG1781@2|Bacteria,1RB7J@1224|Proteobacteria,1S2BM@1236|Gammaproteobacteria,1XSYU@135623|Vibrionales	135623|Vibrionales	F	Involved in allosteric regulation of aspartate carbamoyltransferase	pyrI	GO:0003674,GO:0003824,GO:0004070,GO:0006139,GO:0006220,GO:0006221,GO:0006725,GO:0006753,GO:0006793,GO:0006796,GO:0006807,GO:0008150,GO:0008152,GO:0009058,GO:0009117,GO:0009165,GO:0009218,GO:0009220,GO:0009259,GO:0009260,GO:0009987,GO:0016740,GO:0016741,GO:0016743,GO:0018130,GO:0019438,GO:0019637,GO:0019693,GO:0034641,GO:0034654,GO:0044237,GO:0044238,GO:0044249,GO:0044271,GO:0044281,GO:0046390,GO:…	-	ko:K00610	ko00240,ko00250,ko01100,map00240,map00250,map01100	M00051	R01397	RC00064,RC02850	ko00000,ko00001,ko00002	-	-	-	PyrI,PyrI_C
WP_005381087.1	1219076.N646_1748	1.6e-64	251.9	COG0251@1|root,COG0251@2|Bacteria,1MZ3J@1224|Proteobacteria,1S5XS@1236|Gammaproteobacteria,1XWXC@135623|Vibrionales	135623|Vibrionales	J	translation initiation inhibitor, yjgF family	yjgF	-	3.5.99.10	ko:K09022	-	-	R11098,R11099	RC03275,RC03354	ko00000,ko01000	-	-	-	Ribonuc_L-PSP
WP_005381088.1	1219076.N646_1749	6.1e-134	483.4	COG0204@1|root,COG0204@2|Bacteria,1MY51@1224|Proteobacteria,1RQYC@1236|Gammaproteobacteria,1XTMX@135623|Vibrionales	135623|Vibrionales	I	Belongs to the 1-acyl-sn-glycerol-3-phosphate acyltransferase family	plsC	-	2.3.1.51	ko:K00655	ko00561,ko00564,ko01100,ko01110,map00561,map00564,map01100,map01110	M00089	R02241,R09381	RC00004,RC00037,RC00039	ko00000,ko00001,ko00002,ko01000,ko01004	-	-	-	Acyltransferase
WP_005381092.1	1219076.N646_1751	2e-39	167.9	COG5007@1|root,COG5007@2|Bacteria,1N1WJ@1224|Proteobacteria,1SCAR@1236|Gammaproteobacteria,1XXSQ@135623|Vibrionales	135623|Vibrionales	K	Belongs to the BolA IbaG family	yrbA	-	-	-	-	-	-	-	-	-	-	-	BolA
WP_005381098.1	1219076.N646_1753	3.2e-110	404.4	COG2854@1|root,COG2854@2|Bacteria,1NKFA@1224|Proteobacteria,1RNJW@1236|Gammaproteobacteria,1XT3S@135623|Vibrionales	135623|Vibrionales	Q	ABC-type transport system involved in resistance to organic solvents, auxiliary component	mlaC	-	-	ko:K07323	ko02010,map02010	M00210	-	-	ko00000,ko00001,ko00002,ko02000	3.A.1.27.3	-	-	MlaC
WP_005381099.1	1219076.N646_1754	1.6e-82	312.0	COG1463@1|root,COG1463@2|Bacteria,1NCUG@1224|Proteobacteria,1RQ0Y@1236|Gammaproteobacteria,1XW1T@135623|Vibrionales	135623|Vibrionales	Q	abc-type transport system involved in resistance to organic solvents, periplasmic component	mlaD	-	-	ko:K02067	ko02010,map02010	M00210,M00669,M00670	-	-	ko00000,ko00001,ko00002,ko02000	3.A.1.27	-	-	MlaD
WP_005381100.1	1219076.N646_1755	2.4e-139	501.5	COG0767@1|root,COG0767@2|Bacteria,1MVPN@1224|Proteobacteria,1RM9H@1236|Gammaproteobacteria,1XSVZ@135623|Vibrionales	135623|Vibrionales	Q	COG0767 ABC-type transport system involved in resistance to organic solvents, permease component	mlaE	-	-	ko:K02066	ko02010,map02010	M00210,M00669,M00670	-	-	ko00000,ko00001,ko00002,ko02000	3.A.1.27	-	-	MlaE
WP_005381102.1	1219076.N646_1757	3.1e-165	587.8	COG0530@1|root,COG0530@2|Bacteria,1MU3R@1224|Proteobacteria,1RMRD@1236|Gammaproteobacteria,1XUQS@135623|Vibrionales	135623|Vibrionales	P	COG0530 Ca2 Na antiporter	yrbG	-	-	ko:K07301	-	-	-	-	ko00000,ko02000	2.A.19.5	-	-	Na_Ca_ex
WP_005381106.1	1219076.N646_1759	3.4e-100	370.9	COG3117@1|root,COG3117@2|Bacteria,1RA1Y@1224|Proteobacteria,1SDZE@1236|Gammaproteobacteria,1XSM1@135623|Vibrionales	135623|Vibrionales	S	Involved in the assembly of lipopolysaccharide (LPS). Required for the translocation of LPS from the inner membrane to the outer membrane. Facilitates the transfer of LPS from the inner membrane to the periplasmic protein LptA. Could be a docking site for LptA	lptC	-	-	ko:K11719	-	-	-	-	ko00000,ko02000	1.B.42.1	-	-	LptC
WP_005381109.1	1219076.N646_1760	1.4e-81	308.9	COG1934@1|root,COG1934@2|Bacteria,1N776@1224|Proteobacteria,1RPM7@1236|Gammaproteobacteria,1XUJY@135623|Vibrionales	135623|Vibrionales	S	Involved in the assembly of lipopolysaccharide (LPS). Required for the translocation of LPS from the inner membrane to the outer membrane. May form a bridge between the inner membrane and the outer membrane, via interactions with LptC and LptD, thereby facilitating LPS transfer across the periplasm	lptA	-	-	ko:K09774	-	-	-	-	ko00000,ko02000	1.B.42.1	-	-	OstA
WP_005381111.1	1219076.N646_1761	1e-128	466.1	COG1137@1|root,COG1137@2|Bacteria,1MU8M@1224|Proteobacteria,1RPW1@1236|Gammaproteobacteria,1XT67@135623|Vibrionales	135623|Vibrionales	S	abc transporter atp-binding protein	lptB	-	-	ko:K06861	ko02010,map02010	M00320	-	-	ko00000,ko00001,ko00002,ko01000,ko02000	1.B.42.1	-	-	ABC_tran,BCA_ABC_TP_C
WP_005381114.1	1219076.N646_1763	1.4e-46	191.8	COG1544@1|root,COG1544@2|Bacteria,1MZHW@1224|Proteobacteria,1S8U1@1236|Gammaproteobacteria,1XXWR@135623|Vibrionales	135623|Vibrionales	J	COG1544 Ribosome-associated protein Y (PSrp-1)	yhbH	-	-	ko:K05808	-	-	-	-	ko00000,ko03009	-	-	-	Ribosomal_S30AE
WP_005381116.1	674977.VMC_34750	1e-75	289.3	COG1762@1|root,COG1762@2|Bacteria,1RD0E@1224|Proteobacteria,1S668@1236|Gammaproteobacteria,1XWXU@135623|Vibrionales	135623|Vibrionales	G	Phosphotransferase system mannitol fructose-specific IIA domain (Ntr-type)	ptsN	-	-	ko:K02806	ko02060,map02060	-	-	-	ko00000,ko00001,ko01000,ko02000	-	-	-	PTS_EIIA_2
WP_005381120.1	1219076.N646_1766	1e-41	175.6	COG1925@1|root,COG1925@2|Bacteria,1N6RM@1224|Proteobacteria,1SCXX@1236|Gammaproteobacteria,1XYBI@135623|Vibrionales	135623|Vibrionales	G	COG1925 Phosphotransferase system, HPr-related proteins	ptsO	GO:0006808,GO:0006810,GO:0008150,GO:0008643,GO:0009401,GO:0050789,GO:0051179,GO:0051234,GO:0065007,GO:0071702	-	ko:K08485	ko02060,map02060	-	-	-	ko00000,ko00001,ko02000	-	-	-	PTS-HPr
WP_005381124.1	1219076.N646_1769	3.7e-88	330.9	COG3028@1|root,COG3028@2|Bacteria,1MZ4R@1224|Proteobacteria,1S9JJ@1236|Gammaproteobacteria,1XTXV@135623|Vibrionales	135623|Vibrionales	S	Belongs to the UPF0307 family	yjgA	-	-	ko:K09889	-	-	-	-	ko00000,ko03009	-	-	-	DUF615
WP_005381132.1	674977.VMC_34840	0.0	1897.1	COG0553@1|root,COG0553@2|Bacteria,1MX6H@1224|Proteobacteria,1RNRZ@1236|Gammaproteobacteria,1XTMU@135623|Vibrionales	135623|Vibrionales	K	Transcription regulator that activates transcription by stimulating RNA polymerase (RNAP) recycling in case of stress conditions such as supercoiled DNA or high salt concentrations. Probably acts by releasing the RNAP, when it is trapped or immobilized on tightly supercoiled DNA. Does not activate transcription on linear DNA. Probably not involved in DNA repair	rapA	GO:0000166,GO:0003674,GO:0003824,GO:0004386,GO:0005488,GO:0005524,GO:0006139,GO:0006351,GO:0006725,GO:0006807,GO:0008144,GO:0008150,GO:0008152,GO:0009058,GO:0009059,GO:0009987,GO:0010467,GO:0016070,GO:0016462,GO:0016787,GO:0016817,GO:0016818,GO:0017076,GO:0017111,GO:0018130,GO:0019438,GO:0030554,GO:0032553,GO:0032555,GO:0032559,GO:0032774,GO:0034641,GO:0034645,GO:0034654,GO:0035639,GO:0036094,GO:…	-	ko:K03580	-	-	-	-	ko00000,ko01000,ko03021	-	-	-	Helicase_C,RapA_C,SNF2_N
WP_005381133.1	674977.VMC_34850	6.6e-262	909.4	COG1875@1|root,COG1875@2|Bacteria,1MUX1@1224|Proteobacteria,1RMQN@1236|Gammaproteobacteria,1XTED@135623|Vibrionales	135623|Vibrionales	T	ATPase related to phosphate starvation-inducible protein PhoH	-	-	-	ko:K07175	-	-	-	-	ko00000	-	-	-	PIN_4,PhoH
WP_005381134.1	1219076.N646_1775	2.8e-271	940.6	COG0312@1|root,COG0312@2|Bacteria,1MUSK@1224|Proteobacteria,1RMA5@1236|Gammaproteobacteria,1XTGF@135623|Vibrionales	135623|Vibrionales	S	Zn-dependent proteases and their inactivated homologs	tldD	-	-	ko:K03568	-	-	-	-	ko00000,ko01002	-	-	-	PmbA_TldD
WP_005381136.1	1219076.N646_1776	1.9e-155	555.1	COG0388@1|root,COG0388@2|Bacteria,1MUUB@1224|Proteobacteria,1RNVZ@1236|Gammaproteobacteria,1XSQV@135623|Vibrionales	135623|Vibrionales	S	Carbon-nitrogen hydrolase	-	-	-	ko:K11206	-	-	-	-	ko00000,ko01000	-	-	-	CN_hydrolase
WP_005381141.1	1219076.N646_1780	6.6e-84	316.6	COG2891@1|root,COG2891@2|Bacteria,1RER7@1224|Proteobacteria,1S4DE@1236|Gammaproteobacteria,1XTT8@135623|Vibrionales	135623|Vibrionales	M	Involved in formation of the rod shape of the cell. May also contribute to regulation of formation of penicillin-binding proteins	mreD	-	-	ko:K03571	-	-	-	-	ko00000,ko03036	9.B.157.1	-	-	MreD
WP_005381142.1	1219076.N646_1781	8.6e-162	576.2	COG1792@1|root,COG1792@2|Bacteria,1N8ZS@1224|Proteobacteria,1RMK4@1236|Gammaproteobacteria,1XSEQ@135623|Vibrionales	135623|Vibrionales	M	Involved in formation and maintenance of cell shape	mreC	-	-	ko:K03570	-	-	-	-	ko00000,ko03036	9.B.157.1	-	-	MreC
WP_005381144.1	1219076.N646_1782	1.1e-189	669.1	COG1077@1|root,COG1077@2|Bacteria,1MUMW@1224|Proteobacteria,1RN82@1236|Gammaproteobacteria,1XSBK@135623|Vibrionales	135623|Vibrionales	D	Rod shape-determining protein MreB	mreB	-	-	ko:K03569	-	-	-	-	ko00000,ko02048,ko03036,ko04812	1.A.33.1,9.B.157.1	-	-	MreB_Mbl
WP_005381188.1	674977.VMC_35030	2.1e-310	1070.8	COG2804@1|root,COG2804@2|Bacteria,1MU7V@1224|Proteobacteria,1RMBS@1236|Gammaproteobacteria,1XSQP@135623|Vibrionales	135623|Vibrionales	NU	COG2804 Type II secretory pathway, ATPase PulE Tfp pilus assembly pathway, ATPase PilB	mshE	-	-	ko:K12276	ko05111,map05111	-	-	-	ko00000,ko00001,ko02044	-	-	-	T2SSE,T2SSE_N
WP_005381192.1	1219076.N646_1794	2.3e-156	558.1	COG3267@1|root,COG3267@2|Bacteria,1MU3G@1224|Proteobacteria,1RMI0@1236|Gammaproteobacteria,1XTNY@135623|Vibrionales	135623|Vibrionales	U	MSHA biogenesis protein MshM	mshM	-	-	ko:K12283	-	-	-	-	ko00000,ko02044	-	-	-	AAA_22
WP_005381196.1	1219076.N646_1796	4e-56	223.8	2DR7A@1|root,33AIK@2|Bacteria,1NGEC@1224|Proteobacteria,1SGK6@1236|Gammaproteobacteria,1XYWI@135623|Vibrionales	135623|Vibrionales	S	MSHA biogenesis protein MshK	mshK	-	-	ko:K12281	-	-	-	-	ko00000,ko02044	-	-	-	-
WP_005381197.1	1219076.N646_1797	5.9e-112	410.2	COG3167@1|root,COG3167@2|Bacteria,1N1KE@1224|Proteobacteria,1S8XS@1236|Gammaproteobacteria,1XWVJ@135623|Vibrionales	135623|Vibrionales	NU	Pilus assembly protein, PilO	mshJ	-	-	ko:K12280	-	-	-	-	ko00000,ko02044	-	-	-	PilO,T2SSM
WP_005381237.1	1219076.N646_1801	9.6e-115	419.5	COG2197@1|root,COG2197@2|Bacteria,1R531@1224|Proteobacteria,1S18M@1236|Gammaproteobacteria,1XVDS@135623|Vibrionales	135623|Vibrionales	K	COG2197 Response regulator containing a CheY-like receiver domain and an HTH DNA-binding domain	-	-	-	ko:K04333	ko02026,map02026	-	-	-	ko00000,ko00001,ko03000	-	-	-	GerE
WP_005381245.1	1219076.N646_1805	6.6e-212	743.0	COG0075@1|root,COG0075@2|Bacteria,1MWHJ@1224|Proteobacteria,1RMNR@1236|Gammaproteobacteria,1XSCB@135623|Vibrionales	135623|Vibrionales	E	COG0075 Serine-pyruvate aminotransferase archaeal aspartate aminotransferase	-	-	2.6.1.44,2.6.1.45,2.6.1.51	ko:K00830	ko00250,ko00260,ko00630,ko00680,ko01100,ko01110,ko01120,ko01130,ko01200,ko04146,map00250,map00260,map00630,map00680,map01100,map01110,map01120,map01130,map01200,map04146	M00346,M00532	R00369,R00372,R00585,R00588	RC00006,RC00008,RC00018	ko00000,ko00001,ko00002,ko01000,ko01007	-	-	-	Aminotran_5
WP_005381264.1	1219076.N646_1819	3.2e-36	157.1	2C2GZ@1|root,2ZHSS@2|Bacteria,1P942@1224|Proteobacteria,1STTI@1236|Gammaproteobacteria,1XYB8@135623|Vibrionales	135623|Vibrionales	-	-	VV2968	-	-	-	-	-	-	-	-	-	-	-	-
WP_005381265.1	674977.VMC_01000	6e-120	436.8	COG3637@1|root,COG3637@2|Bacteria,1R3QN@1224|Proteobacteria,1RY3J@1236|Gammaproteobacteria,1XUQF@135623|Vibrionales	135623|Vibrionales	M	Has lipid A 3-O-deacylase activity. Hydrolyzes the ester bond at the 3 position of lipid A, a bioactive component of lipopolysaccharide (LPS), thereby releasing the primary fatty acyl moiety	SO3905	-	-	-	-	-	-	-	-	-	-	-	OMP_b-brl
WP_005381266.1	1219076.N646_1821	4.7e-26	123.2	2AWMA@1|root,31NI1@2|Bacteria,1QK8S@1224|Proteobacteria,1TIC8@1236|Gammaproteobacteria,1XYUV@135623|Vibrionales	135623|Vibrionales	S	Phage shock protein G (Phageshock_PspG)	pspG	-	-	-	-	-	-	-	-	-	-	-	Phageshock_PspG
WP_005381269.1	1116375.VEJY3_13975	2.9e-81	307.8	COG1406@1|root,COG1406@2|Bacteria,1RATZ@1224|Proteobacteria,1S22M@1236|Gammaproteobacteria,1XTSB@135623|Vibrionales	135623|Vibrionales	N	inhibitor of MCP methylation, homolog of CheC	cheX	-	-	ko:K03409	ko02030,map02030	-	-	-	ko00000,ko00001,ko02035	-	-	-	CheX
WP_005381271.1	1219076.N646_1827	4.8e-75	287.0	COG0432@1|root,COG0432@2|Bacteria,1RH13@1224|Proteobacteria,1S3VP@1236|Gammaproteobacteria,1XWZM@135623|Vibrionales	135623|Vibrionales	S	Uncharacterised protein family UPF0047	-	-	-	-	-	-	-	-	-	-	-	-	UPF0047
WP_005381298.1	674977.VMC_01120	3e-50	204.1	COG2965@1|root,COG2965@2|Bacteria,1RHIE@1224|Proteobacteria,1S6H5@1236|Gammaproteobacteria,1XXV4@135623|Vibrionales	135623|Vibrionales	L	Binds single-stranded DNA at the primosome assembly site (PAS)	priB	GO:0000228,GO:0000428,GO:0005575,GO:0005622,GO:0005623,GO:0005634,GO:0005657,GO:0005658,GO:0005694,GO:0006139,GO:0006259,GO:0006260,GO:0006261,GO:0006269,GO:0006725,GO:0006807,GO:0008150,GO:0008152,GO:0009058,GO:0009059,GO:0009987,GO:0016070,GO:0018130,GO:0019438,GO:0030880,GO:0030894,GO:0031974,GO:0031981,GO:0032774,GO:0032991,GO:0032993,GO:0034641,GO:0034645,GO:0034654,GO:0043170,GO:0043226,GO:…	-	ko:K02686	ko03440,map03440	-	-	-	ko00000,ko00001,ko03400	-	-	-	SSB
WP_005381299.1	1219076.N646_1834	3.9e-63	247.3	COG0360@1|root,COG0360@2|Bacteria,1RH82@1224|Proteobacteria,1S5VU@1236|Gammaproteobacteria,1XWUY@135623|Vibrionales	135623|Vibrionales	J	Binds together with S18 to 16S ribosomal RNA	rpsF	GO:0003674,GO:0003676,GO:0003723,GO:0003735,GO:0005198,GO:0005488,GO:0005575,GO:0005622,GO:0005623,GO:0005737,GO:0005829,GO:0005840,GO:0006412,GO:0006518,GO:0006807,GO:0008150,GO:0008152,GO:0009058,GO:0009059,GO:0009987,GO:0010467,GO:0015935,GO:0019538,GO:0019843,GO:0022626,GO:0022627,GO:0032991,GO:0034641,GO:0034645,GO:0043043,GO:0043170,GO:0043226,GO:0043228,GO:0043229,GO:0043232,GO:0043603,GO:…	-	ko:K02990	ko03010,map03010	M00178	-	-	br01610,ko00000,ko00001,ko00002,ko03011,ko03029	-	-	-	Ribosomal_S6
WP_005381300.1	1219076.N646_1835	3.4e-123	447.6	COG0036@1|root,COG0036@2|Bacteria,1MUZM@1224|Proteobacteria,1RN3K@1236|Gammaproteobacteria,1XU07@135623|Vibrionales	135623|Vibrionales	G	Belongs to the ribulose-phosphate 3-epimerase family	rpe	-	5.1.3.1	ko:K01783	ko00030,ko00040,ko00710,ko01100,ko01110,ko01120,ko01130,ko01200,ko01230,map00030,map00040,map00710,map01100,map01110,map01120,map01130,map01200,map01230	M00004,M00007	R01529	RC00540	ko00000,ko00001,ko00002,ko01000	-	-	-	Ribul_P_3_epim
WP_005381318.1	1219076.N646_1838	4.5e-205	720.3	COG0337@1|root,COG0337@2|Bacteria,1MUBK@1224|Proteobacteria,1RN4I@1236|Gammaproteobacteria,1XU0D@135623|Vibrionales	135623|Vibrionales	E	Catalyzes the conversion of 3-deoxy-D-arabino- heptulosonate 7-phosphate (DAHP) to dehydroquinate (DHQ)	aroB	GO:0003674,GO:0003824,GO:0003856,GO:0006082,GO:0008150,GO:0008152,GO:0009058,GO:0009423,GO:0009987,GO:0016053,GO:0016829,GO:0016835,GO:0016838,GO:0019752,GO:0043436,GO:0043648,GO:0043650,GO:0044237,GO:0044249,GO:0044281,GO:0044283,GO:0046394,GO:0046417,GO:0071704,GO:1901576	4.2.3.4	ko:K01735	ko00400,ko01100,ko01110,ko01130,ko01230,map00400,map01100,map01110,map01130,map01230	M00022	R03083	RC00847	ko00000,ko00001,ko00002,ko01000	-	-	-	DHQ_synthase
WP_005381319.1	1219076.N646_1839	4.7e-88	330.5	COG0703@1|root,COG0703@2|Bacteria,1MUFJ@1224|Proteobacteria,1RPF6@1236|Gammaproteobacteria,1XTR6@135623|Vibrionales	135623|Vibrionales	F	Catalyzes the specific phosphorylation of the 3-hydroxyl group of shikimic acid using ATP as a cosubstrate	aroK	GO:0000287,GO:0003674,GO:0003824,GO:0004765,GO:0005488,GO:0006082,GO:0006520,GO:0006725,GO:0006793,GO:0006796,GO:0006807,GO:0008150,GO:0008152,GO:0008652,GO:0009058,GO:0009072,GO:0009073,GO:0009423,GO:0009987,GO:0016053,GO:0016301,GO:0016310,GO:0016740,GO:0016772,GO:0016773,GO:0019438,GO:0019632,GO:0019752,GO:0032787,GO:0043167,GO:0043169,GO:0043436,GO:0043648,GO:0043650,GO:0044237,GO:0044238,GO:…	2.7.1.71	ko:K00891	ko00400,ko01100,ko01110,ko01130,ko01230,map00400,map01100,map01110,map01130,map01230	M00022	R02412	RC00002,RC00078	ko00000,ko00001,ko00002,ko01000	-	-	-	SKI
WP_005381326.1	1219076.N646_1846	9.6e-169	599.4	COG0583@1|root,COG0583@2|Bacteria,1MVA1@1224|Proteobacteria,1RPAJ@1236|Gammaproteobacteria,1XSJB@135623|Vibrionales	135623|Vibrionales	K	COG0583 Transcriptional regulator	oxyR	-	-	ko:K04761	ko02026,map02026	-	-	-	ko00000,ko00001,ko03000	-	-	-	HTH_1,LysR_substrate
WP_005381332.1	674977.VMC_01300	3.3e-233	813.9	COG0137@1|root,COG0137@2|Bacteria,1MV0Y@1224|Proteobacteria,1RMEC@1236|Gammaproteobacteria,1XU2D@135623|Vibrionales	135623|Vibrionales	F	Belongs to the argininosuccinate synthase family. Type 1 subfamily	argG	GO:0000050,GO:0000053,GO:0003674,GO:0003824,GO:0004055,GO:0005575,GO:0005622,GO:0005623,GO:0005737,GO:0006082,GO:0006520,GO:0006525,GO:0006526,GO:0006575,GO:0006807,GO:0008150,GO:0008152,GO:0008652,GO:0009058,GO:0009064,GO:0009084,GO:0009987,GO:0016053,GO:0016874,GO:0016879,GO:0019627,GO:0019752,GO:0034641,GO:0043436,GO:0043603,GO:0043604,GO:0044237,GO:0044238,GO:0044249,GO:0044271,GO:0044281,GO:…	6.3.4.5	ko:K01940	ko00220,ko00250,ko01100,ko01110,ko01130,ko01230,ko05418,map00220,map00250,map01100,map01110,map01130,map01230,map05418	M00029,M00844,M00845	R01954	RC00380,RC00629	ko00000,ko00001,ko00002,ko01000,ko04147	-	-	-	Arginosuc_synth
WP_005381333.1	1219076.N646_1853	3.1e-139	501.1	COG0548@1|root,COG0548@2|Bacteria,1MU17@1224|Proteobacteria,1RNKK@1236|Gammaproteobacteria,1XSF2@135623|Vibrionales	135623|Vibrionales	F	Belongs to the acetylglutamate kinase family. ArgB subfamily	argB	GO:0003674,GO:0003824,GO:0003991,GO:0005488,GO:0006082,GO:0006520,GO:0006525,GO:0006526,GO:0006793,GO:0006796,GO:0006807,GO:0008150,GO:0008152,GO:0008652,GO:0009058,GO:0009064,GO:0009084,GO:0009987,GO:0016053,GO:0016301,GO:0016310,GO:0016597,GO:0016740,GO:0016772,GO:0016774,GO:0019752,GO:0031406,GO:0034618,GO:0036094,GO:0043167,GO:0043168,GO:0043169,GO:0043177,GO:0043436,GO:0044237,GO:0044238,GO:…	2.7.2.8	ko:K00930	ko00220,ko01100,ko01110,ko01130,ko01210,ko01230,map00220,map01100,map01110,map01130,map01210,map01230	M00028	R02649	RC00002,RC00043	ko00000,ko00001,ko00002,ko01000	-	-	-	AA_kinase
WP_005381345.1	1219076.N646_1858	4.6e-171	607.1	COG0685@1|root,COG0685@2|Bacteria,1MUC9@1224|Proteobacteria,1RMXS@1236|Gammaproteobacteria,1XSQ3@135623|Vibrionales	135623|Vibrionales	E	reductase	metF	-	1.5.1.20	ko:K00297	ko00670,ko00720,ko01100,ko01120,ko01200,ko01523,map00670,map00720,map01100,map01120,map01200,map01523	M00377	R01224,R07168	RC00081	ko00000,ko00001,ko00002,ko01000	-	-	-	MTHFR
WP_005381353.1	1219076.N646_1861	8e-54	216.1	COG3060@1|root,COG3060@2|Bacteria,1RH3B@1224|Proteobacteria,1S5ZV@1236|Gammaproteobacteria,1XX9T@135623|Vibrionales	135623|Vibrionales	K	This regulatory protein, when combined with SAM (S- adenosylmethionine) represses the expression of the methionine regulon and of enzymes involved in SAM synthesis	metJ	GO:0000096,GO:0003674,GO:0003700,GO:0006082,GO:0006355,GO:0006520,GO:0006555,GO:0006790,GO:0006807,GO:0008150,GO:0008152,GO:0009066,GO:0009889,GO:0009987,GO:0010468,GO:0010556,GO:0019219,GO:0019222,GO:0019752,GO:0031323,GO:0031326,GO:0043436,GO:0044237,GO:0044238,GO:0044281,GO:0050789,GO:0050794,GO:0051171,GO:0051252,GO:0060255,GO:0065007,GO:0071704,GO:0080090,GO:0140110,GO:1901564,GO:1901605,GO:…	-	ko:K03764	-	-	-	-	ko00000,ko03000	-	-	-	MetJ
WP_005381358.1	1219076.N646_1862	2.2e-240	837.8	COG0281@1|root,COG0281@2|Bacteria,1MU0A@1224|Proteobacteria,1RN5F@1236|Gammaproteobacteria,1XSB5@135623|Vibrionales	135623|Vibrionales	C	malic enzyme	maeB	-	1.1.1.40	ko:K00029	ko00620,ko00710,ko01100,ko01120,ko01200,map00620,map00710,map01100,map01120,map01200	M00169,M00172	R00216	RC00105	ko00000,ko00001,ko00002,ko01000	-	-	-	Malic_M,malic
WP_005381359.1	1219076.N646_1863	5.9e-85	320.1	COG2193@1|root,COG2193@2|Bacteria,1RCW7@1224|Proteobacteria,1S45S@1236|Gammaproteobacteria,1XUPT@135623|Vibrionales	135623|Vibrionales	P	Iron-storage protein, whose ferroxidase center binds Fe(2 ) ions, oxidizes them by dioxygen to Fe(3 ), and participates in the subsequent Fe(3 ) oxide mineral core formation within the central cavity of the protein complex	bfr	-	1.16.3.1	ko:K03594	ko00860,map00860	-	R00078	RC02758	ko00000,ko00001,ko01000	-	-	-	Ferritin
WP_005381372.1	1219076.N646_1911	1.5e-85	322.0	COG0802@1|root,COG0802@2|Bacteria,1RGYU@1224|Proteobacteria,1S6IB@1236|Gammaproteobacteria,1XUDS@135623|Vibrionales	135623|Vibrionales	S	ATPase or kinase	yjeE	-	-	ko:K06925	-	-	-	-	ko00000,ko03016	-	-	-	TsaE
WP_005381379.1	1219076.N646_1906	4.1e-40	170.2	COG1923@1|root,COG1923@2|Bacteria,1MZM1@1224|Proteobacteria,1S8W0@1236|Gammaproteobacteria,1XXVV@135623|Vibrionales	135623|Vibrionales	J	RNA chaperone that binds small regulatory RNA (sRNAs) and mRNAs to facilitate mRNA translational regulation in response to envelope stress, environmental stress and changes in metabolite concentrations. Also binds with high specificity to tRNAs	hfq	GO:0003674,GO:0003676,GO:0003723,GO:0005488,GO:0006139,GO:0006378,GO:0006396,GO:0006397,GO:0006725,GO:0006807,GO:0008150,GO:0008152,GO:0009892,GO:0009987,GO:0010467,GO:0010468,GO:0010605,GO:0010608,GO:0010629,GO:0016043,GO:0016070,GO:0016071,GO:0016246,GO:0016441,GO:0016458,GO:0019222,GO:0022607,GO:0022613,GO:0022618,GO:0030423,GO:0031047,GO:0031123,GO:0031124,GO:0034622,GO:0034641,GO:0035194,GO:…	-	ko:K03666	ko02024,ko03018,ko05111,map02024,map03018,map05111	-	-	-	ko00000,ko00001,ko03019,ko03036	-	-	-	Hfq
WP_005381380.1	1219076.N646_1905	3e-240	837.4	COG2262@1|root,COG2262@2|Bacteria,1MUA0@1224|Proteobacteria,1RN7V@1236|Gammaproteobacteria,1XUG9@135623|Vibrionales	135623|Vibrionales	S	GTPase that associates with the 50S ribosomal subunit and may have a role during protein synthesis or ribosome biogenesis	hflX	-	-	ko:K03665	-	-	-	-	ko00000,ko03009	-	-	-	GTP-bdg_M,GTP-bdg_N,MMR_HSR1
WP_005381381.1	674977.VMC_31830	8.2e-200	703.0	COG0330@1|root,COG0330@2|Bacteria,1MUM2@1224|Proteobacteria,1RMUG@1236|Gammaproteobacteria,1XU48@135623|Vibrionales	135623|Vibrionales	O	HflC and HflK could encode or regulate a protease	hflK	GO:0003674,GO:0003824,GO:0006508,GO:0006807,GO:0008150,GO:0008152,GO:0008233,GO:0016787,GO:0019538,GO:0043170,GO:0044238,GO:0071704,GO:0140096,GO:1901564	-	ko:K04088	-	M00742	-	-	ko00000,ko00002,ko01000	-	-	-	Band_7,HflK_N
WP_005381383.1	1219076.N646_1902	1.5e-25	121.3	COG3242@1|root,COG3242@2|Bacteria,1N6V7@1224|Proteobacteria,1SCHT@1236|Gammaproteobacteria,1XZ34@135623|Vibrionales	135623|Vibrionales	S	protein conserved in bacteria	C5260	-	-	ko:K09937	-	-	-	-	ko00000	-	-	-	DUF2065
WP_005381385.1	1219076.N646_1901	6.3e-254	882.9	COG0104@1|root,COG0104@2|Bacteria,1MU5B@1224|Proteobacteria,1RNEW@1236|Gammaproteobacteria,1XU7G@135623|Vibrionales	135623|Vibrionales	F	Plays an important role in the de novo pathway of purine nucleotide biosynthesis. Catalyzes the first committed step in the biosynthesis of AMP from IMP	purA	GO:0003674,GO:0003824,GO:0004019,GO:0005575,GO:0005622,GO:0005623,GO:0005737,GO:0006139,GO:0006163,GO:0006164,GO:0006167,GO:0006725,GO:0006753,GO:0006793,GO:0006796,GO:0006807,GO:0008150,GO:0008152,GO:0009058,GO:0009117,GO:0009123,GO:0009124,GO:0009126,GO:0009127,GO:0009150,GO:0009152,GO:0009156,GO:0009161,GO:0009165,GO:0009167,GO:0009168,GO:0009259,GO:0009260,GO:0009987,GO:0016874,GO:0016879,GO:…	6.3.4.4	ko:K01939	ko00230,ko00250,ko01100,map00230,map00250,map01100	M00049	R01135	RC00458,RC00459	ko00000,ko00001,ko00002,ko01000	-	-	-	Adenylsucc_synt
WP_005381388.1	1219076.N646_1900	8.6e-100	369.8	COG0790@1|root,COG0790@2|Bacteria,1RE9M@1224|Proteobacteria,1RPR8@1236|Gammaproteobacteria,1XT10@135623|Vibrionales	135623|Vibrionales	N	flagellar protein motX	motX	GO:0005575,GO:0005623,GO:0005886,GO:0016020,GO:0044464,GO:0071944	-	ko:K21217	ko02040,map02040	-	-	-	ko00000,ko00001,ko02000,ko02035	1.A.30.1	-	-	Sel1
WP_005381398.1	1219076.N646_1894	1.4e-189	668.7	COG0180@1|root,COG0180@2|Bacteria,1MV4T@1224|Proteobacteria,1RNDC@1236|Gammaproteobacteria,1XUUG@135623|Vibrionales	135623|Vibrionales	J	Tryptophanyl-tRNA synthetase	trpS	GO:0003674,GO:0003824,GO:0004812,GO:0004830,GO:0006082,GO:0006139,GO:0006399,GO:0006412,GO:0006418,GO:0006436,GO:0006518,GO:0006520,GO:0006725,GO:0006807,GO:0008150,GO:0008152,GO:0009058,GO:0009059,GO:0009987,GO:0010467,GO:0016070,GO:0016874,GO:0016875,GO:0019538,GO:0019752,GO:0034641,GO:0034645,GO:0034660,GO:0043038,GO:0043039,GO:0043043,GO:0043170,GO:0043436,GO:0043603,GO:0043604,GO:0044237,GO:…	6.1.1.2	ko:K01867	ko00970,map00970	M00359,M00360	R03664	RC00055,RC00523	ko00000,ko00001,ko00002,ko01000,ko01007,ko03016	-	-	-	tRNA-synt_1b
WP_005381432.1	1116375.VEJY3_14265	2.1e-114	418.3	COG0664@1|root,COG0664@2|Bacteria,1MXID@1224|Proteobacteria,1RMIZ@1236|Gammaproteobacteria,1XT4N@135623|Vibrionales	135623|Vibrionales	K	COG0664 cAMP-binding proteins - catabolite gene activator and regulatory subunit of cAMP-dependent protein kinases	crp	-	-	ko:K10914	ko02020,ko02024,ko02025,ko02026,ko05111,map02020,map02024,map02025,map02026,map05111	-	-	-	ko00000,ko00001,ko03000	-	-	-	Crp,cNMP_binding
WP_005381436.1	1219076.N646_1883	1.1e-30	138.7	COG3089@1|root,COG3089@2|Bacteria,1N6TM@1224|Proteobacteria,1SCDE@1236|Gammaproteobacteria,1XYYU@135623|Vibrionales	135623|Vibrionales	S	Belongs to the UPF0270 family	-	-	-	ko:K09898	-	-	-	-	ko00000	-	-	-	UPF0270
WP_005381449.1	1219076.N646_1877	2e-31	141.0	COG3529@1|root,COG3529@2|Bacteria,1N6RJ@1224|Proteobacteria,1SC9Y@1236|Gammaproteobacteria,1XZ08@135623|Vibrionales	135623|Vibrionales	S	nucleic-acid-binding protein containing a Zn-ribbon domain	-	-	-	ko:K07070	-	-	-	-	ko00000	-	-	-	DUF2387
WP_005381451.1	1219076.N646_1876	1.9e-95	355.1	COG1047@1|root,COG1047@2|Bacteria,1RD35@1224|Proteobacteria,1S3QR@1236|Gammaproteobacteria,1XSRK@135623|Vibrionales	135623|Vibrionales	G	COG1047 FKBP-type peptidyl-prolyl cis-trans isomerases 2	slyD	GO:0000413,GO:0003674,GO:0003755,GO:0003824,GO:0006457,GO:0006464,GO:0006807,GO:0008150,GO:0008152,GO:0009987,GO:0016853,GO:0016859,GO:0018193,GO:0018208,GO:0019538,GO:0036211,GO:0042026,GO:0043170,GO:0043412,GO:0044237,GO:0044238,GO:0044260,GO:0044267,GO:0071704,GO:0140096,GO:1901564	5.2.1.8	ko:K03775	-	-	-	-	ko00000,ko01000,ko03110	-	-	-	FKBP_C
WP_005381455.1	1219076.N646_1874	4.2e-33	146.7	COG2900@1|root,COG2900@2|Bacteria,1NGFM@1224|Proteobacteria,1SGAM@1236|Gammaproteobacteria,1XYDM@135623|Vibrionales	135623|Vibrionales	S	Belongs to the SlyX family	slyX	-	-	ko:K03745	-	-	-	-	ko00000	-	-	-	SlyX
WP_005381474.1	1219076.N646_1922	9.2e-192	676.0	COG0240@1|root,COG0240@2|Bacteria,1MUU3@1224|Proteobacteria,1RPQ7@1236|Gammaproteobacteria,1XSBF@135623|Vibrionales	135623|Vibrionales	I	Glycerol-3-phosphate dehydrogenase	gpsA	GO:0003674,GO:0003824,GO:0004367,GO:0006072,GO:0006629,GO:0006644,GO:0006793,GO:0006796,GO:0008150,GO:0008152,GO:0008610,GO:0008654,GO:0009058,GO:0009987,GO:0016491,GO:0016614,GO:0016616,GO:0019637,GO:0044237,GO:0044238,GO:0044249,GO:0044255,GO:0052646,GO:0055114,GO:0071704,GO:0090407,GO:1901135,GO:1901576	1.1.1.94	ko:K00057	ko00564,ko01110,map00564,map01110	-	R00842,R00844	RC00029	ko00000,ko00001,ko01000	-	-	-	NAD_Gly3P_dh_C,NAD_Gly3P_dh_N
WP_005381475.1	1219076.N646_1923	2.1e-151	541.6	COG1045@1|root,COG1045@2|Bacteria,1MVFX@1224|Proteobacteria,1RNCA@1236|Gammaproteobacteria,1XTF9@135623|Vibrionales	135623|Vibrionales	E	Serine acetyltransferase	cysE	-	2.3.1.30	ko:K00640	ko00270,ko00920,ko01100,ko01110,ko01120,ko01200,ko01230,ko05111,map00270,map00920,map01100,map01110,map01120,map01200,map01230,map05111	M00021	R00586	RC00004,RC00041	ko00000,ko00001,ko00002,ko01000	-	-	-	Hexapep,SATase_N
WP_005381480.1	1219076.N646_1926	6.4e-111	406.8	COG1309@1|root,COG1309@2|Bacteria,1R52P@1224|Proteobacteria,1S4F0@1236|Gammaproteobacteria,1Y24T@135623|Vibrionales	135623|Vibrionales	K	Bacterial transcriptional repressor	-	-	-	-	-	-	-	-	-	-	-	-	TetR,TetR_N
WP_005381485.1	674977.VMC_23460	1.6e-185	655.2	COG2269@1|root,COG2269@2|Bacteria,1MU97@1224|Proteobacteria,1RMR9@1236|Gammaproteobacteria,1XSYN@135623|Vibrionales	135623|Vibrionales	J	With EpmB is involved in the beta-lysylation step of the post-translational modification of translation elongation factor P (EF-P). Catalyzes the ATP-dependent activation of (R)-beta-lysine produced by EpmB, forming a lysyl-adenylate, from which the beta- lysyl moiety is then transferred to the epsilon-amino group of a conserved specific lysine residue in EF-P	epmA	GO:0006082,GO:0006139,GO:0006399,GO:0006412,GO:0006418,GO:0006430,GO:0006518,GO:0006520,GO:0006725,GO:0006807,GO:0008150,GO:0008152,GO:0009058,GO:0009059,GO:0009987,GO:0010467,GO:0016070,GO:0019538,GO:0019752,GO:0034641,GO:0034645,GO:0034660,GO:0043038,GO:0043039,GO:0043043,GO:0043170,GO:0043436,GO:0043603,GO:0043604,GO:0044237,GO:0044238,GO:0044249,GO:0044260,GO:0044267,GO:0044271,GO:0044281,GO:…	-	ko:K04568	-	-	-	-	ko00000,ko01000,ko03012	-	-	-	tRNA-synt_2
WP_005381487.1	674977.VMC_23450	0.0	1203.7	COG1053@1|root,COG1053@2|Bacteria,1MU5M@1224|Proteobacteria,1RMU2@1236|Gammaproteobacteria,1XSH4@135623|Vibrionales	135623|Vibrionales	C	fumarate reductase, flavoprotein subunit	frdA	-	1.3.5.4	ko:K00244	ko00020,ko00190,ko00620,ko00650,ko00720,ko01100,ko01110,ko01120,ko01130,ko01200,ko02020,map00020,map00190,map00620,map00650,map00720,map01100,map01110,map01120,map01130,map01200,map02020	M00009,M00011,M00150,M00173	R02164	RC00045	ko00000,ko00001,ko00002,ko01000	-	-	-	FAD_binding_2,Succ_DH_flav_C
WP_005381489.1	1219076.N646_1930	4.6e-148	530.4	COG0479@1|root,COG0479@2|Bacteria,1MVHS@1224|Proteobacteria,1RNWR@1236|Gammaproteobacteria,1XTYJ@135623|Vibrionales	135623|Vibrionales	C	Belongs to the succinate dehydrogenase fumarate reductase iron-sulfur protein family	frdB	-	1.3.5.4	ko:K00245	ko00020,ko00190,ko00620,ko00650,ko00720,ko01100,ko01110,ko01120,ko01130,ko01200,ko02020,map00020,map00190,map00620,map00650,map00720,map01100,map01110,map01120,map01130,map01200,map02020	M00009,M00011,M00150,M00173	R02164	RC00045	ko00000,ko00001,ko00002,ko01000	-	-	-	Fer2_3,Fer4_8
WP_005381491.1	1219076.N646_1931	7.8e-64	249.6	COG3029@1|root,COG3029@2|Bacteria,1MZ4C@1224|Proteobacteria,1SC0P@1236|Gammaproteobacteria,1XXFQ@135623|Vibrionales	135623|Vibrionales	C	Seems to be involved in the anchoring of the catalytic components of the fumarate reductase complex to the cytoplasmic membrane	frdC	GO:0000104,GO:0003674,GO:0003824,GO:0006091,GO:0008150,GO:0008152,GO:0009061,GO:0009987,GO:0015980,GO:0016491,GO:0016627,GO:0044237,GO:0045333,GO:0055114	-	ko:K00246	ko00020,ko00190,ko00620,ko00650,ko00720,ko01100,ko01110,ko01120,ko01130,ko01200,ko02020,map00020,map00190,map00620,map00650,map00720,map01100,map01110,map01120,map01130,map01200,map02020	M00009,M00011,M00150,M00173	R02164	RC00045	ko00000,ko00001,ko00002	-	-	-	Fumarate_red_C
WP_005381493.1	1219076.N646_1932	1.6e-64	251.9	COG3080@1|root,COG3080@2|Bacteria,1RDZD@1224|Proteobacteria,1S3W5@1236|Gammaproteobacteria,1XXAW@135623|Vibrionales	135623|Vibrionales	C	Seems to be involved in the anchoring of the catalytic components of the fumarate reductase complex to the cytoplasmic membrane	frdD	GO:0000104,GO:0003674,GO:0003824,GO:0006091,GO:0008150,GO:0008152,GO:0009061,GO:0009987,GO:0015980,GO:0016491,GO:0016627,GO:0044237,GO:0045333,GO:0055114	-	ko:K00247	ko00020,ko00190,ko00620,ko00650,ko00720,ko01100,ko01110,ko01120,ko01130,ko01200,ko02020,map00020,map00190,map00620,map00650,map00720,map01100,map01110,map01120,map01130,map01200,map02020	M00009,M00011,M00150,M00173	R02164	RC00045	ko00000,ko00001,ko00002	-	-	-	Fumarate_red_D
WP_005381500.1	1219076.N646_1934	1.3e-102	379.0	COG0231@1|root,COG0231@2|Bacteria,1MW2J@1224|Proteobacteria,1RPW7@1236|Gammaproteobacteria,1XSP6@135623|Vibrionales	135623|Vibrionales	J	Involved in peptide bond synthesis. Alleviates ribosome stalling that occurs when 3 or more consecutive Pro residues or the sequence PPG is present in a protein, possibly by augmenting the peptidyl transferase activity of the ribosome. Modification of Lys-34 is required for alleviation	efp	GO:0003674,GO:0003676,GO:0003723,GO:0003746,GO:0005488,GO:0005575,GO:0005622,GO:0005623,GO:0005737,GO:0006412,GO:0006414,GO:0006518,GO:0006807,GO:0008135,GO:0008150,GO:0008152,GO:0009058,GO:0009059,GO:0009987,GO:0010467,GO:0019538,GO:0034641,GO:0034645,GO:0043043,GO:0043170,GO:0043603,GO:0043604,GO:0044237,GO:0044238,GO:0044249,GO:0044260,GO:0044267,GO:0044271,GO:0044424,GO:0044464,GO:0071704,GO:…	-	ko:K02356	-	-	-	-	ko00000,ko03012	-	-	-	EFP,EFP_N,Elong-fact-P_C
WP_005381516.1	1116375.VEJY3_14510	3e-44	184.1	COG0234@1|root,COG0234@2|Bacteria,1MZ2X@1224|Proteobacteria,1S8YR@1236|Gammaproteobacteria,1XXUS@135623|Vibrionales	135623|Vibrionales	O	Binds to Cpn60 in the presence of Mg-ATP and suppresses the ATPase activity of the latter	groS	GO:0003674,GO:0005488,GO:0005515,GO:0006457,GO:0006458,GO:0006950,GO:0006986,GO:0008150,GO:0009987,GO:0010033,GO:0035966,GO:0042221,GO:0043167,GO:0043169,GO:0046872,GO:0050896,GO:0051082,GO:0051084,GO:0051085,GO:0051087,GO:0061077	-	ko:K04078	-	-	-	-	ko00000,ko03029,ko03110	-	-	-	Cpn10
WP_005381521.1	1219076.N646_1943	1.4e-178	632.1	COG0205@1|root,COG0205@2|Bacteria,1MVN3@1224|Proteobacteria,1RMVY@1236|Gammaproteobacteria,1XTJ3@135623|Vibrionales	135623|Vibrionales	F	Catalyzes the phosphorylation of D-fructose 6-phosphate to fructose 1,6-bisphosphate by ATP, the first committing step of glycolysis	pfkA	GO:0003674,GO:0003824,GO:0003872,GO:0005975,GO:0006082,GO:0006090,GO:0006091,GO:0006096,GO:0006139,GO:0006163,GO:0006164,GO:0006165,GO:0006725,GO:0006732,GO:0006733,GO:0006753,GO:0006754,GO:0006757,GO:0006793,GO:0006796,GO:0006807,GO:0008150,GO:0008152,GO:0008443,GO:0009056,GO:0009058,GO:0009108,GO:0009117,GO:0009123,GO:0009124,GO:0009126,GO:0009127,GO:0009132,GO:0009135,GO:0009141,GO:0009142,GO:…	2.7.1.11	ko:K00850	ko00010,ko00030,ko00051,ko00052,ko00680,ko01100,ko01110,ko01120,ko01130,ko01200,ko01230,ko03018,ko04152,ko05230,map00010,map00030,map00051,map00052,map00680,map01100,map01110,map01120,map01130,map01200,map01230,map03018,map04152,map05230	M00001,M00345	R00756,R03236,R03237,R03238,R03239,R04779	RC00002,RC00017	ko00000,ko00001,ko00002,ko01000,ko01009,ko03019	-	-	-	PFK
WP_005381564.1	1219076.N646_2842	6e-132	476.9	COG1291@1|root,COG1291@2|Bacteria,1MXK3@1224|Proteobacteria,1RNRP@1236|Gammaproteobacteria,1XSQE@135623|Vibrionales	135623|Vibrionales	N	COG1291 Flagellar motor component	pomA	GO:0005575,GO:0005623,GO:0005886,GO:0005887,GO:0009288,GO:0009425,GO:0016020,GO:0016021,GO:0031224,GO:0031226,GO:0042995,GO:0043226,GO:0043228,GO:0044422,GO:0044425,GO:0044459,GO:0044461,GO:0044463,GO:0044464,GO:0071944,GO:0120100,GO:0120101	-	ko:K02556	ko02020,ko02030,ko02040,map02020,map02030,map02040	-	-	-	ko00000,ko00001,ko02000,ko02035	1.A.30.1	-	-	MotA_ExbB
WP_005381566.1	1219076.N646_2841	6.3e-35	152.9	COG1722@1|root,COG1722@2|Bacteria,1N72V@1224|Proteobacteria,1SC7N@1236|Gammaproteobacteria,1XYBF@135623|Vibrionales	135623|Vibrionales	L	Bidirectionally degrades single-stranded DNA into large acid-insoluble oligonucleotides, which are then degraded further into small acid-soluble oligonucleotides	xseB	GO:0003674,GO:0003824,GO:0004518,GO:0004527,GO:0004529,GO:0004536,GO:0005575,GO:0005622,GO:0005623,GO:0006139,GO:0006259,GO:0006308,GO:0006725,GO:0006807,GO:0008150,GO:0008152,GO:0008855,GO:0009056,GO:0009057,GO:0009318,GO:0009987,GO:0016787,GO:0016788,GO:0016796,GO:0016895,GO:0019439,GO:0032991,GO:0034641,GO:0034655,GO:0043170,GO:0044237,GO:0044238,GO:0044248,GO:0044260,GO:0044265,GO:0044270,GO:…	3.1.11.6	ko:K03602	ko03430,map03430	-	-	-	ko00000,ko00001,ko01000,ko03400	-	-	-	Exonuc_VII_S
WP_005381571.1	1219076.N646_2836	4e-78	297.4	COG0781@1|root,COG0781@2|Bacteria,1RHFZ@1224|Proteobacteria,1S6AJ@1236|Gammaproteobacteria,1XSA8@135623|Vibrionales	135623|Vibrionales	K	Involved in transcription antitermination. Required for transcription of ribosomal RNA (rRNA) genes. Binds specifically to the boxA antiterminator sequence of the ribosomal RNA (rrn) operons	nusB	GO:0006139,GO:0006351,GO:0006353,GO:0006725,GO:0006807,GO:0008150,GO:0008152,GO:0009058,GO:0009059,GO:0009987,GO:0010467,GO:0016070,GO:0018130,GO:0019438,GO:0032774,GO:0034641,GO:0034645,GO:0034654,GO:0043170,GO:0044237,GO:0044238,GO:0044249,GO:0044260,GO:0044271,GO:0046483,GO:0071704,GO:0090304,GO:0097659,GO:1901360,GO:1901362,GO:1901576	-	ko:K03625	-	-	-	-	ko00000,ko03009,ko03021	-	-	-	NusB
WP_005381572.1	1219076.N646_2835	2.8e-79	301.2	COG0054@1|root,COG0054@2|Bacteria,1RD9J@1224|Proteobacteria,1S3WD@1236|Gammaproteobacteria,1XTEC@135623|Vibrionales	135623|Vibrionales	H	Catalyzes the formation of 6,7-dimethyl-8- ribityllumazine by condensation of 5-amino-6-(D- ribitylamino)uracil with 3,4-dihydroxy-2-butanone 4-phosphate. This is the penultimate step in the biosynthesis of riboflavin	ribH	GO:0000906,GO:0003674,GO:0003824,GO:0005575,GO:0005622,GO:0005623,GO:0005737,GO:0005829,GO:0006766,GO:0006767,GO:0006771,GO:0006807,GO:0008150,GO:0008152,GO:0009058,GO:0009110,GO:0009231,GO:0009987,GO:0016740,GO:0016765,GO:0017144,GO:0018130,GO:0034641,GO:0042364,GO:0042726,GO:0042727,GO:0044237,GO:0044249,GO:0044271,GO:0044281,GO:0044283,GO:0044424,GO:0044444,GO:0044464,GO:0046483,GO:0071704,GO:…	2.5.1.78	ko:K00794	ko00740,ko01100,ko01110,map00740,map01100,map01110	M00125	R04457	RC00960	ko00000,ko00001,ko00002,ko01000	-	-	-	DMRL_synthase
WP_005381573.1	1219076.N646_2834	3.7e-207	727.2	COG0108@1|root,COG0807@1|root,COG0108@2|Bacteria,COG0807@2|Bacteria,1MU8P@1224|Proteobacteria,1RQ49@1236|Gammaproteobacteria,1XSY7@135623|Vibrionales	135623|Vibrionales	H	Catalyzes the conversion of D-ribulose 5-phosphate to formate and 3,4-dihydroxy-2-butanone 4-phosphate	ribB	-	3.5.4.25,4.1.99.12	ko:K14652	ko00740,ko00790,ko01100,ko01110,map00740,map00790,map01100,map01110	M00125,M00840	R00425,R07281	RC00293,RC01792,RC01815,RC02504	ko00000,ko00001,ko00002,ko01000	-	-	-	DHBP_synthase,GTP_cyclohydro2
WP_005381578.1	1219076.N646_2831	6.5e-78	296.6	COG1327@1|root,COG1327@2|Bacteria,1RE7V@1224|Proteobacteria,1S3P9@1236|Gammaproteobacteria,1XT5J@135623|Vibrionales	135623|Vibrionales	K	Negatively regulates transcription of bacterial ribonucleotide reductase nrd genes and operons by binding to NrdR- boxes	nrdR	-	-	ko:K07738	-	-	-	-	ko00000,ko03000	-	-	-	ATP-cone
WP_005381584.1	1219076.N646_2828	3e-71	274.2	292QM@1|root,2ZQ8E@2|Bacteria,1N4UT@1224|Proteobacteria,1S3WH@1236|Gammaproteobacteria,1XY3C@135623|Vibrionales	135623|Vibrionales	K	Binds to the sigma-S subunit of RNA polymerase, activating expression of sigma-S-regulated genes. Stimulates RNA polymerase holoenzyme formation and may bind to several other sigma factors, such as sigma-70 and sigma-32	crl	GO:0003674,GO:0003700,GO:0006355,GO:0008150,GO:0009889,GO:0010468,GO:0010556,GO:0019219,GO:0019222,GO:0031323,GO:0031326,GO:0050789,GO:0050794,GO:0051171,GO:0051252,GO:0060255,GO:0065007,GO:0080090,GO:0140110,GO:1903506,GO:2000112,GO:2001141	-	ko:K11926	-	-	-	-	ko00000,ko03000	-	-	-	Crl
WP_005381586.1	674977.VMC_07860	4.9e-240	836.6	COG1073@1|root,COG1073@2|Bacteria,1N5CG@1224|Proteobacteria,1RR2Y@1236|Gammaproteobacteria,1XSG1@135623|Vibrionales	135623|Vibrionales	S	Belongs to the UPF0255 family	frsA	-	-	ko:K11750	-	-	-	-	ko00000,ko01000	-	-	-	DUF1100
WP_005381590.1	1219076.N646_2826	5.7e-85	320.1	COG2236@1|root,COG2236@2|Bacteria,1MWNE@1224|Proteobacteria,1RQ4C@1236|Gammaproteobacteria,1XSMG@135623|Vibrionales	135623|Vibrionales	F	Acts on guanine, xanthine and to a lesser extent hypoxanthine	gpt	GO:0000310,GO:0003674,GO:0003824,GO:0004422,GO:0005575,GO:0005622,GO:0005623,GO:0005737,GO:0005829,GO:0006139,GO:0006163,GO:0006164,GO:0006166,GO:0006177,GO:0006188,GO:0006725,GO:0006753,GO:0006793,GO:0006796,GO:0006807,GO:0008150,GO:0008152,GO:0009058,GO:0009116,GO:0009117,GO:0009119,GO:0009123,GO:0009124,GO:0009126,GO:0009127,GO:0009150,GO:0009152,GO:0009156,GO:0009161,GO:0009163,GO:0009165,GO:…	2.4.2.22	ko:K00769	ko00230,ko01100,ko01110,map00230,map01100,map01110	-	R01229,R02142	RC00063,RC00122	ko00000,ko00001,ko01000	-	-	-	Pribosyltran
WP_005381592.1	1219076.N646_2825	5.4e-226	790.0	COG2252@1|root,COG2252@2|Bacteria,1MUV0@1224|Proteobacteria,1RMBE@1236|Gammaproteobacteria,1XUUP@135623|Vibrionales	135623|Vibrionales	S	COG2252 Permeases	yieG	-	-	ko:K06901	-	-	-	-	ko00000,ko02000	2.A.1.40	-	-	Xan_ur_permease
WP_005381620.1	1219076.N646_2807	4.9e-194	683.7	COG0484@1|root,COG0484@2|Bacteria,1MVMS@1224|Proteobacteria,1RNHY@1236|Gammaproteobacteria,1XT3G@135623|Vibrionales	135623|Vibrionales	O	ATP binding to DnaK triggers the release of the substrate protein, thus completing the reaction cycle. Several rounds of ATP-dependent interactions between DnaJ, DnaK and GrpE are required for fully efficient folding. Also involved, together with DnaK and GrpE, in the DNA replication of plasmids through activation of initiation proteins	dnaJ	GO:0006457,GO:0008150,GO:0009987	-	ko:K03686	-	-	-	-	ko00000,ko03029,ko03110	-	-	-	DnaJ,DnaJ_C,DnaJ_CXXCXGXG
WP_005381623.1	1219076.N646_2806	0.0	1177.2	COG0443@1|root,COG0443@2|Bacteria,1MVEN@1224|Proteobacteria,1RMDD@1236|Gammaproteobacteria,1XUDT@135623|Vibrionales	135623|Vibrionales	O	Heat shock 70 kDa protein	dnaK	GO:0006457,GO:0008150,GO:0009987	-	ko:K04043	ko03018,ko04212,ko05152,map03018,map04212,map05152	-	-	-	ko00000,ko00001,ko03019,ko03029,ko03110,ko04147	1.A.33.1	-	-	HSP70
WP_005381641.1	1219076.N646_2797	2.7e-76	291.2	COG2867@1|root,COG2867@2|Bacteria,1RGUH@1224|Proteobacteria,1S61C@1236|Gammaproteobacteria,1XWWV@135623|Vibrionales	135623|Vibrionales	I	oligoketide cyclase lipid transport protein	ratA	GO:0003674,GO:0005488,GO:0006417,GO:0006446,GO:0008150,GO:0009889,GO:0009890,GO:0009892,GO:0010468,GO:0010556,GO:0010558,GO:0010605,GO:0010608,GO:0010629,GO:0017148,GO:0019222,GO:0031323,GO:0031324,GO:0031326,GO:0031327,GO:0032268,GO:0032269,GO:0034248,GO:0034249,GO:0043021,GO:0043023,GO:0044877,GO:0045947,GO:0048519,GO:0048523,GO:0050789,GO:0050794,GO:0051171,GO:0051172,GO:0051246,GO:0051248,GO:…	-	-	-	-	-	-	-	-	-	-	Polyketide_cyc
WP_005381642.1	674977.VMC_07590	4.7e-82	310.5	COG0691@1|root,COG0691@2|Bacteria,1RDFP@1224|Proteobacteria,1S3PT@1236|Gammaproteobacteria,1XTV7@135623|Vibrionales	135623|Vibrionales	J	Required for rescue of stalled ribosomes mediated by trans-translation. Binds to transfer-messenger RNA (tmRNA), required for stable association of tmRNA with ribosomes. tmRNA and SmpB together mimic tRNA shape, replacing the anticodon stem-loop with SmpB. tmRNA is encoded by the ssrA gene	smpB	-	-	ko:K03664	-	-	-	-	ko00000	-	-	-	SmpB
WP_005381681.1	1219076.N646_2777	6.2e-285	986.1	COG1115@1|root,COG1115@2|Bacteria,1MUI3@1224|Proteobacteria,1RMNF@1236|Gammaproteobacteria,1XU2Z@135623|Vibrionales	135623|Vibrionales	U	COG1115 Na alanine symporter	-	-	-	ko:K03310	-	-	-	-	ko00000	2.A.25	-	-	Na_Ala_symp
WP_005381682.1	1219076.N646_2776	2.6e-106	391.3	COG1584@1|root,COG1584@2|Bacteria,1N3HP@1224|Proteobacteria,1RMRK@1236|Gammaproteobacteria,1XTVE@135623|Vibrionales	135623|Vibrionales	S	GPR1/FUN34/yaaH family	yaaH	-	-	ko:K07034	-	-	-	-	ko00000	-	-	-	Grp1_Fun34_YaaH
WP_005381685.1	1219076.N646_2773	4.1e-305	1053.1	COG0518@1|root,COG0519@1|root,COG0518@2|Bacteria,COG0519@2|Bacteria,1MU2A@1224|Proteobacteria,1RP81@1236|Gammaproteobacteria,1XTWC@135623|Vibrionales	135623|Vibrionales	F	Catalyzes the synthesis of GMP from XMP	guaA	GO:0003674,GO:0003824,GO:0003921,GO:0003922,GO:0006139,GO:0006163,GO:0006164,GO:0006177,GO:0006725,GO:0006753,GO:0006793,GO:0006796,GO:0006807,GO:0008150,GO:0008152,GO:0009058,GO:0009116,GO:0009117,GO:0009119,GO:0009123,GO:0009124,GO:0009126,GO:0009127,GO:0009150,GO:0009152,GO:0009156,GO:0009161,GO:0009163,GO:0009165,GO:0009167,GO:0009168,GO:0009259,GO:0009260,GO:0009987,GO:0016874,GO:0016879,GO:…	6.3.5.2	ko:K01951	ko00230,ko00983,ko01100,map00230,map00983,map01100	M00050	R01230,R01231,R08244	RC00010,RC00204	ko00000,ko00001,ko00002,ko01000,ko01002	-	-	-	GATase,GMP_synt_C,NAD_synthase
WP_005381694.1	674977.VMC_07380	3.8e-279	966.8	COG1160@1|root,COG1160@2|Bacteria,1MU9S@1224|Proteobacteria,1RMSF@1236|Gammaproteobacteria,1XTH0@135623|Vibrionales	135623|Vibrionales	S	GTPase that plays an essential role in the late steps of ribosome biogenesis	der	GO:0000166,GO:0001882,GO:0001883,GO:0003674,GO:0005488,GO:0005525,GO:0017076,GO:0019001,GO:0032549,GO:0032550,GO:0032553,GO:0032555,GO:0032561,GO:0035639,GO:0036094,GO:0043167,GO:0043168,GO:0097159,GO:0097367,GO:1901265,GO:1901363	-	ko:K03977	-	-	-	-	ko00000,ko03009	-	-	-	KH_dom-like,MMR_HSR1
WP_005381696.1	1219076.N646_2768	1.4e-180	639.0	COG1520@1|root,COG1520@2|Bacteria,1MXIJ@1224|Proteobacteria,1RN4V@1236|Gammaproteobacteria,1XSD2@135623|Vibrionales	135623|Vibrionales	M	Part of the outer membrane protein assembly complex, which is involved in assembly and insertion of beta-barrel proteins into the outer membrane	bamB	GO:0003674,GO:0003824,GO:0008150,GO:0008152,GO:0016491,GO:0055114	-	ko:K17713	-	-	-	-	ko00000,ko02000	1.B.33.1	-	-	PQQ_2,PQQ_3
WP_005381697.1	1219076.N646_2767	3.9e-105	387.5	COG2976@1|root,COG2976@2|Bacteria,1N117@1224|Proteobacteria,1SASA@1236|Gammaproteobacteria,1XTXY@135623|Vibrionales	135623|Vibrionales	S	protein conserved in bacteria	-	-	-	-	-	-	-	-	-	-	-	-	TPR_21
WP_005381698.1	1219076.N646_2766	3.1e-242	844.0	COG0124@1|root,COG0124@2|Bacteria,1MV2K@1224|Proteobacteria,1RPHI@1236|Gammaproteobacteria,1XTDT@135623|Vibrionales	135623|Vibrionales	J	Histidyl-tRNA synthetase	hisS	GO:0003674,GO:0003824,GO:0004812,GO:0004821,GO:0006082,GO:0006139,GO:0006399,GO:0006412,GO:0006418,GO:0006427,GO:0006518,GO:0006520,GO:0006725,GO:0006807,GO:0008150,GO:0008152,GO:0009058,GO:0009059,GO:0009987,GO:0010467,GO:0016070,GO:0016874,GO:0016875,GO:0019538,GO:0019752,GO:0034641,GO:0034645,GO:0034660,GO:0043038,GO:0043039,GO:0043043,GO:0043170,GO:0043436,GO:0043603,GO:0043604,GO:0044237,GO:…	6.1.1.21	ko:K01892	ko00970,map00970	M00359,M00360	R03655	RC00055,RC00523	ko00000,ko00001,ko00002,ko01000,ko01007,ko03016	-	-	-	HGTP_anticodon,tRNA-synt_His
WP_005381699.1	1219076.N646_2765	3.9e-204	717.2	COG0821@1|root,COG0821@2|Bacteria,1MUAX@1224|Proteobacteria,1RMXZ@1236|Gammaproteobacteria,1XSUH@135623|Vibrionales	135623|Vibrionales	I	Converts 2C-methyl-D-erythritol 2,4-cyclodiphosphate (ME-2,4cPP) into 1-hydroxy-2-methyl-2-(E)-butenyl 4-diphosphate	ispG	GO:0003674,GO:0003824,GO:0006081,GO:0006082,GO:0006090,GO:0006629,GO:0006644,GO:0006720,GO:0006793,GO:0006796,GO:0008150,GO:0008152,GO:0008299,GO:0008610,GO:0008654,GO:0009058,GO:0009240,GO:0009987,GO:0016491,GO:0016725,GO:0019288,GO:0019637,GO:0019682,GO:0019752,GO:0032787,GO:0043436,GO:0044237,GO:0044238,GO:0044249,GO:0044255,GO:0044281,GO:0046429,GO:0046490,GO:0052592,GO:0055114,GO:0071704,GO:…	1.17.7.1,1.17.7.3	ko:K03526	ko00900,ko01100,ko01110,ko01130,map00900,map01100,map01110,map01130	M00096	R08689,R10859	RC01486	ko00000,ko00001,ko00002,ko01000	-	-	-	GcpE
WP_005381700.1	1219076.N646_2764	3.1e-162	577.8	COG1426@1|root,COG1426@2|Bacteria,1N240@1224|Proteobacteria,1RQMV@1236|Gammaproteobacteria,1XSGH@135623|Vibrionales	135623|Vibrionales	S	protein conserved in bacteria	rodZ	-	-	ko:K15539	-	-	-	-	ko00000	-	-	-	DUF4115,HTH_25
WP_005381702.1	1219076.N646_2762	2.4e-74	284.6	COG0105@1|root,COG0105@2|Bacteria,1R9ZA@1224|Proteobacteria,1S1Z3@1236|Gammaproteobacteria,1XX25@135623|Vibrionales	135623|Vibrionales	F	Major role in the synthesis of nucleoside triphosphates other than ATP. The ATP gamma phosphate is transferred to the NDP beta phosphate via a ping-pong mechanism, using a phosphorylated active-site intermediate	ndk	GO:0003674,GO:0003824,GO:0004550,GO:0005575,GO:0005622,GO:0005623,GO:0006139,GO:0006163,GO:0006165,GO:0006220,GO:0006725,GO:0006753,GO:0006793,GO:0006796,GO:0006807,GO:0008150,GO:0008152,GO:0009117,GO:0009132,GO:0009987,GO:0015949,GO:0016301,GO:0016310,GO:0016740,GO:0016772,GO:0016776,GO:0019205,GO:0019637,GO:0034641,GO:0044237,GO:0044238,GO:0044281,GO:0044464,GO:0046483,GO:0046939,GO:0055086,GO:…	2.7.4.6	ko:K00940	ko00230,ko00240,ko00983,ko01100,ko01110,ko01130,ko04016,map00230,map00240,map00983,map01100,map01110,map01130,map04016	M00049,M00050,M00052,M00053	R00124,R00139,R00156,R00330,R00570,R00722,R01137,R01857,R02093,R02326,R02331,R03530,R11894,R11895	RC00002	ko00000,ko00001,ko00002,ko01000,ko04131	-	-	-	NDK
WP_005381709.1	674977.VMC_07300	2.3e-248	864.4	COG0260@1|root,COG0260@2|Bacteria,1MUIN@1224|Proteobacteria,1RNFI@1236|Gammaproteobacteria,1XUTG@135623|Vibrionales	135623|Vibrionales	E	Probably plays an important role in intracellular peptide degradation	pepB	GO:0003674,GO:0003824,GO:0006508,GO:0006807,GO:0008150,GO:0008152,GO:0008233,GO:0016787,GO:0019538,GO:0043170,GO:0044238,GO:0071704,GO:0140096,GO:1901564	3.4.11.23	ko:K07751	ko00480,ko01100,map00480,map01100	-	R00899,R04951	RC00096,RC00141	ko00000,ko00001,ko01000,ko01002	-	-	-	DUF3663,Peptidase_M17
WP_005381711.1	1219076.N646_2760	5.7e-31	139.4	COG2975@1|root,COG2975@2|Bacteria,1N7C1@1224|Proteobacteria,1SC9F@1236|Gammaproteobacteria,1XYVQ@135623|Vibrionales	135623|Vibrionales	S	protein conserved in bacteria	iscX	-	-	-	-	-	-	-	-	-	-	-	Fe-S_assembly
WP_005381713.1	1219076.N646_2759	1.9e-58	231.5	COG0633@1|root,COG0633@2|Bacteria,1RHDC@1224|Proteobacteria,1S5XW@1236|Gammaproteobacteria,1XXAG@135623|Vibrionales	135623|Vibrionales	C	Ferredoxin	fdx	-	-	ko:K04755	-	-	-	-	ko00000	-	-	-	Fer2
WP_005381717.1	1219076.N646_2756	1.8e-53	214.9	COG0316@1|root,COG0316@2|Bacteria,1RH6T@1224|Proteobacteria,1S5XD@1236|Gammaproteobacteria,1XXFW@135623|Vibrionales	135623|Vibrionales	C	Is able to transfer iron-sulfur clusters to apo- ferredoxin. Multiple cycles of 2Fe2S cluster formation and transfer are observed, suggesting that IscA acts catalytically. Recruits intracellular free iron so as to provide iron for the assembly of transient iron-sulfur cluster in IscU in the presence of IscS, L-cysteine and the thioredoxin reductase system	iscA	-	-	ko:K13628	-	-	-	-	ko00000,ko03016	-	-	-	Fe-S_biosyn
WP_005381718.1	1219076.N646_2755	2.4e-65	254.6	COG0822@1|root,COG0822@2|Bacteria,1RD5K@1224|Proteobacteria,1S3P1@1236|Gammaproteobacteria,1XWW7@135623|Vibrionales	135623|Vibrionales	C	A scaffold on which IscS assembles Fe-S clusters. It is likely that Fe-S cluster coordination is flexible as the role of this complex is to build and then hand off Fe-S clusters	iscU	-	-	ko:K04488	-	-	-	-	ko00000	-	-	-	NifU_N
WP_005381719.1	1219076.N646_2754	1e-229	802.4	COG1104@1|root,COG1104@2|Bacteria,1MU1C@1224|Proteobacteria,1RNCD@1236|Gammaproteobacteria,1XSAE@135623|Vibrionales	135623|Vibrionales	H	Master enzyme that delivers sulfur to a number of partners involved in Fe-S cluster assembly, tRNA modification or cofactor biosynthesis. Catalyzes the removal of elemental sulfur atoms from cysteine to produce alanine. Functions as a sulfur delivery protein for Fe-S cluster synthesis onto IscU, an Fe-S scaffold assembly protein, as well as other S acceptor proteins	iscS	GO:0003674,GO:0003824,GO:0008483,GO:0016740,GO:0016769	2.8.1.7	ko:K04487	ko00730,ko01100,ko04122,map00730,map01100,map04122	-	R07460,R11528,R11529	RC01789,RC02313	ko00000,ko00001,ko01000,ko02048,ko03016,ko03029	-	-	-	Aminotran_5
WP_005381720.1	223926.28805581	6.7e-87	326.6	COG1959@1|root,COG1959@2|Bacteria,1RDA4@1224|Proteobacteria,1S3RW@1236|Gammaproteobacteria,1XTCH@135623|Vibrionales	135623|Vibrionales	K	Regulates the transcription of several operons and genes involved in the biogenesis of Fe-S clusters and Fe-S-containing proteins	iscR	-	-	ko:K13643	-	-	-	-	ko00000,ko03000	-	-	-	Rrf2
WP_005381724.1	674977.VMC_07190	0.0	1137.1	COG0342@1|root,COG0342@2|Bacteria,1MV5U@1224|Proteobacteria,1RMIQ@1236|Gammaproteobacteria,1XSE8@135623|Vibrionales	135623|Vibrionales	U	Part of the Sec protein translocase complex. Interacts with the SecYEG preprotein conducting channel. SecDF uses the proton motive force (PMF) to complete protein translocation after the ATP-dependent function of SecA	secD	-	-	ko:K03072	ko03060,ko03070,map03060,map03070	M00335	-	-	ko00000,ko00001,ko00002,ko02044	2.A.6.4,3.A.5.2,3.A.5.7	-	-	SecD-TM1,SecD_SecF,Sec_GG
WP_005381725.1	1219076.N646_2746	3.1e-53	214.2	COG1862@1|root,COG1862@2|Bacteria,1MZT2@1224|Proteobacteria,1S9NV@1236|Gammaproteobacteria,1XXBH@135623|Vibrionales	135623|Vibrionales	U	Preprotein translocase subunit YajC	yajC	-	-	ko:K03210	ko02024,ko03060,ko03070,map02024,map03060,map03070	M00335	-	-	ko00000,ko00001,ko00002,ko02044	3.A.5.1,3.A.5.2	-	-	YajC
WP_005381727.1	1219076.N646_2745	6.2e-226	789.6	COG0343@1|root,COG0343@2|Bacteria,1MUCA@1224|Proteobacteria,1RMY3@1236|Gammaproteobacteria,1XTCG@135623|Vibrionales	135623|Vibrionales	F	Catalyzes the base-exchange of a guanine (G) residue with the queuine precursor 7-aminomethyl-7-deazaguanine (PreQ1) at position 34 (anticodon wobble position) in tRNAs with GU(N) anticodons (tRNA-Asp, -Asn, -His and -Tyr). Catalysis occurs through a double-displacement mechanism. The nucleophile active site attacks the C1' of nucleotide 34 to detach the guanine base from the RNA, forming a coval…	tgt	GO:0003674,GO:0003824,GO:0005575,GO:0005622,GO:0005623,GO:0005737,GO:0006139,GO:0006396,GO:0006399,GO:0006400,GO:0006725,GO:0006807,GO:0008033,GO:0008150,GO:0008152,GO:0008479,GO:0008616,GO:0009058,GO:0009116,GO:0009119,GO:0009163,GO:0009451,GO:0009987,GO:0010467,GO:0016070,GO:0016740,GO:0016757,GO:0016763,GO:0018130,GO:0019438,GO:0034404,GO:0034470,GO:0034641,GO:0034654,GO:0034660,GO:0042455,GO:…	2.4.2.29	ko:K00773	-	-	R03789,R10209	RC00063	ko00000,ko01000,ko03016	-	-	-	TGT
WP_005381733.1	1219076.N646_2741	5.5e-250	869.8	COG2224@1|root,COG2224@2|Bacteria,1MWIF@1224|Proteobacteria,1RQAK@1236|Gammaproteobacteria,1XTHW@135623|Vibrionales	135623|Vibrionales	C	Isocitrate lyase	aceA	-	4.1.3.1	ko:K01637	ko00630,ko01100,ko01110,ko01120,ko01200,map00630,map01100,map01110,map01120,map01200	M00012	R00479	RC00311,RC00313	ko00000,ko00001,ko00002,ko01000	-	-	-	ICL
WP_005381738.1	1219076.N646_2737	1e-113	416.0	COG0450@1|root,COG0450@2|Bacteria,1MWPY@1224|Proteobacteria,1RN4S@1236|Gammaproteobacteria,1XSFY@135623|Vibrionales	135623|Vibrionales	O	COG0450 Peroxiredoxin	-	-	1.11.1.15	ko:K03386	ko04214,map04214	-	-	-	ko00000,ko00001,ko01000,ko04147	-	-	-	1-cysPrx_C,AhpC-TSA
WP_005381745.1	674977.VMC_07060	1.2e-151	542.3	COG1117@1|root,COG1117@2|Bacteria,1MU16@1224|Proteobacteria,1RNUF@1236|Gammaproteobacteria,1XSAI@135623|Vibrionales	135623|Vibrionales	P	Part of the ABC transporter complex PstSACB involved in phosphate import. Responsible for energy coupling to the transport system	pstB	GO:0003674,GO:0003824,GO:0005215,GO:0006810,GO:0006811,GO:0006817,GO:0006820,GO:0008150,GO:0008509,GO:0015075,GO:0015103,GO:0015114,GO:0015318,GO:0015399,GO:0015405,GO:0015415,GO:0015698,GO:0016462,GO:0016787,GO:0016817,GO:0016818,GO:0016887,GO:0017111,GO:0022804,GO:0022857,GO:0034220,GO:0035435,GO:0042623,GO:0042626,GO:0043225,GO:0043492,GO:0051179,GO:0051234,GO:0055085,GO:0098656,GO:0098660,GO:…	3.6.3.27	ko:K02036	ko02010,map02010	M00222	-	-	ko00000,ko00001,ko00002,ko01000,ko02000	3.A.1.7	-	-	ABC_tran
WP_005381749.1	1219076.N646_2728	3.4e-280	970.3	COG0248@1|root,COG0248@2|Bacteria,1MV35@1224|Proteobacteria,1RN3V@1236|Gammaproteobacteria,1XTUA@135623|Vibrionales	135623|Vibrionales	FP	Belongs to the GppA Ppx family	ppx	GO:0003674,GO:0003824,GO:0004309,GO:0006082,GO:0006793,GO:0006797,GO:0006798,GO:0008150,GO:0008152,GO:0009056,GO:0009987,GO:0016462,GO:0016787,GO:0016817,GO:0016818,GO:0043436,GO:0044237,GO:0044248,GO:0044281,GO:0071704,GO:1901575	3.6.1.11,3.6.1.40	ko:K01524	ko00230,map00230	-	R03409	RC00002	ko00000,ko00001,ko01000	-	-	-	Ppx-GppA
WP_005381752.1	1219076.N646_2724	9e-127	459.5	COG0745@1|root,COG0745@2|Bacteria,1MY2Z@1224|Proteobacteria,1RN41@1236|Gammaproteobacteria,1XU4T@135623|Vibrionales	135623|Vibrionales	K	COG0745 Response regulators consisting of a CheY-like receiver domain and a winged-helix DNA-binding domain	phoB	-	-	ko:K07657	ko02020,map02020	M00434	-	-	ko00000,ko00001,ko00002,ko02022	-	-	-	Response_reg,Trans_reg_C
WP_005381763.1	1219065.VPR01S_18_00040	2.7e-44	184.1	COG1145@1|root,COG1145@2|Bacteria,1MZ6H@1224|Proteobacteria,1S8ZV@1236|Gammaproteobacteria,1XYGZ@135623|Vibrionales	135623|Vibrionales	C	COG1145 Ferredoxin	yfhL	-	-	-	-	-	-	-	-	-	-	-	Fer4,Fer4_7
WP_005381774.1	674977.VMC_21330	4.1e-200	703.7	COG0667@1|root,COG0667@2|Bacteria,1MV2Y@1224|Proteobacteria,1RNXH@1236|Gammaproteobacteria,1XTZ8@135623|Vibrionales	135623|Vibrionales	C	oxidoreductases (related to aryl-alcohol dehydrogenases)	tas	-	-	-	-	-	-	-	-	-	-	-	Aldo_ket_red
WP_005381786.1	1219076.N646_2663	7.6e-146	523.1	COG1651@1|root,COG1651@2|Bacteria,1RD39@1224|Proteobacteria,1S3U8@1236|Gammaproteobacteria,1XSD4@135623|Vibrionales	135623|Vibrionales	O	Required for disulfide bond formation in some periplasmic proteins. Acts by transferring its disulfide bond to other proteins and is reduced in the process	dsbC	-	5.3.4.1	ko:K03981	-	-	-	-	ko00000,ko01000,ko02044,ko03110	3.A.7.11.1	-	-	DsbC_N,Thioredoxin_2
WP_005381788.1	1219076.N646_2662	5.1e-170	603.6	COG4974@1|root,COG4974@2|Bacteria,1MVNF@1224|Proteobacteria,1RPI8@1236|Gammaproteobacteria,1XT87@135623|Vibrionales	135623|Vibrionales	D	recombinase XerD	xerD	GO:0000150,GO:0003674,GO:0003824,GO:0006139,GO:0006259,GO:0006310,GO:0006725,GO:0006807,GO:0008150,GO:0008152,GO:0009009,GO:0009987,GO:0034641,GO:0043170,GO:0044237,GO:0044238,GO:0044260,GO:0046483,GO:0071704,GO:0090304,GO:0140097,GO:1901360	-	ko:K04763	-	-	-	-	ko00000,ko03036	-	-	-	Phage_int_SAM_1,Phage_integrase
WP_005381790.1	1219076.N646_2661	4.3e-97	360.5	COG0716@1|root,COG0716@2|Bacteria,1QRBW@1224|Proteobacteria,1RMED@1236|Gammaproteobacteria,1XSJG@135623|Vibrionales	135623|Vibrionales	C	Low-potential electron donor to a number of redox enzymes	fldB	-	-	ko:K03840	-	-	-	-	ko00000	-	-	-	Flavodoxin_1
WP_005381792.1	1219076.N646_2660	1.9e-234	818.1	COG1114@1|root,COG1114@2|Bacteria,1MVIF@1224|Proteobacteria,1RR3P@1236|Gammaproteobacteria,1XTP0@135623|Vibrionales	135623|Vibrionales	U	Component of the transport system for branched-chain amino acids	brnQ	-	-	ko:K03311	-	-	-	-	ko00000	2.A.26	-	-	Branch_AA_trans
WP_005381797.1	1219076.N646_2658	1.2e-214	752.3	COG0513@1|root,COG0513@2|Bacteria,1MU49@1224|Proteobacteria,1RMWA@1236|Gammaproteobacteria,1XSEA@135623|Vibrionales	135623|Vibrionales	F	DEAD-box RNA helicase involved in the assembly of the 50S ribosomal subunit at low temperature. Exhibits RNA-stimulated ATP hydrolysis and RNA unwinding activity	srmB	-	3.6.4.13	ko:K05590	-	-	-	-	ko00000,ko01000,ko03009	-	-	-	DEAD,Helicase_C
WP_005381800.1	1219076.N646_2656	4.3e-256	890.2	COG1115@1|root,COG1115@2|Bacteria,1MUI3@1224|Proteobacteria,1RMNF@1236|Gammaproteobacteria,1XTS9@135623|Vibrionales	135623|Vibrionales	U	alanine symporter	yaaJ	-	-	ko:K03310	-	-	-	-	ko00000	2.A.25	-	-	Na_Ala_symp
WP_005381805.1	1219076.N646_2655	1.5e-25	121.3	2EJCD@1|root,33D3F@2|Bacteria,1NGUI@1224|Proteobacteria,1SHIH@1236|Gammaproteobacteria,1XZ06@135623|Vibrionales	135623|Vibrionales	S	Protein of unknown function (DUF3545)	-	-	-	-	-	-	-	-	-	-	-	-	DUF3545
WP_005381814.1	1219076.N646_2651	5e-63	246.9	COG3445@1|root,COG3445@2|Bacteria,1RDRB@1224|Proteobacteria,1S45G@1236|Gammaproteobacteria,1XX0C@135623|Vibrionales	135623|Vibrionales	S	Acts as a radical domain for damaged PFL and possibly other radical proteins	grcA	GO:0003674,GO:0003824,GO:0006082,GO:0006520,GO:0006566,GO:0006567,GO:0006807,GO:0008150,GO:0008152,GO:0008861,GO:0009056,GO:0009063,GO:0009066,GO:0009068,GO:0009987,GO:0016054,GO:0016407,GO:0016408,GO:0016453,GO:0016740,GO:0016746,GO:0016747,GO:0019752,GO:0043436,GO:0044237,GO:0044238,GO:0044248,GO:0044281,GO:0044282,GO:0046395,GO:0071704,GO:1901564,GO:1901565,GO:1901575,GO:1901605,GO:1901606	-	ko:K06866	-	-	-	-	ko00000	-	-	-	Gly_radical
WP_005381822.1	1219076.N646_2645	7.5e-88	329.7	COG0684@1|root,COG0684@2|Bacteria,1RH18@1224|Proteobacteria,1RS9U@1236|Gammaproteobacteria,1XX44@135623|Vibrionales	135623|Vibrionales	H	Catalyzes the aldol cleavage of 4-hydroxy-4-methyl-2- oxoglutarate (HMG) into 2 molecules of pyruvate. Also contains a secondary oxaloacetate (OAA) decarboxylase activity due to the common pyruvate enolate transition state formed following C-C bond cleavage in the retro-aldol and decarboxylation reactions	-	-	-	ko:K02553	-	-	-	-	ko00000,ko03019	-	-	-	RraA-like
WP_005381824.1	1219076.N646_2643	6.2e-131	473.4	COG0745@1|root,COG0745@2|Bacteria,1MWJG@1224|Proteobacteria,1RPU3@1236|Gammaproteobacteria,1XV50@135623|Vibrionales	135623|Vibrionales	K	COG0745 Response regulators consisting of a CheY-like receiver domain and a winged-helix DNA-binding domain	arcA	-	-	ko:K07773	ko02020,ko02026,map02020,map02026	M00456	-	-	ko00000,ko00001,ko00002,ko02022	-	-	-	Response_reg,Trans_reg_C
WP_005381826.1	1219076.N646_2641	0.0	1503.4	COG0642@1|root,COG0745@1|root,COG2198@1|root,COG0745@2|Bacteria,COG2198@2|Bacteria,COG2205@2|Bacteria,1NRP8@1224|Proteobacteria,1SKTW@1236|Gammaproteobacteria,1XSC0@135623|Vibrionales	135623|Vibrionales	T	aerobic respiration control sensor protein	arcB	-	2.7.13.3	ko:K07648	ko02020,ko02026,map02020,map02026	M00456	-	-	ko00000,ko00001,ko00002,ko01000,ko01001,ko02022	-	-	-	HATPase_c,HisKA,Hpt,PAS,PAS_4,Response_reg
WP_005381829.1	674977.VMC_13190	2.5e-183	647.9	COG1242@1|root,COG1242@2|Bacteria,1MUYF@1224|Proteobacteria,1RP94@1236|Gammaproteobacteria,1XSN0@135623|Vibrionales	135623|Vibrionales	S	Radical_SAM C-terminal domain	yhcC	-	-	ko:K07139	-	-	-	-	ko00000	-	-	-	Radical_SAM,Radical_SAM_C
WP_005381837.1	1219076.N646_2633	2.1e-123	448.4	COG0775@1|root,COG0775@2|Bacteria,1MY5S@1224|Proteobacteria,1RNSF@1236|Gammaproteobacteria,1XTZ2@135623|Vibrionales	135623|Vibrionales	F	Catalyzes the irreversible cleavage of the glycosidic bond in both 5'-methylthioadenosine (MTA) and S- adenosylhomocysteine (SAH AdoHcy) to adenine and the corresponding thioribose, 5'-methylthioribose and S-ribosylhomocysteine, respectively	mtnN	GO:0003674,GO:0003824,GO:0008477,GO:0008782,GO:0008930,GO:0016787,GO:0016798,GO:0016799	3.2.2.9	ko:K01243	ko00270,ko01100,ko01230,map00270,map01100,map01230	M00034,M00609	R00194,R01401	RC00063,RC00318	ko00000,ko00001,ko00002,ko01000	-	-	-	PNP_UDP_1
WP_005381847.1	674977.VMC_28620	1.5e-133	482.3	COG0730@1|root,COG0730@2|Bacteria,1MXNM@1224|Proteobacteria,1RRH4@1236|Gammaproteobacteria,1XSXB@135623|Vibrionales	135623|Vibrionales	S	membrane transporter protein	-	-	-	ko:K07090	-	-	-	-	ko00000	-	-	-	TauE
WP_005381854.1	1219076.N646_2626	0.0	2109.3	COG0458@1|root,COG0458@2|Bacteria,1MUDZ@1224|Proteobacteria,1RPIU@1236|Gammaproteobacteria,1XSNU@135623|Vibrionales	135623|Vibrionales	F	Carbamoyl-phosphate synthetase ammonia chain	carB	GO:0000050,GO:0003674,GO:0003824,GO:0004087,GO:0004088,GO:0005575,GO:0005622,GO:0005623,GO:0005737,GO:0006082,GO:0006139,GO:0006220,GO:0006221,GO:0006520,GO:0006525,GO:0006526,GO:0006725,GO:0006753,GO:0006793,GO:0006796,GO:0006807,GO:0008150,GO:0008152,GO:0008652,GO:0009058,GO:0009064,GO:0009084,GO:0009117,GO:0009165,GO:0009218,GO:0009220,GO:0009259,GO:0009260,GO:0009987,GO:0016053,GO:0016874,GO:…	6.3.5.5	ko:K01955	ko00240,ko00250,ko01100,map00240,map00250,map01100	M00051	R00256,R00575,R01395,R10948,R10949	RC00002,RC00010,RC00043,RC02750,RC02798,RC03314	ko00000,ko00001,ko00002,ko01000	-	-	-	CPSase_L_D2,CPSase_L_D3,MGS
WP_005381860.1	1219076.N646_2624	5.4e-147	526.9	COG0289@1|root,COG0289@2|Bacteria,1MUCT@1224|Proteobacteria,1RMCZ@1236|Gammaproteobacteria,1XU3A@135623|Vibrionales	135623|Vibrionales	E	Catalyzes the conversion of 4-hydroxy- tetrahydrodipicolinate (HTPA) to tetrahydrodipicolinate	dapB	GO:0003674,GO:0003824,GO:0005575,GO:0005622,GO:0005623,GO:0005737,GO:0005829,GO:0006082,GO:0006520,GO:0006553,GO:0006807,GO:0008150,GO:0008152,GO:0008652,GO:0008839,GO:0009058,GO:0009066,GO:0009067,GO:0009085,GO:0009089,GO:0009987,GO:0016053,GO:0016491,GO:0016627,GO:0016628,GO:0019752,GO:0019877,GO:0043436,GO:0043648,GO:0043650,GO:0044237,GO:0044238,GO:0044249,GO:0044281,GO:0044283,GO:0044424,GO:…	1.17.1.8	ko:K00215	ko00261,ko00300,ko01100,ko01110,ko01120,ko01130,ko01230,map00261,map00300,map01100,map01110,map01120,map01130,map01230	M00016,M00525,M00526,M00527	R04198,R04199	RC00478	ko00000,ko00001,ko00002,ko01000	-	-	-	DapB_C,DapB_N
WP_005381869.1	674977.VMC_28690	1.1e-75	289.3	COG4701@1|root,COG4701@2|Bacteria,1NHRC@1224|Proteobacteria,1S15U@1236|Gammaproteobacteria,1XY04@135623|Vibrionales	135623|Vibrionales	S	protein conserved in bacteria	-	-	-	-	-	-	-	-	-	-	-	-	DUF721
WP_005381871.1	1219076.N646_2620	6.5e-173	613.2	COG0774@1|root,COG0774@2|Bacteria,1MV6T@1224|Proteobacteria,1RQ72@1236|Gammaproteobacteria,1XU76@135623|Vibrionales	135623|Vibrionales	M	Catalyzes the hydrolysis of UDP-3-O-myristoyl-N- acetylglucosamine to form UDP-3-O-myristoylglucosamine and acetate, the committed step in lipid A biosynthesis	lpxC	GO:0003674,GO:0003824,GO:0005975,GO:0006629,GO:0006643,GO:0006644,GO:0006664,GO:0006793,GO:0006796,GO:0008150,GO:0008152,GO:0008610,GO:0008654,GO:0008759,GO:0009058,GO:0009245,GO:0009247,GO:0009311,GO:0009312,GO:0009987,GO:0016051,GO:0016787,GO:0016810,GO:0016811,GO:0019213,GO:0019637,GO:0044237,GO:0044238,GO:0044249,GO:0044255,GO:0046467,GO:0046493,GO:0071704,GO:0090407,GO:1901135,GO:1901137,GO:…	3.5.1.108	ko:K02535	ko00540,ko01100,map00540,map01100	M00060	R04587	RC00166,RC00300	ko00000,ko00001,ko00002,ko01000,ko01005	-	-	-	LpxC
WP_005381875.1	1219076.N646_2713	5.3e-181	640.2	COG0564@1|root,COG0564@2|Bacteria,1MUBN@1224|Proteobacteria,1RN7F@1236|Gammaproteobacteria,1XSYP@135623|Vibrionales	135623|Vibrionales	J	Responsible for synthesis of pseudouridine from uracil	rluD	GO:0000154,GO:0000455,GO:0001522,GO:0003674,GO:0003824,GO:0005575,GO:0005622,GO:0005623,GO:0005737,GO:0005829,GO:0006139,GO:0006364,GO:0006396,GO:0006725,GO:0006807,GO:0008150,GO:0008152,GO:0009451,GO:0009982,GO:0009987,GO:0010467,GO:0016070,GO:0016072,GO:0016853,GO:0016866,GO:0022613,GO:0031118,GO:0034470,GO:0034641,GO:0034660,GO:0042254,GO:0043170,GO:0043412,GO:0044085,GO:0044237,GO:0044238,GO:…	5.4.99.23	ko:K06180	-	-	-	-	ko00000,ko01000,ko03009	-	-	-	PseudoU_synth_2,S4
WP_005381876.1	1219076.N646_2712	6.8e-133	479.9	COG4105@1|root,COG4105@2|Bacteria,1MVS5@1224|Proteobacteria,1RSE6@1236|Gammaproteobacteria,1XSWB@135623|Vibrionales	135623|Vibrionales	M	Part of the outer membrane protein assembly complex, which is involved in assembly and insertion of beta-barrel proteins into the outer membrane	bamD	GO:0005575,GO:0005623,GO:0008104,GO:0008150,GO:0009279,GO:0009987,GO:0016020,GO:0016043,GO:0019867,GO:0030312,GO:0030313,GO:0031224,GO:0031230,GO:0031241,GO:0031246,GO:0031975,GO:0032991,GO:0033036,GO:0034613,GO:0043163,GO:0044425,GO:0044462,GO:0044464,GO:0045184,GO:0045229,GO:0051179,GO:0051205,GO:0051234,GO:0051641,GO:0061024,GO:0070727,GO:0071840,GO:0071944,GO:0072657,GO:0090150,GO:0098552,GO:…	-	ko:K05807	-	-	-	-	ko00000,ko02000	1.B.33.1	-	-	YfiO
WP_005381889.1	1219076.N646_2710	1e-51	209.1	COG1544@1|root,COG1544@2|Bacteria,1RD2Y@1224|Proteobacteria,1S6GT@1236|Gammaproteobacteria,1XXCP@135623|Vibrionales	135623|Vibrionales	J	COG1544 Ribosome-associated protein Y (PSrp-1)	raiA	-	-	ko:K05809	-	-	-	-	ko00000,ko03009	-	-	-	Ribosomal_S30AE
WP_005381892.1	1219076.N646_2705	7.7e-46	189.5	COG2973@1|root,COG2973@2|Bacteria,1MYB2@1224|Proteobacteria,1S6RH@1236|Gammaproteobacteria,1XYA5@135623|Vibrionales	135623|Vibrionales	K	This protein is an aporepressor. When complexed with L- tryptophan it binds the operator region of the trp operon and prevents the initiation of transcription	trpR	GO:0003674,GO:0003700,GO:0006082,GO:0006355,GO:0006520,GO:0006568,GO:0006576,GO:0006586,GO:0006725,GO:0006807,GO:0008150,GO:0008152,GO:0009072,GO:0009308,GO:0009889,GO:0009987,GO:0010468,GO:0010556,GO:0019219,GO:0019222,GO:0019752,GO:0031323,GO:0031326,GO:0034641,GO:0042430,GO:0043436,GO:0044106,GO:0044237,GO:0044238,GO:0044281,GO:0046483,GO:0050789,GO:0050794,GO:0051171,GO:0051252,GO:0060255,GO:…	-	ko:K03720	-	-	-	-	ko00000,ko03000	-	-	-	Trp_repressor
WP_005381894.1	1219076.N646_2703	0.0	1088.6	COG0488@1|root,COG0488@2|Bacteria,1MU37@1224|Proteobacteria,1RPWS@1236|Gammaproteobacteria,1XSGT@135623|Vibrionales	135623|Vibrionales	S	COG0488 ATPase components of ABC transporters with duplicated ATPase domains	yjjK	-	-	-	-	-	-	-	-	-	-	-	ABC_tran,ABC_tran_Xtn
WP_005381904.1	674977.VMC_21060	8.6e-201	706.1	COG0722@1|root,COG0722@2|Bacteria,1MU5Q@1224|Proteobacteria,1RMAA@1236|Gammaproteobacteria,1XSXX@135623|Vibrionales	135623|Vibrionales	E	Stereospecific condensation of phosphoenolpyruvate (PEP) and D-erythrose-4-phosphate (E4P) giving rise to 3-deoxy-D- arabino-heptulosonate-7-phosphate (DAHP)	aroF	-	2.5.1.54	ko:K01626	ko00400,ko01100,ko01110,ko01130,ko01230,ko02024,map00400,map01100,map01110,map01130,map01230,map02024	M00022	R01826	RC00435	ko00000,ko00001,ko00002,ko01000	-	-	-	DAHP_synth_1
WP_005381905.1	674977.VMC_21070	1.1e-186	659.1	COG1472@1|root,COG1472@2|Bacteria,1MVAJ@1224|Proteobacteria,1RMQF@1236|Gammaproteobacteria,1XU7E@135623|Vibrionales	135623|Vibrionales	G	Plays a role in peptidoglycan recycling by cleaving the terminal beta-1,4-linked N-acetylglucosamine (GlcNAc) from peptide-linked peptidoglycan fragments, giving rise to free GlcNAc, anhydro-N-acetylmuramic acid and anhydro-N-acetylmuramic acid-linked peptides	nagZ	GO:0000270,GO:0003674,GO:0003824,GO:0004553,GO:0004563,GO:0006022,GO:0006807,GO:0008150,GO:0008152,GO:0009254,GO:0009273,GO:0009987,GO:0015929,GO:0016787,GO:0016798,GO:0030203,GO:0042546,GO:0043170,GO:0044085,GO:0071554,GO:0071704,GO:0071840,GO:1901135,GO:1901564	3.2.1.52	ko:K01207	ko00520,ko00531,ko01100,ko01501,map00520,map00531,map01100,map01501	M00628	R00022,R05963,R07809,R07810,R10831	RC00049	ko00000,ko00001,ko00002,ko01000	-	-	-	Glyco_hydro_3
WP_005381912.1	1219076.N646_2694	3.6e-60	237.3	2ED5M@1|root,3372C@2|Bacteria,1N2Z7@1224|Proteobacteria,1SEVD@1236|Gammaproteobacteria,1XY03@135623|Vibrionales	135623|Vibrionales	S	Protein of unknown function (DUF2799)	-	-	-	-	-	-	-	-	-	-	-	-	DUF2799
WP_005381914.1	1219076.N646_2693	7.8e-277	959.1	COG1966@1|root,COG1966@2|Bacteria,1MWF9@1224|Proteobacteria,1RMG4@1236|Gammaproteobacteria,1XSKR@135623|Vibrionales	135623|Vibrionales	T	Carbon starvation protein	cstA	-	-	-	-	-	-	-	-	-	-	-	CstA,CstA_5TM
WP_005381915.1	1219076.N646_2692	8.7e-301	1038.9	COG3275@1|root,COG3275@2|Bacteria,1QUB1@1224|Proteobacteria,1T1RX@1236|Gammaproteobacteria,1XU1C@135623|Vibrionales	135623|Vibrionales	T	regulator of cell autolysis	yehU	-	2.7.13.3	ko:K02478	-	-	-	-	ko00000,ko01000,ko01001,ko02022	-	-	-	5TM-5TMR_LYT,GAF_3,His_kinase,SpoVT_C
[truncated: 1,216 more rows]

## Sheet: RHP_eggnog
query	seed_ortholog	evalue	score	eggNOG_OGs	max_annot_lvl	COG_category	Description	Preferred_name	GOs	EC	KEGG_ko	KEGG_Pathway	KEGG_Module	KEGG_Reaction	KEGG_rclass	BRITE	KEGG_TC	CAZy	BiGG_Reaction	PFAMs
[truncated: 1,328 more rows]

## Sheet: FP_eggnog
query	seed_ortholog	evalue	score	eggNOG_OGs	max_annot_lvl	COG_category	Description	Preferred_name	GOs	EC	KEGG_ko	KEGG_Pathway	KEGG_Module	KEGG_Reaction	KEGG_rclass	BRITE	KEGG_TC	CAZy	BiGG_Reaction	PFAMs
[truncated: 1,463 more rows]
