# Supplementary material for: Insights into the Vibrio Genus: A One Health Perspective from Host Adaptability and Antibiotic Resistance to In Silico Identification of Drug Targets
Source: Antibiotics (Basel). 2022 Oct 12;11(10):1399. doi: 10.3390/antibiotics11101399 (PMC9598498; doi:10.3390/antibiotics11101399)
Supplement: Supplementary file 1 [file antibiotics-11-01399-s001.zip › Supplementary Table S2.csv]

Strain	aminoglycoside antibiotic	carbapenem	cephalosporin	cephamycin	diaminopyrimidine antibiotic	fluoroquinolone antibiotic	glycylcycline	macrolide antibiotic	monobactam	penam	penem	peptide antibiotic	phenicol antibiotic	rifamycin antibiotic	sulfonamide antibiotic	sulfone antibiotic	tetracycline antibiotic
Vibrio_alginolyticus_1382	0	0	0	0	0	0	0	0	0	0	0	0	0	0	0	0	0
Vibrio_alginolyticus_2013V	0	0	0	0	0	0	0	0	0	0	0	0	0	0	0	0	0
Vibrio_alginolyticus_2438	0	0	0	0	0	0	0	0	0	0	0	0	0	0	0	0	0
Vibrio_alginolyticus_FA2	0	0	0	0	0	0	0	0	0	0	0	0	0	0	0	0	0
Vibrio_alginolyticus_FDA108	0	0	0	0	0	0	0	0	0	0	0	0	0	0	0	0	0
Vibrio_alginolyticus_FDA110	0	0	0	0	0	0	0	0	0	0	0	0	0	0	0	0	0
Vibrio_alginolyticus_FDA114	0	0	0	0	0	1	0	0	0	0	0	0	0	0	0	0	0
Vibrio_alginolyticus_FJV2	0	0	0	0	0	0	0	0	0	0	0	0	0	0	0	0	0
Vibrio_alginolyticus_HNV2	0	0	0	0	0	0	0	0	0	0	0	0	0	0	0	0	0
Vibrio_alginolyticus_K08M3	0	0	0	0	0	0	0	0	0	0	0	0	0	0	0	0	0
Vibrio_alginolyticus_K09K1	0	0	0	0	0	0	0	0	0	0	0	0	0	0	0	0	0
Vibrio_alginolyticus_K10K4	0	0	0	0	0	0	0	0	0	0	0	0	0	0	0	0	0
Vibrio_alginolyticus_LHF01	0	0	0	0	0	0	0	0	0	0	0	0	0	0	0	0	0
Vibrio_alginolyticus_SXV3	0	0	0	0	0	0	0	0	0	0	0	0	0	0	0	0	0
Vibrio_alginolyticus_Vb1833	3	0	1	0	0	1	0	1	1	0	0	0	1	1	1	1	1
Vibrio_alginolyticus_VIO5	0	0	0	0	0	0	0	0	0	0	0	0	0	0	0	0	0
Vibrio_alginolyticus_YM19	0	0	0	0	0	0	0	0	0	0	0	0	0	0	0	0	0
Vibrio_alginolyticus_YM4	0	0	0	0	0	0	0	0	0	0	0	0	0	0	0	0	0
Vibrio_alginolyticus_ZJT	2	0	0	0	0	1	0	0	0	0	0	0	0	0	1	1	0
Vibrio_alginolyticus_ZLV3	0	0	0	0	0	0	0	0	0	0	0	0	0	0	0	0	0
Vibrio_alginolyticus_ZZV2	0	0	0	0	0	0	0	0	0	0	0	0	0	0	0	0	0
Vibrio_anguillarum_2010V	0	0	0	0	0	0	0	0	0	0	0	0	0	0	0	0	0
Vibrio_anguillarum_2014V	1	0	0	0	1	0	0	0	0	0	0	0	0	0	2	2	0
Vibrio_anguillarum_425	0	0	0	0	0	1	0	0	0	0	0	0	0	0	0	0	0
Vibrio_anguillarum_775	0	0	0	0	0	0	0	0	0	0	0	0	0	0	0	0	0
Vibrio_anguillarum_879116	0	0	0	0	0	1	0	0	0	0	0	0	0	0	0	0	0
Vibrio_anguillarum_ATCC33787	0	0	0	0	0	0	0	0	0	0	0	0	0	0	0	0	0
Vibrio_anguillarum_CNEVANB11008	0	0	0	0	0	0	0	0	0	0	0	0	0	0	0	0	0
Vibrio_anguillarum_GS_MYPK1	0	0	0	0	0	0	0	0	0	0	0	0	0	0	0	0	0
Vibrio_anguillarum_HYV1	0	0	0	0	0	0	0	0	0	0	0	0	0	0	0	0	0
Vibrio_anguillarum_J360	0	0	0	0	0	0	0	0	0	0	0	0	0	0	0	0	0
Vibrio_anguillarum_J382	0	0	0	0	0	1	0	0	0	0	0	0	0	0	0	0	0
Vibrio_anguillarum_JLL237_2	0	0	0	0	0	0	0	0	0	0	0	0	0	0	0	0	0
Vibrio_anguillarum_JLL237	0	0	0	0	0	0	0	0	0	0	0	0	0	0	0	0	0
Vibrio_anguillarum_M3	0	0	0	0	0	0	0	0	0	0	0	0	0	0	0	0	0
Vibrio_anguillarum_MHK3	0	0	0	0	0	0	0	0	0	0	0	0	0	0	0	0	0
Vibrio_anguillarum_MVAV6203	0	0	0	0	0	0	0	0	0	0	0	0	0	0	0	0	0
Vibrio_anguillarum_NB10	0	0	0	0	0	1	0	0	0	0	0	0	0	0	0	0	0
Vibrio_anguillarum_S349	0	0	0	0	0	0	0	0	0	0	0	0	0	0	0	0	0
Vibrio_anguillarum_VIB12	0	0	0	0	0	0	0	0	0	0	0	0	0	0	0	0	0
Vibrio_anguillarum_VIB43	0	0	0	0	0	0	0	0	0	0	0	0	0	0	0	0	0
Vibrio_anguillarum_XWV9	0	0	0	0	0	0	0	0	0	0	0	0	0	0	0	0	0
Vibrio_campbellii_170502	0	0	0	0	0	0	0	0	0	0	0	0	0	0	0	0	1
Vibrio_campbellii_2013	3	0	0	0	0	0	0	0	0	0	0	0	1	0	1	1	1
Vibrio_campbellii_519	0	0	0	0	0	0	0	0	0	0	0	0	0	0	0	0	1
Vibrio_campbellii_ATCC_1116	0	0	0	0	0	0	0	0	0	0	0	0	0	0	0	0	1
Vibrio_campbellii_BoB53	0	0	0	0	0	0	0	0	0	0	0	0	0	0	0	0	1
Vibrio_campbellii_BOB90	0	0	0	0	0	0	0	0	0	0	0	0	0	0	0	0	1
Vibrio_campbellii_DS40M4	0	0	0	0	0	0	0	0	0	0	0	0	0	0	0	0	1
Vibrio_campbellii_LA16	0	0	0	0	0	0	0	0	0	0	0	0	0	0	0	0	1
Vibrio_campbellii_LMB29	2	0	0	0	0	0	0	0	0	0	0	0	0	0	1	1	1
Vibrio_cholerae_2012EL_2176	4	1	3	1	0	0	0	2	1	1	1	1	2	1	2	2	0
Vibrio_cholerae_E7946	0	1	0	0	0	0	0	0	0	0	0	1	1	0	0	0	0
Vibrio_cholerae_Env390	0	1	0	0	0	0	0	0	0	0	0	1	1	0	0	0	0
Vibrio_cholerae_FJ147	2	1	0	0	0	0	0	0	0	0	0	1	2	0	1	1	0
Vibrio_cholerae_FORC55	0	0	0	0	0	0	0	0	0	0	0	0	0	0	0	0	0
Vibrio_cholerae_PS4	0	0	0	0	0	0	0	0	0	0	0	0	0	0	0	0	0
Vibrio_cholerae_VC1374	2	1	1	0	0	0	0	0	1	1	1	1	2	0	1	1	0
Vibrio_fluvialis_19VB00936	0	0	0	0	0	0	0	0	0	0	0	0	0	0	0	0	0
Vibrio_fluvialis_F86	0	0	0	0	0	0	0	0	0	0	0	0	0	0	0	0	0
Vibrio_fluviallis_12605	0	0	0	0	0	0	0	0	0	0	0	0	0	0	0	0	0
Vibrio_fluviallis_2015AW	0	0	0	0	0	0	0	0	0	0	0	0	0	0	0	0	0
Vibrio_fluviallis_A8	0	0	0	0	0	0	0	0	0	0	0	0	0	0	0	0	0
Vibrio_fluviallis_FDAARGOS_104	0	0	0	0	0	0	0	0	0	0	0	0	0	0	0	0	0
Vibrio_furnissii_NCTC_11218	0	0	0	0	0	0	0	0	0	0	0	0	0	0	0	0	0
Vibrio_furnissii_VFN3	1	0	1	0	0	1	0	2	0	1	0	0	2	1	2	2	0
Vibrio_furnissi_2012V	0	0	0	0	0	0	0	0	0	0	0	0	0	0	0	0	0
Vibrio_furnissi_2013V	0	0	0	0	0	0	0	0	0	0	0	0	0	0	0	0	0
Vibrio_furnissi_241904	0	0	0	0	0	0	0	0	0	0	0	0	0	0	0	0	0
Vibrio_furnissi_242004	0	0	0	0	0	0	0	0	0	0	0	0	0	0	0	0	0
Vibrio_furnissi_FDAARGOS_777	0	0	0	0	0	0	0	0	0	0	0	0	0	0	0	0	0
Vibrio_harveyi_2011	0	0	0	0	0	0	0	0	0	0	0	0	0	0	0	0	0
Vibrio_harveyi_345	0	0	0	0	0	1	2	0	0	0	0	0	0	0	1	1	2
Vibrio_harveyi_ATCC33	0	0	0	0	0	0	0	0	0	0	0	0	0	0	0	0	0
Vibrio_harveyi_FDAARGOS_107	0	0	0	0	0	0	0	0	0	0	0	0	0	0	0	0	0
Vibrio_harveyi_QT520	0	0	0	0	0	0	0	0	0	0	0	0	0	0	0	0	0
Vibrio_harveyi_WXL538	0	0	0	0	0	0	0	0	0	0	0	0	0	0	0	0	0
Vibrio_harveyi_XH2145	0	0	0	0	0	0	0	0	0	0	0	0	0	0	0	0	0
Vibrio_harveyi_XH21	0	0	0	0	0	0	0	0	0	0	0	0	0	0	0	0	0
Vibrio_metoecus_0624	0	0	0	0	0	0	0	0	0	0	0	0	0	0	0	0	0
Vibrio_metoecus_2011_1015	0	0	0	0	0	1	0	0	0	1	0	0	0	0	0	0	0
Vibrio_mimicus_062455	0	0	0	0	0	0	0	0	0	0	0	0	0	0	0	0	0
Vibrio_mimicus_072442	0	0	0	0	0	0	0	0	0	0	0	0	0	0	0	0	0
Vibrio_mimicus_2011V	0	0	0	0	0	0	0	0	0	0	0	0	0	0	0	0	0
Vibrio_mimicus_F9458	0	0	0	0	0	0	0	0	0	0	0	0	0	0	0	0	0
Vibrio_mimicus_SCCF01	0	0	0	0	0	0	0	0	0	0	0	0	0	0	0	0	0
Vibrio_mimicus_Y4	0	0	0	0	0	0	0	0	0	0	0	0	0	0	0	0	0
Vibrio_parahaemolyticus_1608	0	0	0	0	0	0	2	0	0	1	0	0	0	0	0	0	3
Vibrio_parahaemolyticus_19021D1	0	0	0	0	0	0	0	0	0	1	0	0	0	0	0	0	0
Vibrio_parahaemolyticus_20082A3	0	0	0	0	0	0	0	0	0	1	0	0	0	0	0	0	0
Vibrio_parahaemolyticus_2012AW0154	0	0	0	0	0	0	0	0	0	1	0	0	0	0	0	0	0
Vibrio_parahaemolyticus_2012AW_224	0	0	0	0	0	0	2	0	0	1	0	0	0	0	0	0	3
Vibrio_parahaemolyticus_64	0	0	0	0	0	0	1	0	0	1	0	0	0	0	0	0	1
Vibrio_parahaemolyticus_AM51	0	0	0	0	0	0	0	0	0	1	0	0	0	0	0	0	0
Vibrio_parahaemolyticus_CHN25	2	0	0	0	0	0	0	0	0	1	0	0	0	0	1	1	1
Vibrio_parahaemolyticus_FB11	0	0	0	0	0	0	0	0	0	1	0	0	0	0	0	0	0
Vibrio_parahaemolyticus_FDAARGOS191	0	0	0	0	0	0	0	0	0	1	0	0	0	0	0	0	0
Vibrio_parahaemolyticus_FDAARGOS_662	0	0	0	0	0	0	0	0	0	1	0	0	0	0	0	0	0
Vibrio_parahaemolyticus_FORC_008	0	0	0	0	0	0	0	0	0	1	0	0	0	0	0	0	0
Vibrio_parahaemolyticus_FORC_014	0	0	0	0	0	0	0	0	0	1	0	0	0	0	0	0	0
Vibrio_parahaemolyticus_LH24	0	0	0	0	0	0	0	0	0	1	0	0	0	0	0	0	0
Vibrio_parahaemolyticus_LVP1	0	0	0	0	0	0	0	0	0	1	0	0	0	0	0	0	0
Vibrio_parahaemolyticus_MVP1	0	0	0	0	0	0	2	0	0	1	0	0	0	0	0	0	3
Vibrio_parahaemolyticus_R13	0	0	0	0	0	0	0	0	0	1	0	0	0	0	0	0	0
Vibrio_parahaemolyticus_RIMD2210633	0	0	0	0	0	0	0	0	0	1	0	0	0	0	0	0	0
Vibrio_parahaemolyticus_S107	0	0	0	0	0	0	0	0	0	1	0	0	0	0	0	0	0
Vibrio_parahaemolyticus_TJ20	2	0	0	0	0	0	0	0	0	1	0	0	1	0	1	1	0
Vibrio_parahaemolyticus_Vb0624	0	0	1	0	0	0	2	0	0	1	0	0	0	0	0	0	3
Vibrio_parahaemolyticus_VP120	0	0	0	0	0	0	0	0	0	1	0	0	1	0	0	0	0
Vibrio_parahaemolyticus_VP17	0	0	0	0	0	0	0	0	0	1	0	0	0	0	0	0	0
Vibrio_parahaemolyticus_VPD14	0	0	0	0	0	0	0	0	0	1	0	0	0	0	0	0	0
Vibrio_rotiferianus_AM7	0	0	0	0	0	0	0	0	0	0	0	0	0	0	0	0	0
Vibrio_rotiferianus_B64D1	0	0	0	0	0	0	0	0	0	0	0	0	0	0	0	0	0
Vibrio_vulnificus_93U	0	0	0	0	0	0	0	0	0	0	0	0	0	0	0	0	0
Vibrio_vulnificus_CECT4999	0	0	0	0	0	0	0	0	0	0	0	0	0	0	0	0	0
Vibrio_vulnificus_CMCP6	0	0	0	0	0	0	0	0	0	0	0	0	0	0	0	0	0
Vibrio_vulnificus_Env1	0	0	0	0	0	0	0	0	0	0	0	0	0	0	0	0	0
Vibrio_vulnificus_FDAARGOS119	0	0	0	0	0	0	0	0	0	0	0	0	0	0	0	0	0
Vibrio_vulnificus_M06	0	0	0	0	0	0	0	0	0	0	0	0	0	0	0	0	0
Vibrio_vulnificus_VV2014	0	0	0	0	0	0	0	0	0	0	0	0	0	0	0	0	0
Vibrio_vulnificus_YJ016	0	0	0	0	0	0	0	0	0	0	0	0	0	0	0	0	0
TOTAL	24	5	7	1	1	10	11	5	3	28	2	5	14	3	15	15	26
ARGs	175
15% Tetracycline
