# Supplementary material for: Insights into the Vibrio Genus: A One Health Perspective from Host Adaptability and Antibiotic Resistance to In Silico Identification of Drug Targets
Source: Antibiotics (Basel). 2022 Oct 12;11(10):1399. doi: 10.3390/antibiotics11101399 (PMC9598498; doi:10.3390/antibiotics11101399)
Supplement: Supplementary file 1 [file antibiotics-11-01399-s001.zip › Supplementary Table S3.xlsx]

## Sheet: 5008
Compound ID	SMILES	No Of Hydrogen Bonds Donor	No Of Hydrogen Bonds Acceptor	Molecular Weight	logP	Solubility by SolTranNet	SolTranNet Insoluble Compounds
ZINC03838445	O=C1[C@H]2C[C@@H](NS(=O)(=O)c3cccs3)CCN2C(=O)[C@H]2CCCN12	1	5	369468	0.391	-2881	Soluvel
ZINC03838485	COC(=O)[C@H](NC(=O)C1=C[C@@H](NC(=O)Nc2cccc(F)c2)[C@@H](O)[C@H](O)C1)C(C)C	5	6	423441	0.682	-2904	Soluvel
ZINC03838486	COC(=O)[C@H](NC(=O)C1=C[C@@H](NC(=O)Nc2ccc(C)cc2)[C@@H](O)[C@H](O)C1)C(C)C	5	6	419478	0.851	-2838	Soluvel
ZINC03838531	CC(C)C[C@H]1NC(=O)[C@@H]2C[C@@H](N)CCN2C1=O	2	2	239319	-0.151	-1122	Soluvel
ZINC03838534	CC(C)c1ccc(NC(=S)N[C@H]2CO[C@@H]3[C@H](OC(=O)Nc4ccccc4)CO[C@H]23)cc1	3	5	441553	3.88	-6401	Insoluvel
ZINC03838585	O=C(Nc1cccc(C(F)(F)F)c1)O[C@@H]1CO[C@@H]2[C@@H](NC(=O)c3cncnc3)CO[C@H]12	2	7	438362	2009	-3733	Soluvel
ZINC03838587	O=C(Nc1ccc(Oc2ccccc2)cc1)O[C@@H]1CO[C@@H]2[C@@H](NC(=O)c3cncnc3)CO[C@H]12	2	8	462462	2782	-4318	Insoluvel
ZINC03838628	CC(C)c1ccc(NC(=O)O[C@@H]2CO[C@@H]3[C@@H](NC(=O)c4cncnc4)CO[C@H]23)cc1	2	7	412446	2113	-3321	Soluvel
ZINC03838631	COC(=O)[C@H](CC1CCCCC1)NC(=O)[C@@H]1CN(C(=O)c2ccc(N(C)C)cc2)CCN1C(C)=O	1	6	486613	2054	-3039	Soluvel
ZINC03838693	COC(=O)[C@H]1CN(C(=O)c2ccccc2)CCN1C(C)=O	0	4	290319	0.532	-1859	Soluvel
ZINC03838711	COC(=O)[C@H]1CN(C(=O)c2ccc(C#N)cc2)CCN1C(C)=O	0	5	315329	0.404	-2413	Soluvel
ZINC03838718	COC(=O)[C@@H](Cc1c[nH]c2ccccc12)NC(=O)[C@@H]1CN(C(C)=O)CCN1C(=O)NC(C)C	3	5	457531	1019	-2869	Soluvel
ZINC03838746	CC(=O)N[C@@H]1C=C(C(=O)NCC(N)=O)C[C@@H](O)[C@@H]1O	5	5	271273	-2855	-861	Soluvel
ZINC03838748	CC(C)(C)CC(=O)N[C@@H]1C=C(C(=O)NCC(N)=O)C[C@@H](O)[C@@H]1O	5	5	327381	-1439	-1383	Soluvel
ZINC03838750	NC(=O)CNC(=O)C1=C[C@@H](NC(=O)c2cccc(F)c2)[C@@H](O)[C@H](O)C1	5	5	351334	-1422	-2199	Soluvel
ZINC03838753	Cc1ccc(C(=O)N[C@@H]2C=C(C(=O)NCC(N)=O)C[C@@H](O)[C@@H]2O)cc1	5	5	347371	-1253	-2064	Soluvel
ZINC03838763	C[C@@H](NC(=O)C1=C[C@@H](NC(=O)c2cccs2)[C@@H](O)[C@H](O)C1)C(N)=O	5	6	353.4	-1112	-1917	Soluvel
ZINC03838766	COc1ccc(C(=O)N[C@@H]2C=C(C(=O)N[C@H](C)C(N)=O)C[C@@H](O)[C@@H]2O)cc1	5	6	377397	-1164	-2137	Soluvel
ZINC03838773	COc1ccc(C[C@H](NC(=O)C2=C[C@@H](NC(=O)c3cccs3)[C@@H](O)[C@H](O)C2)C(N)=O)cc1	5	7	459524	0.12	-2995	Soluvel
ZINC03838775	COc1ccc(C[C@H](NC(=O)C2=C[C@@H](NC(=O)c3cccc(F)c3)[C@@H](O)[C@H](O)C2)C(N)=O)cc1	5	6	471485	0.197	-3398	Soluvel
ZINC03838779	COc1ccc(C[C@H](NC(=O)C2=C[C@@H](NC(=O)c3ccc(C)cc3)[C@@H](O)[C@H](O)C2)C(N)=O)cc1	5	6	467522	0.367	-3311	Soluvel
ZINC03838796	Cc1ccc(C(=O)N[C@@H]2C=C(C(=O)NCCC(N)=O)C[C@@H](O)[C@@H]2O)cc1	5	5	361398	-0.863	-2130	Soluvel
ZINC03838797	COc1ccc(C(=O)N[C@@H]2C=C(C(=O)NCCC(N)=O)C[C@@H](O)[C@@H]2O)cc1	5	6	377397	-1163	-2079	Soluvel
ZINC03838798	NC(=O)CCNC(=O)C1=C[C@@H](NC(=O)c2cccc(F)c2)[C@@H](O)[C@H](O)C1	5	5	365361	-1032	-2239	Soluvel
ZINC03838799	NC(=O)CCNC(=O)C1=C[C@@H](NC(=O)c2cccs2)[C@@H](O)[C@H](O)C1	5	6	353.4	-1.11	-1836	Soluvel
ZINC03838801	CC(C)(C)CC(=O)N[C@@H]1C=C(C(=O)NCCC(N)=O)C[C@@H](O)[C@@H]1O	5	5	341408	-1049	-1504	Soluvel
ZINC03838802	CC(=O)N[C@@H]1C=C(C(=O)NCCC(N)=O)C[C@@H](O)[C@@H]1O	5	5	285.3	-2465	-916	Soluvel
ZINC03838808	Cc1ccc(C(=O)N[C@@H]2C=C(C(=O)N[C@H](CC(C)C)C(N)=O)C[C@@H](O)[C@@H]2O)cc1	5	5	403479	0.162	-2659	Soluvel
ZINC03838809	COc1ccc(C(=O)N[C@@H]2C=C(C(=O)N[C@H](CC(C)C)C(N)=O)C[C@@H](O)[C@@H]2O)cc1	5	6	419478	-0.138	-2545	Soluvel
ZINC03838811	COC(=O)[C@@H](CC(C)C)NC(=O)C1=C[C@@H](NC(=O)c2cccc(F)c2)[C@@H](O)[C@H](O)C1	4	6	422453	0.68	-2907	Soluvel
ZINC03838813	CC(C)C[C@@H](NC(=O)C1=C[C@@H](NC(=O)c2cccs2)[C@@H](O)[C@H](O)C1)C(N)=O	5	6	395481	-0.085	-2275	Soluvel
ZINC03838814	CC(C)C[C@@H](NC(=O)C1=C[C@@H](NC(=O)CC(C)(C)C)[C@@H](O)[C@H](O)C1)C(N)=O	5	5	383489	-0.024	-2179	Soluvel
ZINC03838816	CC(=O)N[C@@H]1C=C(C(=O)N[C@H](CC(C)C)C(N)=O)C[C@@H](O)[C@@H]1O	5	5	327381	-1441	-1397	Soluvel
ZINC03838856	COc1ccc(Br)c(C(=O)N[C@@H]2C=C(C(=O)N[C@H](C)C(N)=O)C[C@@H](O)[C@@H]2O)c1	5	6	456293	-0.402	-2531	Soluvel
ZINC03838859	COc1ccc(Br)c(C(=O)N[C@@H]2C=C(C(=O)N[C@H](CC(C)C)C(N)=O)C[C@@H](O)[C@@H]2O)c1	5	6	498374	0.624	-2916	Soluvel
ZINC03838862	COc1ccc(Br)c(C(=O)N[C@@H]2C=C(C(=O)NCCC(N)=O)C[C@@H](O)[C@@H]2O)c1	5	6	456293	-0.4	-2454	Soluvel
ZINC03838873	COC(=O)[C@H]1CCCN1C(=O)[C@@H]1C[C@H](NC(=O)NC(C)C)CN1C(=O)CSC	2	6	414528	0.191	-2329	Soluvel
ZINC03838875	COC(=O)[C@H]1CCCN1C(=O)[C@@H]1C[C@H](NC(=O)Nc2ccc(F)cc2F)CN1C(=O)CSC	2	6	484525	1583	-4082	Insoluvel
ZINC03838877	C=CCNC(=O)N[C@H]1C[C@@H](C(=O)N2CCC[C@@H]2C(=O)OC)N(C(=O)CSC)C1	2	6	412512	-0.032	-2329	Soluvel
ZINC03838878	COC(=O)[C@H]1CCCN1C(=O)[C@@H]1C[C@H](NC(=O)NC2CCCCC2)CN1C(=O)CSC	2	6	454593	1115	-3200	Soluvel
ZINC03838881	CSCC(=O)N1C[C@@H](NC(=O)NC(C)C)C[C@H]1C(=O)N(C)CC(N)=O	3	5	373479	-1.03	-1709	Soluvel
ZINC03838884	CSCC(=O)N1C[C@@H](NC(=O)NC2CCCCC2)C[C@H]1C(=O)N(C)CC(N)=O	3	5	413544	-0.105	-2423	Soluvel
ZINC03838902	COC(=O)[C@H](NC(=O)[C@@H]1C[C@H](NC(=O)NC(C)C)CN1C(=O)c1cccn1C)C(C)C	3	6	435525	0.63	-2399	Soluvel
ZINC03838905	COC(=O)[C@H](NC(=O)[C@@H]1C[C@H](NC(=O)Nc2ccc(F)cc2F)CN1C(C)=O)C(C)C	3	5	440447	1389	-3733	Soluvel
ZINC03838909	C=CCNC(=O)N[C@H]1C[C@@H](C(=O)N[C@@H](C(=O)OC)C(C)C)N(C(C)=O)C1	3	5	368434	-0.225	-1985	Soluvel
ZINC03839033	COC(=O)[C@H]1CCCN1C(=O)[C@@H]1C[C@H](NC(=O)NC(C)C)CN1C(=O)c1cccn1C	2	6	433509	0.48	-2192	Soluvel
ZINC03839681	CC(=O)N[C@@H]1C=C(C(=O)N[C@H](C)C(N)=O)C[C@@H](O)[C@@H]1O	5	5	285.3	-2467	-971	Soluvel
ZINC03839697	NC(=O)CCNC(=O)C1=C[C@@H](NC(=O)c2ccccc2Br)[C@@H](O)[C@H](O)C1	5	5	426267	-0.409	-2286	Soluvel
ZINC03839700	NC(=O)CNC(=O)C1=C[C@@H](Oc2cc(F)ccc2Br)[C@H](O)[C@H](O)C1	4	5	403204	-0.011	-2587	Soluvel
ZINC03839734	C#CCO[C@@H]1CCN(S(=O)(=O)c2cccs2)[C@H](C(=O)N[C@H](C)C(N)=O)C1	2	6	399494	-0.09	-2871	Soluvel
ZINC03839770	O=C1N[C@@H](Cc2cccs2)C(=O)N2CC[C@H](NS(=O)(=O)c3cccs3)C[C@@H]12	2	6	425557	1189	-3898	Soluvel
ZINC03839875	C=CCO[C@@H]1CCN2C(=O)[C@@H](CC(C)C)NC(=O)[C@@H]2C1	1	3	280368	1093	-2404	Soluvel
ZINC03839885	C[C@@H]1C(=O)O[C@H]2[C@H]1CC[C@@]1(C)Cc3sc(Nc4ccccc4)nc3[C@@H](C)[C@H]21	1	5	382529	5.14	-6467	Insoluvel
ZINC03839886	C[C@@H]1C(=O)O[C@H]2[C@H]1CC[C@@]1(C)Cc3sc(Nc4ccc(O)cc4)nc3[C@@H](C)[C@H]21	2	6	398528	4846	-6249	Insoluvel
ZINC03839887	C[C@@H]1C(=O)O[C@H]2[C@H]1CC[C@@]1(C)Cc3sc(NCc4ccccc4)nc3[C@@H](C)[C@H]21	1	5	396556	5009	-6669	Insoluvel
ZINC03839888	C[C@@H]1C(=O)O[C@H]2[C@H]1CC[C@@]1(C)Cc3sc(NCCc4ccccn4)nc3[C@@H](C)[C@H]21	1	6	411571	4446	-6407	Insoluvel
ZINC03839890	CCCCNc1nc2c(s1)C[C@]1(C)CC[C@H]3[C@H](C)C(=O)O[C@@H]3[C@H]1[C@@H]2C	1	5	362539	4609	-6078	Insoluvel
ZINC03839891	C[C@@H]1C(=O)O[C@H]2[C@H]1CC[C@@]1(C)Cc3sc(Nc4ccc(F)cc4)nc3[C@@H](C)[C@H]21	1	5	400519	5279	-6895	Insoluvel
ZINC03839897	C[C@@H]1C(=O)O[C@H]2[C@H]1CC[C@@]1(C)Cc3sc(NC(=O)CCC(=O)O)nc3[C@@H](C)[C@H]21	1	7	406504	3.2	-4582	Insoluvel
ZINC03839906	C[C@@H]1C(=O)O[C@H]2[C@H]1CC[C@@]1(C)Cc3sc(NC(=O)c4ccc(F)cc4)nc3[C@@H](C)[C@H]21	1	5	428529	4788	-6870	Insoluvel
ZINC03839910	COCC(=O)Nc1nc2c(s1)C[C@]1(C)CC[C@H]3[C@H](C)C(=O)O[C@@H]3[C@H]1[C@@H]2C	1	6	378494	2982	-4971	Insoluvel
ZINC03839915	C[C@@H]1C(=O)O[C@H]2[C@H]1CC[C@@]1(C)Cc3sc(NC(=O)COc4ccccc4)nc3[C@@H](C)[C@H]21	1	6	440565	4414	-6869	Insoluvel
ZINC03839937	C[C@@H]1C(=O)O[C@H]2[C@H]1CC[C@@]1(C)Cc3sc(NC(=O)c4ccc(F)c(Cl)c4)nc3[C@@H](C)[C@H]21	1	5	462974	5442	-7704	Insoluvel
ZINC03839940	C[C@@H]1C(=O)O[C@H]2[C@H]1CC[C@@]1(C)Cc3sc(NC(=O)c4c(Cl)cccc4Cl)nc3[C@@H](C)[C@H]21	1	5	479429	5956	-7787	Insoluvel
ZINC03839945	C=CCNC(=O)Nc1nc2c(s1)C[C@]1(C)CC[C@H]3[C@H](C)C(=O)O[C@@H]3[C@H]1[C@@H]2C	2	5	389521	3704	-5162	Insoluvel
ZINC03839953	C[C@@H]1C(=O)O[C@H]2[C@H]1CC[C@@]1(C)Cc3sc(NC(=O)NC4CCCCC4)nc3[C@@H](C)[C@H]21	2	5	431602	4851	-6284	Insoluvel
ZINC03839958	CC(C)NC(=O)Nc1nc2c(s1)C[C@]1(C)CC[C@H]3[C@H](C)C(=O)O[C@@H]3[C@H]1[C@@H]2C	2	5	391537	3927	-5224	Insoluvel
ZINC03839971	COc1cc(NC(=O)Nc2nc3c(s2)C[C@]2(C)CC[C@H]4[C@H](C)C(=O)O[C@@H]4[C@H]2[C@@H]3C)cc(OC)c1	2	7	485606	5058	-7301	Insoluvel
ZINC03839976	C[C@@H]1C(=O)O[C@H]2[C@H]1CC[C@@]1(C)Cc3sc(NS(=O)(=O)c4ccc(F)cc4)nc3[C@@H](C)[C@H]21	0	6	464584	4337	-5828	Insoluvel
ZINC03839979	COc1ccc(S(=O)(=O)Nc2nc3c(s2)C[C@]2(C)CC[C@H]4[C@H](C)C(=O)O[C@@H]4[C@H]2[C@@H]3C)cc1	0	7	476.62	4206	-6048	Insoluvel
ZINC03839981	C[C@@H]1C(=O)O[C@H]2[C@H]1CC[C@@]1(C)Cc3sc(NS(=O)(=O)Cc4ccccc4)nc3[C@@H](C)[C@H]21	0	6	460621	4339	-5615	Insoluvel
ZINC03839989	Cc1ccc(S(=O)(=O)Nc2nc3c(s2)C[C@]2(C)CC[C@H]4[C@H](C)C(=O)O[C@@H]4[C@H]2[C@@H]3C)cc1	0	6	460621	4506	-5780	Insoluvel
ZINC03839994	C[C@@H]1C(=O)O[C@H]2[C@H]1CC[C@@]1(C)Cc3sc(NS(=O)(=O)c4ccc(F)c(Cl)c4)nc3[C@@H](C)[C@H]21	0	6	499029	4.99	-6732	Insoluvel
ZINC03839996	C[C@@H]1C(=O)O[C@H]2[C@H]1CC[C@@]1(C)Cc3sc(NS(=O)(=O)c4ccc(F)cc4F)nc3[C@@H](C)[C@H]21	0	6	482574	4476	-6176	Insoluvel
ZINC03840003	C[C@@H]1C(=O)O[C@H]2[C@H]1CC[C@@]1(C)Cc3sc(NC(=O)CS(=O)(=O)c4ccccc4)nc3[C@@H](C)[C@H]21	1	7	488631	3809	-5679	Insoluvel
ZINC03840016	CC(=O)N1CCC(C(=O)Nc2nc3c(s2)C[C@]2(C)CC[C@H]4[C@H](C)C(=O)O[C@@H]4[C@H]2[C@@H]3C)CC1	1	6	459612	3594	-5470	Insoluvel
ZINC03840018	C[C@@H]1C(=O)O[C@H]2[C@H]1CC[C@@]1(C)Cc3sc(NC(=O)c4ccncc4)nc3[C@@H](C)[C@H]21	1	6	411527	4044	-5690	Insoluvel
ZINC03840025	C[C@@H]1C(=O)O[C@H]2[C@H]1CC[C@@]1(C)Cc3sc(NC(=O)CN(C)C)nc3[C@@H](C)[C@H]21	1	6	391537	2897	-3956	Soluvel
ZINC03840031	NC(=O)CNC(=O)C1=C[C@@H](NC(=O)Cc2cccs2)[C@@H](O)[C@H](O)C1	5	6	353.4	-1571	-1814	Soluvel
ZINC03840032	NC(=O)CNC(=O)C1=C[C@@H](NC(=O)c2ccc(F)c(Cl)c2)[C@@H](O)[C@H](O)C1	5	5	385779	-0.769	-2562	Soluvel
ZINC03840039	C[C@@H](NC(=O)C1=C[C@@H](NC(=O)Cc2cccs2)[C@@H](O)[C@H](O)C1)C(N)=O	5	6	367427	-1183	-1937	Soluvel
ZINC03840043	COc1cc(SC)ccc1C(=O)N[C@@H]1C=C(C(=O)N[C@H](C)C(N)=O)C[C@@H](O)[C@@H]1O	5	7	423491	-0.443	-2583	Soluvel
ZINC03840054	CC(C)C[C@@H](NC(=O)C1=C[C@@H](NC(=O)Cc2cccs2)[C@@H](O)[C@H](O)C1)C(N)=O	5	6	409508	-0.156	-2323	Soluvel
ZINC03840057	CC(C)C[C@@H](NC(=O)C1=C[C@@H](NC(=O)c2ccc(F)c(Cl)c2)[C@@H](O)[C@H](O)C1)C(N)=O	5	5	441887	0.646	-3037	Soluvel
ZINC03840073	NC(=O)[C@H](Cc1cccs1)NC(=O)C1=C[C@@H](NC(=O)c2ccc(F)c(Cl)c2)[C@@H](O)[C@H](O)C1	5	6	481933	0.904	-3583	Soluvel
ZINC03840087	NC(=O)[C@@H](Cc1ccccc1)NC(=O)C1=C[C@@H](NC(=O)c2ccc(F)c(Cl)c2)[C@@H](O)[C@H](O)C1	5	5	475904	0.842	-3593	Soluvel
ZINC03840142	O=C(N[C@H]1CCCNC1=O)C1=C[C@@H](NC(=O)c2cccnc2)[C@@H](O)[C@H](O)C1	5	6	374397	-1373	-2092	Soluvel
ZINC03840146	Cc1ccc(NC(=O)N[C@@H]2C=C(C(=O)N[C@H]3CCCNC3=O)C[C@@H](O)[C@@H]2O)cc1	6	5	402451	-0.068	-2720	Soluvel
ZINC03840148	O=C(Nc1cccc(F)c1)N[C@@H]1C=C(C(=O)N[C@H]2CCCNC2=O)C[C@@H](O)[C@@H]1O	6	5	406414	-0.238	-2836	Soluvel
ZINC03840149	O=C(Nc1ccc(OC(F)(F)F)cc1)N[C@@H]1C=C(C(=O)N[C@H]2CCCNC2=O)C[C@@H](O)[C@@H]1O	6	6	472.42	0.522	-3320	Soluvel
ZINC03840150	NC(=O)CCNC(=O)C1=C[C@@H](NC(=O)Cc2cccs2)[C@@H](O)[C@H](O)C1	5	6	367427	-1181	-1865	Soluvel
ZINC03840237	CSc1ccc(O[C@@H]2C=C(C(=O)N[C@@H](Cc3ccc(O)cc3)C(N)=O)C[C@@H](O)[C@H]2O)cc1C	5	7	472563	1435	-3780	Soluvel
ZINC03840267	COc1cc(OC)cc(N2C(=O)[C@@H]3C[C@@H](NC(=O)NC(C)C)CCN3C2=O)c1	2	5	390.44	1711	-3334	Soluvel
ZINC03840278	COCC(=O)N[C@H]1CCN2C(=O)N(c3ccc(OC(F)(F)F)cc3)C(=O)[C@@H]2C1	1	5	401341	1647	-3451	Soluvel
ZINC03840287	O=C(N[C@H]1CCN2C(=O)N(CCCl)C(=O)[C@@H]2C1)c1cccs1	1	6	341.82	1512	-3482	Soluvel
ZINC03840289	O=C(N[C@H]1CCN2C(=O)N(c3ccc(OC(F)(F)F)cc3)C(=O)[C@@H]2C1)c1cccs1	1	5	439415	3376	-5794	Insoluvel
ZINC03840295	O=C(N[C@H]1CCN2C(=O)N(c3ccc(Cl)cc3)C(=O)[C@@H]2C1)c1cccs1	1	4	389864	3131	-5499	Insoluvel
ZINC03840300	O=C(N[C@H]1CCN2C(=O)N(c3cccc4nsnc34)C(=O)[C@@H]2C1)c1ccc(F)c(Cl)c1	1	6	459.89	3213	-6589	Insoluvel
ZINC03840301	COc1cc(OC)cc(N2C(=O)[C@@H]3C[C@@H](NC(=O)c4ccc(F)c(Cl)c4)CCN3C2=O)c1	1	5	461877	3226	-6031	Insoluvel
ZINC03840325	CSCC(=O)N[C@H]1CCN2C(=O)N(c3ccc(C(C)C)cc3)C(=O)[C@@H]2C1	1	4	375494	2589	-3970	Soluvel
ZINC03840328	CSCC(=O)N[C@H]1CCN2C(=O)N(c3cccc(SC)c3)C(=O)[C@@H]2C1	1	5	379507	2187	-3860	Soluvel
ZINC03840332	CSCC(=O)N[C@H]1CCN2C(=O)N(c3cccc(C(C)=O)c3)C(=O)[C@@H]2C1	1	5	375.45	1668	-3596	Soluvel
ZINC03840335	COc1cccc(N2C(=O)[C@@H]3C[C@@H](NC(=O)CSC)CCN3C2=O)c1	1	5	363439	1474	-3452	Soluvel
ZINC03840337	CC(=O)N1CCC(C(=O)N[C@H]2CCN3C(=O)N(c4ccc(C)cc4)C(=O)[C@@H]3C2)CC1	1	4	412.49	1669	-3438	Soluvel
ZINC03840340	CC(=O)N1CCC(C(=O)N[C@H]2CCN3C(=O)N(c4ccc(F)c(Cl)c4)C(=O)[C@@H]3C2)CC1	1	4	450898	2153	-4468	Insoluvel
ZINC03840341	CC(=O)N1CCC(C(=O)N[C@H]2CCN3C(=O)N(c4cccc(C(F)(F)F)c4)C(=O)[C@@H]3C2)CC1	1	4	466.46	2.38	-4245	Insoluvel
ZINC03840342	CC(=O)N1CCC(C(=O)N[C@H]2CCN3C(=O)N(c4ccc(Cl)cc4)C(=O)[C@@H]3C2)CC1	1	4	432908	2014	-4088	Insoluvel
ZINC03840356	Cc1nnsc1C(=O)N[C@H]1CCN2C(=O)N(CCCl)C(=O)[C@@H]2C1	1	8	357823	0.61	-3273	Soluvel
ZINC03840357	Cc1nnsc1C(=O)N[C@H]1CCN2C(=O)N(c3ccc(F)c(Cl)c3)C(=O)[C@@H]2C1	1	6	423857	2369	-5675	Insoluvel
ZINC03840360	COc1cccc(N2C(=O)[C@@H]3C[C@@H](NC(=O)c4snnc4C)CCN3C2=O)c1	1	7	401448	1585	-4258	Insoluvel
ZINC03840362	C=CCN1C(=O)[C@@H]2C[C@@H](NC(=O)c3ccncc3)CCN2C1=O	1	4	314345	0.793	-2359	Soluvel
ZINC03840363	O=C(N[C@H]1CCN2C(=O)N(CCCl)C(=O)[C@@H]2C1)c1ccncc1	1	7	336779	0.845	-2858	Soluvel
ZINC03840366	COc1cc(OC)cc(N2C(=O)[C@@H]3C[C@@H](NC(=O)c4ccncc4)CCN3C2=O)c1	1	6	410.43	1828	-3963	Soluvel
ZINC03840367	CC(=O)c1cccc(N2C(=O)[C@@H]3C[C@@H](NC(=O)c4ccncc4)CCN3C2=O)c1	1	5	392415	2014	-4093	Insoluvel
ZINC03840368	O=C(N[C@H]1CCN2C(=O)N(c3cccc(F)c3)C(=O)[C@@H]2C1)c1ccncc1	1	4	368368	1.95	-4160	Insoluvel
ZINC03840372	Cc1ccc(N2C(=O)[C@@H]3C[C@@H](NC(=O)c4cnccn4)CCN3C2=O)cc1	1	5	365393	1515	-3529	Soluvel
ZINC03840382	COc1cc(SC)ccc1C(=O)N[C@H]1CCN2C(=O)N(c3ccc(C)cc3)C(=O)[C@@H]2C1	1	5	439537	3455	-5496	Insoluvel
ZINC03840384	COc1cc(SC)ccc1C(=O)N[C@H]1CCN2C(=O)N(CCCl)C(=O)[C@@H]2C1	1	7	411911	2181	-4221	Insoluvel
ZINC03840385	COc1cc(SC)ccc1C(=O)N[C@H]1CCN2C(=O)N(c3cccc(SC)c3)C(=O)[C@@H]2C1	1	6	471604	3869	-5868	Insoluvel
ZINC03840387	COc1cc(SC)ccc1C(=O)N[C@H]1CCN2C(=O)N(c3ccc(F)c(Cl)c3)C(=O)[C@@H]2C1	1	5	477945	3939	-6495	Insoluvel
ZINC03840388	COc1cc(OC)cc(N2C(=O)[C@@H]3C[C@@H](NC(=O)c4ccc(SC)cc4OC)CCN3C2=O)c1	1	7	485562	3164	-5324	Insoluvel
ZINC03840389	COc1cc(SC)ccc1C(=O)N[C@H]1CCN2C(=O)N(c3cccc(C(C)=O)c3)C(=O)[C@@H]2C1	1	6	467547	3349	-5576	Insoluvel
ZINC03840392	COc1cc(SC)ccc1C(=O)N[C@H]1CCN2C(=O)N(c3ccc(Cl)cc3)C(=O)[C@@H]2C1	1	5	459955	3.8	-6030	Insoluvel
ZINC03840421	O=C(N[C@H]1CCN2C(=O)c3ccccc3NC(=O)[C@@H]2C1)C1CCCCC1	2	3	355438	2308	-4233	Insoluvel
ZINC03840427	O=C(N[C@H]1CCN2C(=O)c3cc(Br)ccc3NC(=O)[C@@H]2C1)c1ccco1	2	4	418247	2397	-4907	Insoluvel
ZINC03840440	CC(=O)N1CCC(C(=O)N[C@H]2CCN3C(=O)c4cc(-c5ccco5)ccc4NC(=O)[C@@H]3C2)CC1	2	5	464522	2247	-4394	Insoluvel
ZINC03840441	COc1ccc(-c2ccc3c(c2)C(=O)N2CC[C@H](NC(=O)CSC)C[C@H]2C(=O)N3)cc1	2	5	439537	2767	-5539	Insoluvel
ZINC03840442	CSCC(=O)N[C@H]1CCN2C(=O)c3ccccc3NC(=O)[C@@H]2C1	2	4	333413	1091	-3430	Soluvel
ZINC03840445	CSCC(=O)N[C@H]1CCN2C(=O)c3cc(-c4ccc(Cl)cc4)ccc3NC(=O)[C@@H]2C1	2	4	443956	3412	-5926	Insoluvel
ZINC03840450	Cn1cccc1C(=O)N[C@H]1CCN2C(=O)c3cc(Br)ccc3NC(=O)[C@@H]2C1	2	4	431.29	2143	-4398	Insoluvel
ZINC03840461	O=C(N[C@H]1CCN2C(=O)c3cc(-c4ccc(Cl)cc4)ccc3NC(=O)[C@@H]2C1)c1cccnc1	2	4	460921	3757	-6398	Insoluvel
ZINC03840463	O=C(N[C@H]1CCN2C(=O)c3cc(-c4ccccc4F)ccc3NC(=O)[C@@H]2C1)c1cccnc1	2	4	444466	3243	-6254	Insoluvel
ZINC03840468	O=C1Nc2ccccc2C(=O)N2CC[C@H](NC(=O)[C@H]3CCCN3)C[C@@H]12	3	3	342399	0.48	-2791	Soluvel
ZINC03840474	CSc1ccc(-c2ccc3c(c2)C(=O)N2CC[C@H](NC(=O)C4CCNCC4)C[C@H]2C(=O)N3)cc1	3	4	478618	3117	-5049	Insoluvel
ZINC03840475	COc1ccc(-c2ccc3c(c2)C(=O)N2CC[C@H](NC(=O)C4CCNCC4)C[C@H]2C(=O)N3)c(OC)c1	3	5	492576	2412	-4580	Insoluvel
ZINC03840478	O=C(N[C@H]1CCN2C(=O)c3cc(Br)ccc3NC(=O)[C@@H]2C1)C1CCNCC1	3	3	435322	1.49	-3593	Soluvel
ZINC03840479	O=C(N[C@H]1CCN2C(=O)c3cc(-c4ccccc4F)ccc3NC(=O)[C@@H]2C1)C1CCNCC1	3	3	450514	2534	-4868	Insoluvel
ZINC03840491	C=CCNc1nc2c(s1)C[C@]1(C)CC[C@@H]([C@H](C)C(=O)N(CC)CC)[C@H](O)[C@H]1[C@@H]2C	2	5	419635	4299	-5037	Insoluvel
ZINC03840492	C=CCNc1nc2c(s1)C[C@]1(C)CC[C@H]([C@H](C)C(=O)N(CC)CC)[C@H](O)[C@H]1[C@@H]2C	2	5	419635	4299	-5037	Insoluvel
ZINC03840509	CNc1nc2c(s1)C[C@]1(C)CC[C@@H]([C@H](C)C(=O)NCCOC)[C@H](O)[C@H]1[C@@H]2C	3	6	395569	2637	-3447	Soluvel
ZINC03840510	CNc1nc2c(s1)C[C@]1(C)CC[C@H]([C@H](C)C(=O)NCCOC)[C@H](O)[C@H]1[C@@H]2C	3	6	395569	2637	-3447	Soluvel
ZINC03840515	CNc1nc2c(s1)C[C@]1(C)CC[C@@H]([C@H](C)C(=O)N3CCSCC3)[C@H](O)[C@H]1[C@@H]2C	2	6	423648	3449	-4504	Insoluvel
ZINC03840516	CNc1nc2c(s1)C[C@]1(C)CC[C@H]([C@H](C)C(=O)N3CCSCC3)[C@H](O)[C@H]1[C@@H]2C	2	6	423648	3449	-4504	Insoluvel
ZINC03840517	C#CCN(C)C(=O)[C@@H](C)[C@@H]1CC[C@@]2(C)Cc3sc(NC)nc3[C@@H](C)[C@@H]2[C@H]1O	2	5	389565	2966	-4146	Insoluvel
ZINC03840518	C#CCN(C)C(=O)[C@@H](C)[C@H]1CC[C@@]2(C)Cc3sc(NC)nc3[C@@H](C)[C@@H]2[C@H]1O	2	5	389565	2966	-4146	Insoluvel
ZINC03840599	C=CCN(C)C(=O)[C@@H](C)[C@H]1CC[C@@]2(C)Cc3sc(C)nc3[C@@H](C)[C@@H]2[C@H]1O	1	4	376566	3785	-4442	Insoluvel
ZINC03840600	C=CCN(C)C(=O)[C@@H](C)[C@@H]1CC[C@@]2(C)Cc3sc(C)nc3[C@@H](C)[C@@H]2[C@H]1O	1	4	376566	3785	-4442	Insoluvel
ZINC03840752	C[C@H](C(=O)N(C)CCC#N)[C@@H]1CC[C@@]2(C)Cc3sc(NC(=O)CC(C)(C)C)nc3[C@@H](C)[C@@H]2[C@H]1O	2	6	488698	4579	-5433	Insoluvel
ZINC03840754	C[C@@H]1c2nc(NC(=O)CC(C)(C)C)sc2C[C@]2(C)CC[C@H]([C@H](C)C(=O)N(C)CCC#N)[C@H](O)[C@@H]12	2	6	488698	4579	-5433	Insoluvel
ZINC03840768	COCCNC(=O)[C@@H](C)[C@@H]1CC[C@@]2(C)Cc3sc(NC(=O)C4CC4)nc3[C@@H](C)[C@@H]2[C@H]1O	3	6	449617	2943	-4337	Insoluvel
ZINC03840770	COCCNC(=O)[C@@H](C)[C@H]1CC[C@@]2(C)Cc3sc(NC(=O)C4CC4)nc3[C@@H](C)[C@@H]2[C@H]1O	3	6	449617	2943	-4337	Insoluvel
ZINC03840776	C[C@H](C(=O)N(C)CCC#N)[C@@H]1CC[C@@]2(C)Cc3sc(NC(=O)C4CC4)nc3[C@@H](C)[C@@H]2[C@H]1O	2	6	458628	3553	-4888	Insoluvel
ZINC03840778	C[C@@H]1c2nc(NC(=O)C3CC3)sc2C[C@]2(C)CC[C@H]([C@H](C)C(=O)N(C)CCC#N)[C@H](O)[C@@H]12	2	6	458628	3553	-4888	Insoluvel
ZINC03840808	C=CCN(C)C(=O)[C@@H](C)[C@@H]1CC[C@@]2(C)Cc3sc(NC(=O)c4cccs4)nc3[C@@H](C)[C@@H]2[C@H]1O	2	6	487691	4.79	-5528	Insoluvel
ZINC03840810	C=CCN(C)C(=O)[C@@H](C)[C@H]1CC[C@@]2(C)Cc3sc(NC(=O)c4cccs4)nc3[C@@H](C)[C@@H]2[C@H]1O	2	6	487691	4.79	-5528	Insoluvel
ZINC03840820	COCCNC(=O)[C@@H](C)[C@@H]1CC[C@@]2(C)Cc3sc(NC(=O)c4cccs4)nc3[C@@H](C)[C@@H]2[C@H]1O	3	7	491679	3909	-4749	Insoluvel
ZINC03840822	COCCNC(=O)[C@@H](C)[C@H]1CC[C@@]2(C)Cc3sc(NC(=O)c4cccs4)nc3[C@@H](C)[C@@H]2[C@H]1O	3	7	491679	3909	-4749	Insoluvel
ZINC03840828	C[C@H](C(=O)N1CCCC1)[C@@H]1CC[C@@]2(C)Cc3sc(NC(=O)c4cccs4)nc3[C@@H](C)[C@@H]2[C@H]1O	2	6	487691	4768	-5565	Insoluvel
ZINC03840830	C[C@@H]1c2nc(NC(=O)c3cccs3)sc2C[C@]2(C)CC[C@H]([C@H](C)C(=O)N3CCCC3)[C@H](O)[C@@H]12	2	6	487691	4768	-5565	Insoluvel
ZINC03840857	CCN(CC)C(=O)[C@@H](C)[C@@H]1CC[C@@]2(C)Cc3sc(N)nc3[C@@H](C)[C@@H]2[C@H]1O	2	5	379.57	3283	-4259	Insoluvel
ZINC03840858	CCN(CC)C(=O)[C@@H](C)[C@H]1CC[C@@]2(C)Cc3sc(N)nc3[C@@H](C)[C@@H]2[C@H]1O	2	5	379.57	3283	-4259	Insoluvel
ZINC03840920	C[C@H](C(=O)N(C)CCC#N)[C@@H]1CC[C@@]2(C)Cc3sc(NC(=O)c4ccncc4)nc3[C@@H](C)[C@@H]2[C@H]1O	2	7	495649	3852	-5092	Insoluvel
ZINC03840922	C[C@@H]1c2nc(NC(=O)c3ccncc3)sc2C[C@]2(C)CC[C@H]([C@H](C)C(=O)N(C)CCC#N)[C@H](O)[C@@H]12	2	7	495649	3852	-5092	Insoluvel
ZINC03841038	Cc1nc2c(s1)C[C@H]1[C@@](C)(CC[C@@H](O)[C@@]1(C)CO)[C@@H]2CC(=O)NC1CC1	3	5	378538	2536	-3230	Soluvel
ZINC03841046	Cc1nc2c(s1)C[C@H]1[C@@](C)(CC[C@@H](O)[C@@]1(C)CO)[C@@H]2CC(=O)Nc1ccccc1	3	5	414571	3896	-4286	Insoluvel
ZINC03841048	C[C@@]12CC[C@@H](O)[C@@](C)(CO)[C@H]1Cc1sc(-c3ccccc3)nc1[C@H]2CC(=O)NC1CCCC1	3	5	468663	4675	-4906	Insoluvel
ZINC03841062	C[C@@]12CC[C@@H](O)[C@@](C)(CO)[C@H]1Cc1sc(-c3ccsc3)nc1[C@H]2CC(=O)NCc1ccco1	3	7	486659	4587	-4213	Insoluvel
ZINC03841066	C[C@@]12CC[C@@H](O)[C@@](C)(CO)[C@H]1Cc1sc(-c3ccsc3)nc1[C@H]2CC(=O)Nc1ccccc1	3	6	482671	5316	-5272	Insoluvel
ZINC03841067	CC(=O)Nc1nc2c(s1)C[C@H]1[C@@](C)(CC[C@@H](O)[C@@]1(C)CO)[C@@H]2CC(=O)NC1CCCC1	4	6	449617	2966	-3848	Soluvel
ZINC03841068	CC(=O)Nc1nc2c(s1)C[C@H]1[C@@](C)(CC[C@@H](O)[C@@]1(C)CO)[C@@H]2CC(=O)NC1CC1	4	6	421563	2186	-3360	Soluvel
ZINC03841069	C=CCN(C)C(=O)C[C@@H]1c2nc(NC(C)=O)sc2C[C@H]2[C@@]1(C)CC[C@@H](O)[C@@]2(C)CO	3	6	435.59	2552	-3404	Soluvel
ZINC03841070	CCN(CC)C(=O)C[C@@H]1c2nc(NC(C)=O)sc2C[C@H]2[C@@]1(C)CC[C@@H](O)[C@@]2(C)CO	3	6	437606	2776	-3437	Soluvel
ZINC03841071	CC(=O)Nc1nc2c(s1)C[C@H]1[C@@](C)(CC[C@@H](O)[C@@]1(C)CO)[C@@H]2CC(=O)NCc1ccco1	4	7	461584	2817	-3456	Soluvel
ZINC03841073	C#CCN(C)C(=O)C[C@@H]1c2nc(NC(C)=O)sc2C[C@H]2[C@@]1(C)CC[C@@H](O)[C@@]2(C)CO	3	6	433574	1999	-3365	Soluvel
ZINC03841074	CC(=O)Nc1nc2c(s1)C[C@H]1[C@@](C)(CC[C@@H](O)[C@@]1(C)CO)[C@@H]2CC(=O)N1CCOCC1	3	7	451589	1766	-3014	Soluvel
ZINC03841075	CC(=O)Nc1nc2c(s1)C[C@H]1[C@@](C)(CC[C@@H](O)[C@@]1(C)CO)[C@@H]2CC(=O)Nc1ccccc1	4	6	457596	3546	-4325	Insoluvel
ZINC03841083	CC(C)(C)CC(=O)Nc1nc2c(s1)C[C@H]1[C@@](C)(CC[C@@H](O)[C@@]1(C)CO)[C@@H]2CC(=O)NC1CC1	4	6	477671	3602	-4368	Insoluvel
ZINC03841098	COCC(=O)Nc1nc2c(s1)C[C@H]1[C@@](C)(CC[C@@H](O)[C@@]1(C)CO)[C@@H]2CC(=O)NC1CCCC1	4	7	479643	2592	-3744	Soluvel
ZINC03841099	COCC(=O)Nc1nc2c(s1)C[C@H]1[C@@](C)(CC[C@@H](O)[C@@]1(C)CO)[C@@H]2CC(=O)NC1CC1	4	7	451589	1812	-3288	Soluvel
ZINC03841100	C=CCN(C)C(=O)C[C@@H]1c2nc(NC(=O)COC)sc2C[C@H]2[C@@]1(C)CC[C@@H](O)[C@@]2(C)CO	3	7	465616	2178	-3282	Soluvel
ZINC03841103	COCC(=O)Nc1nc2c(s1)C[C@H]1[C@@](C)(CC[C@@H](O)[C@@]1(C)CO)[C@@H]2CC(=O)NC(C)C	4	7	453605	2058	-3164	Soluvel
ZINC03841105	C#CCN(C)C(=O)C[C@@H]1c2nc(NC(=O)COC)sc2C[C@H]2[C@@]1(C)CC[C@@H](O)[C@@]2(C)CO	3	7	463.6	1625	-3259	Soluvel
ZINC03841106	COCC(=O)Nc1nc2c(s1)C[C@H]1[C@@](C)(CC[C@@H](O)[C@@]1(C)CO)[C@@H]2CC(=O)N1CCOCC1	3	8	481615	1392	-2933	Soluvel
ZINC03841107	COCC(=O)Nc1nc2c(s1)C[C@H]1[C@@](C)(CC[C@@H](O)[C@@]1(C)CO)[C@@H]2CC(=O)Nc1ccccc1	4	7	487622	3172	-4322	Insoluvel
ZINC03841109	C[C@@]12CC[C@@H](O)[C@@](C)(CO)[C@H]1Cc1sc(NC(=O)c3cccs3)nc1[C@H]2CC(=O)NC1CC1	4	7	489663	3541	-4293	Insoluvel
ZINC03841124	COc1ccc(NC(=O)N[C@H]2CCN3C(=O)[C@@H](Cc4ccc(Cl)cc4)NC(=O)[C@@H]3C2)cc1	3	4	456.93	2571	-5417	Insoluvel
ZINC03841135	O=C(N[C@H]1CCN2C(=O)[C@H](Cc3ccc(F)cc3)NC(=O)[C@@H]2C1)c1ccco1	2	4	385395	1249	-3994	Soluvel
ZINC03841136	O=C1N[C@@H](Cc2ccc(F)cc2)C(=O)N2CC[C@H](NS(=O)(=O)c3ccc(Cl)cc3)C[C@@H]12	2	4	465934	1858	-5775	Insoluvel
ZINC03841141	CN[C@@H](C)C(=O)N[C@H]1CCN2C(=O)[C@H](Cc3ccc(F)cc3)NC(=O)[C@@H]2C1	3	3	376432	-0.05	-2694	Soluvel
ZINC03841143	COc1ccc(C[C@@H]2NC(=O)[C@@H]3C[C@@H](NC(=O)Nc4cccc(SC)c4)CCN3C2=O)cc1	3	5	468579	2639	-5344	Insoluvel
ZINC03841150	COc1ccc(NC(=O)N[C@H]2CCN3C(=O)[C@@H](Cc4ccc(O)cc4)NC(=O)[C@@H]3C2)cc1	4	5	438484	1623	-4494	Insoluvel
ZINC03841153	O=C1N[C@H](Cc2ccc(O)cc2)C(=O)N2CC[C@H](NS(=O)(=O)c3ccc(Cl)cc3)C[C@@H]12	3	5	463943	1425	-4963	Insoluvel
ZINC03841168	O=C(CS(=O)(=O)c1ccccc1)N[C@H]1CCN2C(=O)[C@@H](Cc3c[nH]c4ccccc34)NC(=O)[C@@H]2C1	3	5	494573	1158	-5087	Insoluvel
ZINC03841185	CC(C)C[C@H]1NC(=O)[C@@H]2C[C@@H](NS(=O)(=O)c3ccc(Cl)cc3)CCN2C1=O	2	4	413927	1522	-4433	Insoluvel
ZINC03841189	COc1cc(SC)ccc1C(=O)N[C@H]1CCN2C(=O)[C@@H](CC(C)C)NC(=O)[C@@H]2C1	2	5	419547	2051	-4145	Insoluvel
ZINC03841190	CC(C)C[C@H]1NC(=O)[C@@H]2C[C@@H](NC(=O)CS(=O)(=O)c3ccccc3)CCN2C1=O	2	5	421519	0.481	-3352	Soluvel
ZINC03841202	CSc1cccc(NC(=O)N[C@H]2CCN3C(=O)[C@H](CC4CCCCC4)NC(=O)[C@@H]3C2)c1	3	4	444601	3358	-5048	Insoluvel
ZINC03841208	COc1cc(SC)ccc1C(=O)N[C@H]1CCN2C(=O)[C@H](CC3CCCCC3)NC(=O)[C@@H]2C1	2	5	459612	2975	-4926	Insoluvel
ZINC03841212	COc1cc(SC)ccc1C(=O)N[C@H]1CCN2C(=O)[C@@H](CC(=O)O)NC(=O)[C@@H]2C1	2	7	421475	0.48	-3312	Soluvel
ZINC03841221	C=CCO[C@@H]1C[C@H]2C(=O)N3CC[C@H](NC(=O)[C@@H](O)c4ccccc4)C[C@H]3C(=O)N2C1	2	5	413474	0.382	-2614	Soluvel
ZINC03841230	O=C(N[C@H]1CCN2C(=O)N(c3ccccc3)C(=O)[C@@H]2C1)C1CCCC1	1	3	341411	2293	-3589	Soluvel
ZINC03841238	COc1ccc(N2C(=O)[C@@H]3C[C@@H](NC(=O)c4ccco4)CCN3C2=O)cc1	1	5	369377	2018	-3713	Soluvel
ZINC03841274	O=C(N[C@H]1CCN2C(=O)N(c3ccccc3)C(=O)[C@@H]2C1)c1cccnc1	1	4	350378	1811	-3619	Soluvel
ZINC03841277	COc1ccc(N2C(=O)[C@@H]3C[C@@H](NC(=O)c4cccnc4)CCN3C2=O)cc1	1	5	380404	1.82	-3842	Soluvel
ZINC03841290	CCC(CC)C(=O)N[C@H]1CCN2C(=O)c3cc(Br)ccc3NC(=O)[C@@H]2C1	2	3	422323	2927	-4753	Insoluvel
ZINC03841291	CCC(CC)C(=O)N[C@H]1CCN2C(=O)c3cc(-c4cc(Cl)ccc4OC)ccc3NC(=O)[C@@H]2C1	2	4	483996	4493	-6351	Insoluvel
ZINC03841296	O=C(N[C@H]1CCN2C(=O)c3ccccc3NC(=O)[C@@H]2C1)C1CCCC1	2	3	341411	1918	-3959	Soluvel
ZINC03841299	O=C(N[C@H]1CCN2C(=O)c3cc(-c4ccc(Cl)cc4)ccc3NC(=O)[C@@H]2C1)C1CCCC1	2	3	451954	4239	-6397	Insoluvel
ZINC03841300	O=C(N[C@H]1CCN2C(=O)c3cc(Br)ccc3NC(=O)[C@@H]2C1)C1CCCC1	2	3	420307	2681	-4920	Insoluvel
ZINC03841302	COc1ccc(Cl)cc1-c1ccc2c(c1)C(=O)N1CC[C@H](NC(=O)C3CCCC3)C[C@H]1C(=O)N2	2	4	481.98	4247	-6511	Insoluvel
ZINC03841310	COc1ccc(C(=O)N2C[C@@H]3C[C@H](C2)c2ccc(NS(=O)(=O)c4ccccc4)c(=O)n2C3)cc1	1	6	479558	2917	-5915	Insoluvel
ZINC03841315	CCCS(=O)(=O)Nc1ccc2n(c1=O)C[C@H]1C[C@@H]2CN(C(=O)c2ccccc2)C1	1	5	415515	2.26	-4371	Insoluvel
ZINC03841316	O=C(c1ccccc1)N1C[C@@H]2C[C@H](C1)c1ccc(NS(=O)(=O)c3ccccc3)c(=O)n1C2	1	5	449532	2909	-5373	Insoluvel
ZINC03841317	O=C(c1ccccc1)N1C[C@@H]2C[C@H](C1)c1ccc(NS(=O)(=O)Cc3ccccc3)c(=O)n1C2	1	5	463559	3.05	-5478	Insoluvel
ZINC03841318	COc1ccc(S(=O)(=O)Nc2ccc3n(c2=O)C[C@H]2C[C@@H]3CN(C(=O)c3ccccc3)C2)cc1	1	6	479558	2917	-5915	Insoluvel
ZINC03841323	CC(C)(C)CC(=O)N1C[C@@H]2C[C@H](C1)c1ccc(NS(=O)(=O)Cc3ccccc3)c(=O)n1C2	1	5	457596	3172	-4910	Insoluvel
ZINC03841332	CCCS(=O)(=O)Nc1ccc2n(c1=O)C[C@H]1C[C@@H]2CN(C(=O)COc2ccccc2)C1	1	6	445541	2025	-4836	Insoluvel
ZINC03841333	O=C(COc1ccccc1)N1C[C@@H]2C[C@H](C1)c1ccc(NS(=O)(=O)c3ccccc3)c(=O)n1C2	1	6	479558	2674	-5787	Insoluvel
ZINC03841340	COCCC(=O)N1C[C@@H]2C[C@H](C1)c1ccc(NS(=O)(=O)c3ccc(Cl)cc3)c(=O)n1C2	1	6	465959	2285	-5386	Insoluvel
ZINC03841341	COCCC(=O)N1C[C@@H]2C[C@H](C1)c1ccc(NS(=O)(=O)c3ccccc3)c(=O)n1C2	1	6	431514	1631	-4381	Insoluvel
ZINC03841342	COCCC(=O)N1C[C@@H]2C[C@H](C1)c1ccc(NS(=O)(=O)c3ccc(OC)cc3)c(=O)n1C2	1	7	461.54	1.64	-4702	Insoluvel
ZINC03841343	COCCC(=O)N1C[C@@H]2C[C@H](C1)c1ccc(NS(=O)(=O)c3cccc(C(F)(F)F)c3)c(=O)n1C2	1	6	499511	2.65	-5584	Insoluvel
ZINC03841348	O=C(NC1CCCCC1)N1C[C@@H]2C[C@H](C1)c1ccc(NS(=O)(=O)c3ccccc3)c(=O)n1C2	2	5	470595	3111	-5097	Insoluvel
ZINC03841349	O=C(NC1CCCCC1)N1C[C@@H]2C[C@H](C1)c1ccc(NS(=O)(=O)Cc3ccccc3)c(=O)n1C2	2	5	484622	3252	-5194	Insoluvel
ZINC03841350	COc1ccc(S(=O)(=O)Nc2ccc3n(c2=O)C[C@H]2C[C@@H]3CN(C(=O)NC3CCCCC3)C2)cc1	2	6	500621	3119	-5561	Insoluvel
ZINC03841367	O=c1c(NS(=O)(=O)c2ccccc2)ccc2n1C[C@H]1C[C@@H]2CN(c2ncccn2)C1	1	7	423498	2063	-4666	Insoluvel
ZINC03841368	Cc1ccc(S(=O)(=O)Nc2ccc3n(c2=O)C[C@H]2C[C@@H]3CN(c3ncccn3)C2)cc1	1	7	437525	2371	-4963	Insoluvel
ZINC03841369	COc1ccc(S(=O)(=O)Nc2ccc3n(c2=O)C[C@H]2C[C@@H]3CN(c3ncccn3)C2)cc1	1	8	453524	2071	-5231	Insoluvel
ZINC03841379	O=C(c1ccc2ccccc2c1)N1C[C@@H]2C[C@H](C1)c1ccc(NS(=O)(=O)c3ccccc3)c(=O)n1C2	1	5	499592	4062	-6485	Insoluvel
ZINC03841382	CCCS(=O)(=O)Nc1ccc2n(c1=O)C[C@H]1C[C@@H]2CN(C(=O)c2ccc(-c3ccccc3)cc2)C1	1	5	491613	3927	-5960	Insoluvel
ZINC03841384	CCCS(=O)(=O)Nc1ccc2n(c1=O)C[C@H]1C[C@@H]2CN(C(=O)c2ccc(F)cc2)C1	1	5	433505	2399	-4764	Insoluvel
ZINC03841385	O=C(c1ccc(F)cc1)N1C[C@@H]2C[C@H](C1)c1ccc(NS(=O)(=O)c3ccccc3)c(=O)n1C2	1	5	467522	3048	-5776	Insoluvel
ZINC03841386	O=C(c1ccc(F)cc1)N1C[C@@H]2C[C@H](C1)c1ccc(NS(=O)(=O)Cc3ccccc3)c(=O)n1C2	1	5	481549	3189	-5867	Insoluvel
ZINC03841387	COc1ccc(S(=O)(=O)Nc2ccc3n(c2=O)C[C@H]2C[C@@H]3CN(C(=O)c3ccc(F)cc3)C2)cc1	1	6	497548	3056	-6292	Insoluvel
ZINC03841388	O=C(c1ccc(F)cc1)N1C[C@@H]2C[C@H](C1)c1ccc(NS(=O)(=O)c3cccs3)c(=O)n1C2	1	6	473551	3109	-5582	Insoluvel
ZINC03841390	CCCS(=O)(=O)Nc1ccc2n(c1=O)C[C@H]1C[C@@H]2CN(C(C)=O)C1	1	5	353444	0.966	-3001	Soluvel
ZINC03841391	CC(=O)N1C[C@@H]2C[C@H](C1)c1ccc(NS(=O)(=O)c3ccccc3)c(=O)n1C2	1	5	387461	1615	-3956	Soluvel
ZINC03841393	COc1ccc(S(=O)(=O)Nc2ccc3n(c2=O)C[C@H]2C[C@@H]3CN(C(C)=O)C2)cc1	1	6	417487	1623	-4480	Insoluvel
ZINC03841394	CC(=O)N1C[C@@H]2C[C@H](C1)c1ccc(NS(=O)(=O)c3cccc(C(F)(F)F)c3)c(=O)n1C2	1	5	455458	2634	-5165	Insoluvel
ZINC03841397	O=C(c1ccco1)N1C[C@@H]2C[C@H](C1)c1ccc(NS(=O)(=O)Cc3ccccc3)c(=O)n1C2	1	6	453.52	2643	-4909	Insoluvel
ZINC03841398	CCCS(=O)(=O)Nc1ccc2n(c1=O)C[C@H]1C[C@@H]2CN(C(=O)Cc2cccs2)C1	1	6	435571	2.25	-4368	Insoluvel
ZINC03841399	O=C(Cc1cccs1)N1C[C@@H]2C[C@H](C1)c1ccc(NS(=O)(=O)c3ccccc3)c(=O)n1C2	1	6	469588	2899	-5328	Insoluvel
ZINC03841400	O=C(Cc1cccs1)N1C[C@@H]2C[C@H](C1)c1ccc(NS(=O)(=O)Cc3ccccc3)c(=O)n1C2	1	6	483615	3.04	-5448	Insoluvel
ZINC03841401	COc1ccc(S(=O)(=O)Nc2ccc3n(c2=O)C[C@H]2C[C@@H]3CN(C(=O)Cc3cccs3)C2)cc1	1	7	499614	2908	-5870	Insoluvel
ZINC03841403	O=C(Cc1cccs1)N1C[C@@H]2C[C@H](C1)c1ccc(NS(=O)(=O)c3cccs3)c(=O)n1C2	1	7	475617	2961	-5135	Insoluvel
ZINC03841404	O=C(c1cnccn1)N1C[C@@H]2C[C@H](C1)c1ccc(NS(=O)(=O)Cc3ccccc3)c(=O)n1C2	1	7	465535	1.84	-4803	Insoluvel
ZINC03841406	O=C(c1cccnc1)N1C[C@@H]2C[C@H](C1)c1ccc(NS(=O)(=O)c3ccccc3)c(=O)n1C2	1	6	450.52	2304	-4977	Insoluvel
ZINC03841407	COc1ccc(S(=O)(=O)Nc2ccc3n(c2=O)C[C@H]2C[C@@H]3CN(C(=O)c3cccnc3)C2)cc1	1	7	480546	2312	-5488	Insoluvel
ZINC03841408	CCCS(=O)(=O)Nc1ccc2n(c1=O)C[C@H]1C[C@@H]2CN(C(=O)c2ccccn2)C1	1	6	416503	1654	-4059	Insoluvel
ZINC03841409	O=C(c1ccccn1)N1C[C@@H]2C[C@H](C1)c1ccc(NS(=O)(=O)c3ccccc3)c(=O)n1C2	1	6	450.52	2304	-5057	Insoluvel
ZINC03841410	O=C(c1ccccn1)N1C[C@@H]2C[C@H](C1)c1ccc(NS(=O)(=O)Cc3ccccc3)c(=O)n1C2	1	6	464547	2445	-5175	Insoluvel
ZINC03841411	COc1ccc(S(=O)(=O)Nc2ccc3n(c2=O)C[C@H]2C[C@@H]3CN(C(=O)c3ccccn3)C2)cc1	1	7	480546	2312	-5582	Insoluvel
ZINC03841412	O=C(c1ccccn1)N1C[C@@H]2C[C@H](C1)c1ccc(NS(=O)(=O)c3cccs3)c(=O)n1C2	1	7	456549	2365	-4876	Insoluvel
ZINC03841413	CCCS(=O)(=O)Nc1ccc2n(c1=O)C[C@H]1C[C@@H]2CN(C(=O)Nc2ccc(OC)cc2)C1	2	6	460556	2.66	-5126	Insoluvel
ZINC03841414	COc1ccc(NC(=O)N2C[C@@H]3C[C@H](C2)c2ccc(NS(=O)(=O)c4ccccc4)c(=O)n2C3)cc1	2	6	494573	3309	-6085	Insoluvel
ZINC03841416	CCCS(=O)(=O)Nc1ccc2n(c1=O)C[C@H]1C[C@@H]2CN(C(=O)Nc2ccc(F)cc2)C1	2	5	448.52	2.79	-4973	Insoluvel
ZINC03841419	O=C(Nc1ccc(F)cc1)N1C[C@@H]2C[C@H](C1)c1ccc(NS(=O)(=O)c3cccs3)c(=O)n1C2	2	6	488566	3501	-5779	Insoluvel
ZINC03841420	CCCS(=O)(=O)Nc1ccc2n(c1=O)C[C@H]1C[C@@H]2CN(C(=O)Nc2ccc(C(C)=O)cc2)C1	2	6	472567	2854	-4995	Insoluvel
ZINC03841422	O=C(O)CCC(=O)N1C[C@@H]2C[C@H](C1)c1ccc(NS(=O)(=O)Cc3ccccc3)c(=O)n1C2	1	7	459524	1601	-3950	Soluvel
ZINC03841432	COc1ccc(CN2C[C@@H]3C[C@H](C2)c2ccc(NS(=O)(=O)Cc4ccccc4)c(=O)n2C3)cc1	2	5	479602	3418	-5659	Insoluvel
ZINC03841433	CC(=O)N1CCC(N2C[C@@H]3C[C@H](C2)c2ccc(NS(=O)(=O)Cc4ccccc4)c(=O)n2C3)CC1	2	5	484622	2.22	-4378	Insoluvel
ZINC03841435	O=c1c(NS(=O)(=O)Cc2ccccc2)ccc2n1C[C@H]1C[C@@H]2CN(C2CCOCC2)C1	2	5	443569	2388	-4307	Insoluvel
ZINC03841443	N#Cc1ccccc1S(=O)(=O)Nc1ccc2n(c1=O)C[C@H]1C[C@@H]2CN(C(=O)c2ccccc2)C1	1	6	474542	2.78	-5731	Insoluvel
ZINC03841444	O=C(c1ccccc1)N1C[C@@H]2C[C@H](C1)c1ccc(NS(=O)(=O)c3cccs3)c(=O)n1C2	1	6	455561	2.97	-5188	Insoluvel
ZINC03841448	COc1ccc(C(=O)N2C[C@@H]3C[C@H](C2)c2ccc(NS(=O)(=O)c4cccs4)c(=O)n2C3)cc1	1	7	485587	2979	-5723	Insoluvel
ZINC03841449	CC(C)(C)CC(=O)N1C[C@@H]2C[C@H](C1)c1ccc(NS(=O)(=O)c3cccs3)c(=O)n1C2	1	6	449598	3093	-4528	Insoluvel
ZINC03841453	O=c1c(NS(=O)(=O)Cc2ccccc2)ccc2n1C[C@H]1C[C@@H]2CN(S(=O)(=O)c2ccccc2)C1	1	6	499614	2598	-4958	Insoluvel
ZINC03841454	O=C(NC1CCCCC1)N1C[C@@H]2C[C@H](C1)c1ccc(NS(=O)(=O)c3cccs3)c(=O)n1C2	2	6	476624	3172	-4929	Insoluvel
ZINC03841466	CC(=O)N1C[C@@H]2C[C@H](C1)c1ccc(NS(=O)(=O)c3cccc(F)c3)c(=O)n1C2	1	5	405451	1754	-4365	Insoluvel
ZINC03841467	COc1ccc(C(=O)N2C[C@@H]3C[C@H](C2)c2ccc(NS(=O)(=O)c4cccc(F)c4)c(=O)n2C3)cc1	1	6	497548	3056	-6291	Insoluvel
ZINC03841468	O=C(c1ccccc1)N1C[C@@H]2C[C@H](C1)c1ccc(NS(=O)(=O)c3cccc(F)c3)c(=O)n1C2	1	5	467522	3048	-5777	Insoluvel
ZINC03841469	O=C(Cc1cccs1)N1C[C@@H]2C[C@H](C1)c1ccc(NS(=O)(=O)c3cccc(F)c3)c(=O)n1C2	1	6	487578	3038	-5714	Insoluvel
ZINC03841470	O=C(COc1ccccc1)N1C[C@@H]2C[C@H](C1)c1ccc(NS(=O)(=O)c3cccc(F)c3)c(=O)n1C2	1	6	497548	2813	-6168	Insoluvel
ZINC03841473	O=C(c1ccc(F)cc1)N1C[C@@H]2C[C@H](C1)c1ccc(NS(=O)(=O)c3cccc(F)c3)c(=O)n1C2	1	5	485512	3187	-6153	Insoluvel
ZINC03841474	O=C(c1ccccn1)N1C[C@@H]2C[C@H](C1)c1ccc(NS(=O)(=O)c3cccc(F)c3)c(=O)n1C2	1	6	468.51	2443	-5463	Insoluvel
ZINC03841475	O=C(c1cnccn1)N1C[C@@H]2C[C@H](C1)c1ccc(NS(=O)(=O)c3cccc(F)c3)c(=O)n1C2	1	7	469498	1838	-5081	Insoluvel
ZINC03841477	COCCC(=O)N1C[C@@H]2C[C@H](C1)c1ccc(NS(=O)(=O)c3cccc(F)c3)c(=O)n1C2	1	6	449504	1.77	-4774	Insoluvel
ZINC03841479	CS(=O)(=O)N1C[C@@H]2C[C@H](C1)c1ccc(NS(=O)(=O)c3cccc(F)c3)c(=O)n1C2	1	6	441506	1167	-4000	Insoluvel
ZINC03841480	O=C(NC1CCCCC1)N1C[C@@H]2C[C@H](C1)c1ccc(NS(=O)(=O)c3cccc(F)c3)c(=O)n1C2	2	5	488585	3.25	-5521	Insoluvel
ZINC03841481	O=C(Nc1ccc(F)cc1)N1C[C@@H]2C[C@H](C1)c1ccc(NS(=O)(=O)c3cccc(F)c3)c(=O)n1C2	2	5	500527	3579	-6339	Insoluvel
ZINC03841633	Cc1nc2c(s1)C[C@H]1[C@@](C)(CC[C@@H](O)[C@@]1(C)CO)[C@@H]2CC(=O)NCc1cccnc1	3	6	429586	2969	-3438	Soluvel
ZINC03841634	C[C@@]12CC[C@@H](O)[C@@](C)(CO)[C@H]1Cc1sc(-c3ccsc3)nc1[C@H]2CC(=O)NCc1cccnc1	3	7	497686	4389	-4358	Insoluvel
ZINC03841677	CCN(CC)C(=O)[C@@H](C)[C@@H]1CCc2c(C)cc(OCc3cccnc3)c(C)c2[C@@H]1O	1	4	410558	4378	-4741	Insoluvel
ZINC03841678	CCN(CC)C(=O)[C@@H](C)[C@H]1CCc2c(C)cc(OCc3cccnc3)c(C)c2[C@@H]1O	1	4	410558	4378	-4741	Insoluvel
ZINC03841679	COCCNC(=O)[C@@H](C)[C@H]1CCc2c(C)cc(OCc3cccnc3)c(C)c2[C@@H]1O	2	5	412.53	3272	-3840	Soluvel
ZINC03841680	COCCNC(=O)[C@@H](C)[C@@H]1CCc2c(C)cc(OCc3cccnc3)c(C)c2[C@@H]1O	2	5	412.53	3272	-3840	Soluvel
ZINC03841693	COCCOc1cc(C)c2c(c1C)C[C@H]([C@H](C)C(=O)NCc1cccnc1)CC2	1	4	396531	3781	-4537	Insoluvel
ZINC03841697	COC(=O)CO[C@@H]1CO[C@@H]2[C@@H](NC(=S)Nc3cc(C)cc(C)c3)CO[C@H]12	2	6	380466	1314	-4814	Insoluvel
ZINC03841699	COC(=O)CO[C@@H]1CO[C@@H]2[C@@H](NC(=S)Nc3cccc(C#N)c3)CO[C@H]12	2	7	377422	0.569	-4746	Insoluvel
ZINC03841700	COC(=O)CO[C@@H]1CO[C@@H]2[C@@H](NC(=S)Nc3ccccc3)CO[C@H]12	2	6	352412	0.697	-4165	Insoluvel
ZINC03841703	Cc1cc(C)cc(NC(=S)N[C@H]2CO[C@@H]3[C@H](OCC(N)=O)CO[C@H]23)c1	3	5	365455	0.627	-3735	Soluvel
ZINC03841707	NC(=O)CO[C@@H]1CO[C@@H]2[C@@H](NC(=S)Nc3ccccc3)CO[C@H]12	3	5	337401	0.01	-3179	Soluvel
ZINC03841710	COc1cc(NC(=S)N[C@H]2CO[C@@H]3[C@H](OC)CO[C@H]23)cc(OC)c1	2	6	354428	1171	-4598	Insoluvel
ZINC03841711	CO[C@@H]1CO[C@@H]2[C@@H](NC(=S)Nc3cccc(C#N)c3)CO[C@H]12	2	5	319386	1026	-4445	Insoluvel
ZINC03841712	COC(=O)c1cccc(NC(=S)N[C@H]2CO[C@@H]3[C@H](OC)CO[C@H]23)c1	2	6	352412	0.941	-4351	Insoluvel
ZINC03841713	CO[C@@H]1CO[C@@H]2[C@@H](NC(=S)Nc3ccccc3)CO[C@H]12	2	4	294376	1154	-3835	Soluvel
ZINC03841715	Cc1cc(C)cc(NC(=S)N[C@H]2CO[C@@H]3[C@H](OC(=O)Nc4ccccc4)CO[C@H]23)c1	3	5	427526	3373	-6476	Insoluvel
ZINC03841717	N#Cc1ccc(NC(=S)N[C@H]2CO[C@@H]3[C@H](OC(=O)Nc4ccccc4)CO[C@H]23)cc1	3	6	424482	2628	-6409	Insoluvel
ZINC03841719	O=C(Nc1ccccc1)O[C@@H]1CO[C@@H]2[C@@H](NC(=S)Nc3ccccc3)CO[C@H]12	3	5	399472	2757	-5950	Insoluvel
ZINC03841722	COc1cc(NC(=O)O[C@@H]2CO[C@@H]3[C@@H](NC(=O)c4ccc(N(C)C)cc4)CO[C@H]23)cc(OC)c1	2	8	471.51	2283	-3492	Soluvel
ZINC03841723	CC(=O)c1cccc(NC(=O)O[C@@H]2CO[C@@H]3[C@@H](NC(=S)Nc4cccc5ccccc45)CO[C@H]23)c1	3	6	491569	4112	-7119	Insoluvel
ZINC03841724	CC(=O)c1cccc(NC(=O)O[C@@H]2CO[C@@H]3[C@@H](NC(=S)Nc4ccc(C#N)cc4)CO[C@H]23)c1	3	7	466519	2831	-6703	Insoluvel
ZINC03841725	CC(=O)c1cccc(NC(=O)O[C@@H]2CO[C@@H]3[C@@H](NC(=S)Nc4ccccc4)CO[C@H]23)c1	3	6	441509	2959	-6307	Insoluvel
ZINC03841728	N#Cc1cccc(NC(=S)N[C@H]2CO[C@@H]3[C@H](OC(=O)Nc4cccc(C(F)(F)F)c4)CO[C@H]23)c1	3	6	492479	3647	-7124	Insoluvel
ZINC03841730	CN(C)c1ccc(C(=O)N[C@H]2CO[C@@H]3[C@H](OC(=O)Nc4cccc5ccccc45)CO[C@H]23)cc1	2	6	461518	3419	-4563	Insoluvel
ZINC03841731	O=C(Nc1cccc2ccccc12)O[C@@H]1CO[C@@H]2[C@@H](NC(=S)Nc3cccc4ccccc34)CO[C@H]12	3	5	499592	5063	-7392	Insoluvel
ZINC03841733	N#Cc1cccc(NC(=S)N[C@H]2CO[C@@H]3[C@H](OC(=O)Nc4cccc5ccccc45)CO[C@H]23)c1	3	6	474542	3781	-7137	Insoluvel
ZINC03841735	O=C(Nc1cccc2ccccc12)O[C@@H]1CO[C@@H]2[C@@H](NC(=S)Nc3ccccc3)CO[C@H]12	3	5	449532	3.91	-6851	Insoluvel
ZINC03841738	COc1ccc(NC(=O)O[C@@H]2CO[C@@H]3[C@@H](NC(=S)Nc4cccc5ccccc45)CO[C@H]23)cc1	3	6	479558	3918	-7003	Insoluvel
ZINC03841739	COc1ccc(NC(=O)O[C@@H]2CO[C@@H]3[C@@H](NC(=S)Nc4cccc(C#N)c4)CO[C@H]23)cc1	3	7	454508	2637	-6616	Insoluvel
ZINC03841740	COc1ccc(NC(=O)O[C@@H]2CO[C@@H]3[C@@H](NC(=S)Nc4ccccc4)CO[C@H]23)cc1	3	6	429498	2765	-6223	Insoluvel
ZINC03841741	CC(C)c1ccc(NC(=O)O[C@@H]2CO[C@@H]3[C@@H](NC(=S)Nc4cccc5ccccc45)CO[C@H]23)cc1	3	5	491613	5033	-7095	Insoluvel
ZINC03841743	CC(C)c1ccc(NC(=O)O[C@@H]2CO[C@@H]3[C@@H](NC(=S)Nc4cccc(C#N)c4)CO[C@H]23)cc1	3	6	466563	3752	-6737	Insoluvel
ZINC03841745	CC(C)c1ccc(NC(=O)O[C@@H]2CO[C@@H]3[C@@H](NC(=S)Nc4ccccc4)CO[C@H]23)cc1	3	5	441553	3.88	-6401	Insoluvel
ZINC03841746	CCNC(=O)O[C@@H]1CO[C@@H]2[C@@H](NC(=O)c3ccc(N(C)C)cc3)CO[C@H]12	2	6	363414	763	-2016	Soluvel
ZINC03841747	CCNC(=O)O[C@@H]1CO[C@@H]2[C@@H](NC(=S)Nc3cccc4ccccc34)CO[C@H]12	3	5	401488	2407	-5220	Insoluvel
ZINC03841749	CCNC(=O)O[C@@H]1CO[C@@H]2[C@@H](NC(=S)Nc3cccc(C#N)c3)CO[C@H]12	3	6	376438	1126	-4460	Insoluvel
ZINC03841751	CCNC(=O)O[C@@H]1CO[C@@H]2[C@@H](NC(=S)Nc3ccccc3)CO[C@H]12	3	5	351428	1254	-3750	Soluvel
ZINC03841752	CC(=O)c1ccc(NC(=O)O[C@@H]2CO[C@@H]3[C@@H](NC(=S)Nc4cccc5ccccc45)CO[C@H]23)cc1	3	6	491569	4112	-7123	Insoluvel
ZINC03841753	CC(=O)c1ccc(NC(=O)O[C@@H]2CO[C@@H]3[C@@H](NC(=S)Nc4cccc(C#N)c4)CO[C@H]23)cc1	3	7	466519	2831	-6703	Insoluvel
ZINC03841754	CC(=O)c1ccc(NC(=O)O[C@@H]2CO[C@@H]3[C@@H](NC(=S)Nc4ccccc4)CO[C@H]23)cc1	3	6	441509	2959	-6309	Insoluvel
ZINC03841756	CN(C)c1ccc(C(=O)N2CCN3C(=O)c4cc(-c5ccc6c(c5)OCO6)ccc4NC(=O)[C@H]3C2)cc1	1	6	498539	3067	-5423	Insoluvel
ZINC03841757	CN(C)c1ccc(C(=O)N2CCN3C(=O)c4cc(-c5ccco5)ccc4NC(=O)[C@H]3C2)cc1	1	5	444491	2932	-4640	Insoluvel
ZINC03841758	CN(C)c1ccc(C(=O)N2CCN3C(=O)c4cc(Br)ccc4NC(=O)[C@H]3C2)cc1	1	4	457328	2434	-4508	Insoluvel
ZINC03841762	CN(C)c1ccc(C(=O)N2CCN3C(=O)c4cc(-c5ccsc5)ccc4NC(=O)[C@H]3C2)cc1	1	5	460559	3.4	-5634	Insoluvel
ZINC03841765	Cc1cc(C)cc(NC(=S)N[C@H]2CO[C@@H]3[C@H](O)CO[C@H]23)c1	3	4	308403	1117	-3229	Soluvel
ZINC03841767	N#Cc1ccc(NC(=S)N[C@H]2CO[C@@H]3[C@H](O)CO[C@H]23)cc1	3	5	305359	372	-3125	Soluvel
ZINC03841768	COC(=O)c1cccc(NC(=S)N[C@H]2CO[C@@H]3[C@H](O)CO[C@H]23)c1	3	6	338385	287	-3110	Soluvel
ZINC03841769	O[C@@H]1CO[C@@H]2[C@@H](NC(=S)Nc3ccccc3)CO[C@H]12	3	4	280349	0.5	-2655	Soluvel
ZINC03841797	Cn1cc(CN2C[C@@H]3C[C@H](C2)c2ccc(NC(=O)C4CCCCC4)c(=O)n2C3)c2ccccc21	2	4	458606	4478	-5212	Insoluvel
ZINC03841799	Cn1cc(CN2C[C@@H]3C[C@H](C2)c2ccc(NC(=O)c4ccc(C#N)cc4)c(=O)n2C3)c2ccccc21	2	5	477568	4083	-5714	Insoluvel
ZINC03841800	Cn1cc(CN2C[C@@H]3C[C@H](C2)c2ccc(NC(=O)Nc4ccccc4)c(=O)n2C3)c2ccccc21	3	4	467573	4603	-5471	Insoluvel
ZINC03841813	CN(C)c1ccc(CN[C@H]2CO[C@@H]3[C@H](OC(=O)Nc4ccccc4)CO[C@H]23)cc1	2	5	397475	2626	-2907	Soluvel
ZINC03841816	CN(C)c1ccc(CN[C@H]2CO[C@@H]3[C@H](OC(=O)Nc4cccc(C(F)(F)F)c4)CO[C@H]23)cc1	2	5	465472	3645	-3832	Soluvel
ZINC03841826	CC(C)c1ccc(NC(=O)O[C@@H]2CO[C@@H]3[C@@H](NCc4ccc(N(C)C)cc4)CO[C@H]23)cc1	2	5	439556	3749	-3579	Soluvel
ZINC03841851	CN(C)Cc1ccccc1-c1ccc2n(c1=O)C[C@H]1C[C@@H]2CN(Cc2cn(C)c3ccccc23)C1	2	3	466629	4688	-4417	Insoluvel
ZINC03841853	Cn1cc(CN2C[C@@H]3C[C@H](C2)c2ccc(-c4cncnc4)c(=O)n2C3)c2ccccc21	1	5	411509	3416	-4176	Insoluvel
ZINC03841854	O=c1c(/C=C/c2ccc(Cl)cc2)ccc2n1C[C@H]1C[C@@H]2CN(Cc2ccccn2)C1	1	3	417.94	4686	-5755	Insoluvel
ZINC03841857	O=C(c1ccccc1)N1C[C@@H]2C[C@H](C1)c1c(-c3cccnc3)ccc(=O)n1C2	0	4	371.44	3.17	-4991	Insoluvel
ZINC03841859	O=C(c1cccs1)N1C[C@@H]2C[C@H](C1)c1c(-c3cccnc3)ccc(=O)n1C2	0	5	377469	3231	-4764	Insoluvel
ZINC03841860	O=C(c1ccco1)N1C[C@@H]2C[C@H](C1)c1c(-c3cccnc3)ccc(=O)n1C2	0	5	361401	2763	-4214	Insoluvel
ZINC03841861	O=C(C1CCCCC1)N1C[C@@H]2C[C@H](C1)c1c(-c3cccnc3)ccc(=O)n1C2	0	4	377488	3436	-4831	Insoluvel
ZINC03841862	O=C(c1ccc(F)cc1)N1C[C@@H]2C[C@H](C1)c1c(-c3cccnc3)ccc(=O)n1C2	0	4	389.43	3309	-5431	Insoluvel
ZINC03841863	N#Cc1ccc(C(=O)N2C[C@@H]3C[C@H](C2)c2c(-c4cccnc4)ccc(=O)n2C3)cc1	0	5	396.45	3041	-5476	Insoluvel
ZINC03841864	O=C(NC1CCCCC1)N1C[C@@H]2C[C@H](C1)c1c(-c3cccnc3)ccc(=O)n1C2	1	4	392503	3372	-4803	Insoluvel
ZINC03841865	O=C(Nc1ccccc1)N1C[C@@H]2C[C@H](C1)c1c(-c3cccnc3)ccc(=O)n1C2	1	4	386455	3562	-5254	Insoluvel
ZINC03841867	O=c1ccc(-c2cccnc2)c2n1C[C@H]1C[C@@H]2CN(S(=O)(=O)c2ccccc2)C1	0	5	407495	2718	-4613	Insoluvel
ZINC03841868	CCCS(=O)(=O)N1C[C@@H]2C[C@H](C1)c1c(-c3cccnc3)ccc(=O)n1C2	0	5	373478	2069	-3600	Soluvel
ZINC03841908	O=c1ccc(-c2cccnc2)c2n1C[C@H]1C[C@@H]2CN(Cc2cc3ccccc3o2)C1	1	4	397478	4276	-5068	Insoluvel
ZINC03841909	O=c1ccc(-c2cccnc2)c2n1C[C@H]1C[C@@H]2CN(CCCc2ccccc2)C1	1	3	385511	3962	-4698	Insoluvel
ZINC03841935	CN(C)c1ccc(NC(=S)N[C@H]2CO[C@@H]3[C@H](OC(=O)Nc4cccc5ccccc45)CO[C@H]23)cc1	3	6	492601	3976	-6685	Insoluvel
ZINC03841941	CCNC(=O)O[C@@H]1CO[C@@H]2[C@@H](NC(=S)Nc3ccc(N(C)C)cc3)CO[C@H]12	3	6	394497	1.32	-3666	Soluvel
ZINC03841946	CN(C)CC(=O)Nc1ccc2n(c1=O)C[C@H]1C[C@@H]2CN(Cc2cn(C)c3ccccc23)C1	2	5	433556	2459	-3174	Soluvel
ZINC03841947	Cn1cc(CN2C[C@@H]3C[C@H](C2)c2ccc(NC(=O)c4ccncc4)c(=O)n2C3)c2ccccc21	2	5	453546	3607	-4788	Insoluvel
ZINC03841975	CN(C)c1ccc(-c2nnnn2[C@H]2CO[C@@H]3[C@H](O)CO[C@H]23)cc1	1	8	317349	106	-1881	Soluvel
ZINC03841978	CN(C)c1ccc(-c2nnnn2[C@H]2CO[C@@H]3[C@H](OC(=O)Nc4cccc5ccccc45)CO[C@@H]32)cc1	1	9	486532	3515	-5311	Insoluvel
ZINC03841980	CN(C)c1ccc(-c2nnnn2[C@H]2CO[C@@H]3[C@H](OC(=O)NCc4ccccc4)CO[C@@H]32)cc1	1	9	450499	2.04	-3639	Soluvel
ZINC03841984	CN(C)c1ccc(C(=O)N[C@H]2CO[C@@H]3[C@@H](n4nnnc4-c4ccccc4)CO[C@H]23)cc1	1	8	420473	1543	-3684	Soluvel
ZINC03842000	CN(C)c1ccc(-c2nnnn2[C@H]2CO[C@@H]3[C@@H](NC(=O)COc4ccccc4)CO[C@H]23)cc1	1	9	450499	1309	-3627	Soluvel
ZINC03842003	Cc1ccc(C(=O)N[C@H]2CO[C@@H]3[C@@H](n4nnnc4-c4ccc(N(C)C)cc4)CO[C@H]23)cc1	1	8	434.5	1852	-3953	Soluvel
ZINC03842005	CN(C)c1ccc(-c2nnnn2[C@H]2CO[C@@H]3[C@@H](NC(=O)Nc4ccccc4)CO[C@H]23)cc1	2	8	435488	1935	-3994	Soluvel
ZINC03842021	CN(C)c1cccc(Oc2nnnn2[C@H]2CO[C@@H]3[C@@H](NC(=O)c4ccccc4)CO[C@H]23)c1	1	9	436472	1669	-3817	Soluvel
ZINC03842024	Cc1ccc(C(=O)N[C@H]2CO[C@@H]3[C@@H](n4nnnc4Oc4cccc(N(C)C)c4)CO[C@H]23)cc1	1	9	450499	1977	-4098	Insoluvel
ZINC03842048	COc1ccc(C[C@@H]2NC(=O)[C@H]3CN(C(=O)c4ccc(N(C)C)cc4)CCN3C2=O)cc1	1	5	436512	1155	-3469	Soluvel
ZINC03842054	Cn1cc(CN2C[C@@H]3C[C@H](C2)c2ccc(NC(=O)c4cccs4)c(=O)n2C3)c2ccccc21	2	5	458587	4273	-5196	Insoluvel
ZINC03842055	Cn1cc(CN2C[C@@H]3C[C@H](C2)c2ccc(NC(=O)COc4ccccc4)c(=O)n2C3)c2ccccc21	2	5	482584	3977	-5372	Insoluvel
ZINC03842057	Cn1cc(CN2C[C@@H]3C[C@H](C2)c2ccc(NC(=O)c4ccc(F)cc4)c(=O)n2C3)c2ccccc21	2	4	470548	4351	-5664	Insoluvel
ZINC03842058	Cn1cc(CN2C[C@@H]3C[C@H](C2)c2ccc(NC(=O)Cc4ccccc4)c(=O)n2C3)c2ccccc21	2	4	466585	4141	-5431	Insoluvel
ZINC03842059	Cn1cc(CN2C[C@@H]3C[C@H](C2)c2ccc(NC(=O)Nc4cccc(C#N)c4)c(=O)n2C3)c2ccccc21	3	5	492583	4475	-5850	Insoluvel
ZINC03842060	COc1ccccc1NC(=O)Nc1ccc2n(c1=O)C[C@H]1C[C@@H]2CN(Cc2cn(C)c3ccccc23)C1	3	5	497599	4612	-5547	Insoluvel
ZINC03842061	Cn1cc(CN2C[C@@H]3C[C@H](C2)c2ccc(NC(=O)Nc4cccc(F)c4)c(=O)n2C3)c2ccccc21	3	4	485563	4742	-5800	Insoluvel
ZINC03842064	CN(C)c1ccc(C(=O)N[C@H]2CO[C@@H]3[C@H](OCc4ccccc4)CO[C@H]23)cc1	1	5	382.46	2234	-2890	Soluvel
ZINC03842065	S=C(Nc1cccc2ccccc12)N[C@H]1CO[C@@H]2[C@H](OCc3ccccc3)CO[C@H]12	2	4	420534	3878	-6578	Insoluvel
ZINC03842067	N#Cc1cccc(NC(=S)N[C@H]2CO[C@@H]3[C@H](OCc4ccccc4)CO[C@H]23)c1	2	5	395484	2596	-6068	Insoluvel
ZINC03842069	S=C(Nc1ccccc1)N[C@H]1CO[C@@H]2[C@H](OCc3ccccc3)CO[C@H]12	2	4	370474	2725	-5608	Insoluvel
ZINC03842087	COC(=O)[C@@H]1CN(C(=O)c2ccc(N(C)C)cc2)CCN1C(C)=O	0	5	333388	598	-1824	Soluvel
ZINC03842091	O[C@@H]1CO[C@@H]2[C@@H](n3cc(-c4ccccn4)nn3)CO[C@H]12	1	7	274.28	0.04	-1583	Soluvel
ZINC03842094	O=C(Nc1cccc(C(F)(F)F)c1)O[C@@H]1CO[C@H]2[C@@H]1OC[C@@H]2n1cc(-c2ccccn2)nn1	1	8	461.4	3315	-4985	Insoluvel
ZINC03842099	COC(=O)CO[C@@H]1CO[C@H]2[C@@H]1OC[C@@H]2n1cc(-c2ccccn2)nn1	0	9	346343	237	-2024	Soluvel
ZINC03842100	COCc1cn([C@H]2CO[C@@H]3[C@@H](NC(=S)Nc4cccc(C#N)c4)CO[C@H]23)nn1	2	8	400464	0.99	-4844	Insoluvel
ZINC03842101	COC(=O)c1cccc(NC(=S)N[C@H]2CO[C@@H]3[C@@H](n4cc(-c5ccccc5)nn4)CO[C@H]23)c1	2	8	465535	2426	-6109	Insoluvel
ZINC03842102	N#Cc1cccc(NC(=S)N[C@H]2CO[C@@H]3[C@@H](n4cc(-c5ccccc5)nn4)CO[C@H]23)c1	2	7	432509	2511	-5981	Insoluvel
ZINC03842103	N#Cc1cccc(NC(=S)N[C@H]2CO[C@@H]3[C@@H](n4cc(COc5ccccc5)nn4)CO[C@H]23)c1	2	8	462535	2423	-6354	Insoluvel
ZINC03842109	CN(C)c1ccc(C(=O)N[C@H]2CO[C@@H]3[C@@H](n4cc(CC5CCCCC5)nn4)CO[C@H]23)cc1	1	7	439.56	2604	-3661	Soluvel
ZINC03842113	COc1cccc(-c2nnnn2[C@H]2CO[C@@H]3[C@@H](NC(=O)c4ccc(N(C)C)cc4)CO[C@H]23)c1	1	9	450499	1552	-3739	Soluvel
ZINC03842120	COC(=O)[C@H]1CN(C(=O)c2ccc(N(C)C)cc2)CCN1C(=O)CSC	0	6	379482	942	-2378	Soluvel
ZINC03842123	COC(=O)[C@H]1CN(C(=O)c2ccc(N(C)C)cc2)CCN1S(C)(=O)=O	0	6	369443	12	-2701	Soluvel
ZINC03842133	COC(=O)[C@@H](Cc1cccnc1)NC(=O)[C@@H]1CN(C(=O)NC(C)C)CCN1C(C)=O	2	6	419482	-67	-2003	Soluvel
ZINC03842137	COC(=O)[C@@H](Cc1cccnc1)NC(=O)[C@@H]1CN(C(=O)NC(C)C)CCN1C(=O)C1CCCCC1	2	6	487601	1493	-3043	Soluvel
ZINC03842150	COC(=O)[C@@H](Cc1cccnc1)NC(=O)[C@@H]1CN(C(=O)c2cccc(F)c2)CCN1C(=O)NC(C)C	2	6	499543	1366	-3313	Soluvel
ZINC03842152	COC(=O)[C@@H](Cc1cccnc1)NC(=O)[C@H]1CN(C(C)=O)CCN1C(C)=O	1	6	376413	-639	-1752	Soluvel
ZINC03842153	COC(=O)[C@@H](Cc1cccnc1)NC(=O)[C@H]1CN(C(=O)c2cccnc2)CCN1C(C)=O	1	7	439472	0.05	-2424	Soluvel
ZINC03842155	COC(=O)[C@@H](Cc1cccnc1)NC(=O)[C@H]1CN(C(=O)Nc2ccccc2)CCN1C(C)=O	2	6	453499	1047	-3022	Soluvel
ZINC03842156	COC(=O)[C@@H](Cc1cccnc1)NC(=O)[C@H]1CN(C(C)=O)CCN1C(=O)C1CCCCC1	1	6	444532	922	-2762	Soluvel
ZINC03842164	COC(=O)[C@@H](Cc1cccnc1)NC(=O)[C@H]1CN(C(C)=O)CCN1C(=O)c1cccs1	1	7	444513	716	-2838	Soluvel
ZINC03842172	CN(C)c1cccc2c(S(=O)(=O)N3CC[C@H]4NC(=O)N(Cc5ccccc5)C(=O)[C@H]43)cccc12	1	5	478574	2789	-5120	Insoluvel
ZINC03842175	CN(C)c1ccc(C(=O)N2CC[C@H]3NC(=O)N(c4ccc(Oc5ccccc5)cc4)C(=O)[C@H]32)cc1	1	5	470529	3884	-5614	Insoluvel
ZINC04147493	Cc1cc(C)cc(NC(=S)O[C@@H]2CO[C@H]3[C@@H]2OC[C@@H]3n2nnnc2SCc2ccco2)c1	0	10	473.58	3296	-6275	Insoluvel
ZINC04147503	N#Cc1cccc(NC(=S)O[C@@H]2CO[C@H]3[C@@H]2OC[C@@H]3n2nnnc2SCc2ccco2)c1	0	11	470536	2551	-6097	Insoluvel
ZINC04147546	COC(=O)c1cccc(NC(=S)N[C@H]2CO[C@@H]3[C@@H](n4nnnc4-c4ccccc4)CO[C@H]23)c1	2	9	466523	1821	-6018	Insoluvel
ZINC04147619	N#Cc1cccc(NC(=S)N[C@H]2CO[C@@H]3[C@@H](n4nnnc4Oc4ccccc4)CO[C@H]23)c1	2	9	449496	2031	-6258	Insoluvel
ZINC04147721	Cc1cc(C)cc(NC(=S)N[C@H]2CO[C@@H]3[C@@H](n4nnnc4Oc4cccc(N(C)C)c4)CO[C@H]23)c1	2	9	495609	2842	-6279	Insoluvel
ZINC04147748	CN(C)c1cccc(Oc2nnnn2[C@H]2CO[C@@H]3[C@@H](NC(=S)Nc4ccc(F)cc4)CO[C@H]23)c1	2	9	485545	2364	-6230	Insoluvel
ZINC04147749	CN(C)c1cccc(Oc2nnnn2[C@H]2CO[C@@H]3[C@@H](NC(=S)NC4CCCCC4)CO[C@H]23)c1	2	9	473603	2035	-4923	Insoluvel
ZINC04147931	CC(C)NC(=O)N1CCN(C(=O)c2cccs2)[C@H](C(=O)N[C@@H](Cc2cccnc2)C(N)=O)C1	3	6	472571	0.6	-3029	Soluvel
ZINC04147934	COC(=O)c1cn([C@H]2CO[C@@H]3[C@@H](NC(=S)Nc4cccc(C#N)c4)CO[C@H]23)nn1	2	9	414447	0.63	-4979	Insoluvel
ZINC04147941	COc1cccc(-c2nnnn2[C@H]2CO[C@@H]3[C@@H](NC(=S)Nc4cccc(C#N)c4)CO[C@H]23)c1	2	9	463523	1914	-6381	Insoluvel
ZINC04147969	COC(=O)[C@@H](Cc1cccnc1)NC(=O)[C@H]1CN(S(=O)(=O)c2ccccc2)CCN1C(C)=O	1	7	474539	204	-3610	Soluvel
ZINC04147981	COC(=O)[C@@H](Cc1cccnc1)NC(=O)[C@H]1CN(C(C)=O)CCN1S(C)(=O)=O	1	7	412468	-1226	-2509	Soluvel
ZINC04150055	COCCC(=O)N1C[C@@H]2C[C@H](C1)c1ccc(NS(=O)(=O)c3ccc(NC(C)=O)cc3)c(=O)n1C2	2	7	488566	1.59	-4916	Insoluvel
ZINC04150092	O=C(O)COCC(=O)N1C[C@@H]2C[C@H](C1)c1ccc(NS(=O)(=O)Cc3ccccc3)c(=O)n1C2	1	8	475523	837	-4047	Insoluvel
ZINC04150093	O=C(O)CSCC(=O)N1C[C@@H]2C[C@H](C1)c1ccc(NS(=O)(=O)Cc3ccccc3)c(=O)n1C2	1	8	491591	1554	-4308	Insoluvel
ZINC04150100	CS(=O)(=O)N1C[C@@H]2C[C@H](C1)c1ccc(NS(=O)(=O)c3cccs3)c(=O)n1C2	1	7	429545	1089	-3496	Soluvel
ZINC04150101	O=c1c(NS(=O)(=O)c2cccs2)ccc2n1C[C@H]1C[C@@H]2CN(S(=O)(=O)c2ccccc2)C1	1	7	491616	2519	-4692	Insoluvel
ZINC04200764	COC(=O)[C@H](CC1CCCCC1)NC(=O)[C@@H]1CN(C(=O)c2cccnc2)CCN1S(C)(=O)=O	1	7	480587	796	-3167	Soluvel
ZINC04200840	CSCC(=O)N1C[C@@H](NC(=O)Nc2cccc(SC)c2)C[C@H]1C(=O)N(C)CC(N)=O	3	6	453.59	806	-3221	Soluvel
ZINC04222166	CSc1ccc(-c2ccc3c(c2)C(=O)N2CC[C@H](NC(=O)c4cccs4)C[C@H]2C(=O)N3)cc1	2	5	477611	4492	-7055	Insoluvel
ZINC04222167	O=C(N[C@H]1CCN2C(=O)c3ccccc3NC(=O)[C@@H]2C1)c1cccs1	2	4	355419	2103	-4657	Insoluvel
ZINC04222171	COc1ccc(Cl)cc1-c1ccc2c(c1)C(=O)N1CC[C@H](NC(=O)c3cccs3)C[C@H]1C(=O)N2	2	5	495988	4432	-7272	Insoluvel
ZINC04222174	COc1ccc(C(=O)N[C@H]2CCN3C(=O)c4cc(Br)ccc4NC(=O)[C@@H]3C2)cc1	2	4	458312	2813	-5636	Insoluvel
ZINC04222207	O=C(N[C@H]1CCN2C(=O)c3ccccc3NC(=O)[C@@H]2C1)c1ccncc1	2	4	350378	1437	-3975	Soluvel
ZINC04222213	COc1ccc(Cl)cc1-c1ccc2c(c1)C(=O)N1CC[C@H](NC(=O)c3ccncc3)C[C@H]1C(=O)N2	2	5	490947	3766	-6426	Insoluvel
ZINC04222214	O=C(N[C@H]1CCN2C(=O)c3cc(-c4cccc(C(F)(F)F)c4)ccc3NC(=O)[C@@H]2C1)c1ccncc1	2	4	494473	4123	-6705	Insoluvel
ZINC04222217	O=C(N[C@H]1CCN2C(=O)c3ccccc3NC(=O)[C@@H]2C1)c1cnccn1	2	5	351366	832	-3607	Soluvel
ZINC04222225	O=C(N[C@H]1CCN2C(=O)c3cc(-c4cccc(C(F)(F)F)c4)ccc3NC(=O)[C@@H]2C1)c1cnccn1	2	5	495461	3518	-6376	Insoluvel
ZINC04222229	CNCC(=O)N[C@H]1CCN2C(=O)c3cc(-c4ccc(OC)cc4OC)ccc3NC(=O)[C@@H]2C1	3	5	452511	1632	-3895	Soluvel
ZINC04222258	CC(=O)Nc1nc2c(s1)C[C@H]1[C@@](C)(CC[C@@H](O)[C@@]1(C)CO)[C@@H]2CC(=O)N1CCCCC1	3	6	449617	2.92	-3680	Soluvel
ZINC04222260	CC(=O)Nc1nc2c(s1)C[C@H]1[C@@](C)(CC[C@@H](O)[C@@]1(C)CO)[C@@H]2CC(=O)O	3	7	382482	1992	-2768	Soluvel
ZINC04222278	C[C@@]12CC[C@@H](O)[C@@](C)(CO)[C@H]1Cc1sc(NC(=O)N3CCOCC3)nc1[C@H]2CC(=O)NC1CC1	4	7	492642	2091	-3255	Soluvel
ZINC04222282	CC(C)NC(=O)C[C@@H]1c2nc(NC(=O)N3CCOCC3)sc2C[C@H]2[C@@]1(C)CC[C@@H](O)[C@@]2(C)CO	4	7	494658	2337	-3121	Soluvel
ZINC04222288	C#CCNC(=O)C[C@@H]1c2nc(NC(=O)N3CCOCC3)sc2C[C@H]2[C@@]1(C)CC[C@@H](O)[C@@]2(C)CO	4	7	490626	1562	-3065	Soluvel
ZINC04222289	C[C@@]12CC[C@@H](O)[C@@](C)(CO)[C@H]1Cc1sc(NC(=O)N3CCOCC3)nc1[C@H]2CC(=O)O	3	8	453561	1897	-2768	Soluvel
ZINC04222296	C[C@@]12CC[C@@H](O)[C@@](C)(CO)[C@H]1Cc1sc(NC(=O)COc3ccccc3)nc1[C@H]2CC(=O)O	3	8	474579	3051	-4064	Insoluvel
ZINC04222299	C[C@@]12CC[C@@H](O)[C@@](C)(CO)[C@H]1Cc1sc(NC(=O)C3CCCCC3)nc1[C@H]2CC(=O)NC1CC1	4	6	489682	3746	-4660	Insoluvel
ZINC04222301	CC(C)NC(=O)C[C@@H]1c2nc(NC(=O)C3CCCCC3)sc2C[C@H]2[C@@]1(C)CC[C@@H](O)[C@@]2(C)CO	4	6	491698	3992	-4539	Insoluvel
ZINC04222312	C#CCNC(=O)C[C@@H]1c2nc(NC(=O)C3CCCCC3)sc2C[C@H]2[C@@]1(C)CC[C@@H](O)[C@@]2(C)CO	4	6	487666	3217	-4401	Insoluvel
ZINC04222313	C[C@@]12CC[C@@H](O)[C@@](C)(CO)[C@H]1Cc1sc(NC(=O)C3CCCCC3)nc1[C@H]2CC(=O)O	3	7	450601	3552	-4034	Insoluvel
ZINC04222353	CC(C)(C)C(=O)Nc1nc2c(s1)C[C@H]1[C@@](C)(CC[C@@H](O)[C@@]1(C)CO)[C@@H]2CC(=O)NC1CCCC1	4	6	491698	3992	-4671	Insoluvel
ZINC04222354	CC(C)(C)C(=O)Nc1nc2c(s1)C[C@H]1[C@@](C)(CC[C@@H](O)[C@@]1(C)CO)[C@@H]2CC(=O)NC1CC1	4	6	463644	3212	-4154	Insoluvel
ZINC04222357	CC(C)NC(=O)C[C@@H]1c2nc(NC(=O)C(C)(C)C)sc2C[C@H]2[C@@]1(C)CC[C@@H](O)[C@@]2(C)CO	4	6	465.66	3458	-4034	Insoluvel
ZINC04222359	CC(C)(C)C(=O)Nc1nc2c(s1)C[C@H]1[C@@](C)(CC[C@@H](O)[C@@]1(C)CO)[C@@H]2CC(=O)N1CCOCC1	3	7	493.67	2792	-3730	Soluvel
ZINC04222362	COCCNC(=O)C[C@@H]1c2nc(NC(=O)C(C)(C)C)sc2C[C@H]2[C@@]1(C)CC[C@@H](O)[C@@]2(C)CO	4	7	481659	2696	-3552	Soluvel
ZINC04222367	CC(C)(C)C(=O)Nc1nc2c(s1)C[C@H]1[C@@](C)(CC[C@@H](O)[C@@]1(C)CO)[C@@H]2CC(=O)N1CCCCC1	3	6	491698	3946	-4495	Insoluvel
ZINC04222368	C#CCNC(=O)C[C@@H]1c2nc(NC(=O)C(C)(C)C)sc2C[C@H]2[C@@]1(C)CC[C@@H](O)[C@@]2(C)CO	4	6	461628	2683	-3908	Soluvel
ZINC04222422	C#CCNC(=O)C[C@@H]1c2nc(NC(=O)c3ccc(F)cc3)sc2C[C@H]2[C@@]1(C)CC[C@@H](O)[C@@]2(C)CO	4	6	499608	3.09	-4607	Insoluvel
ZINC04222428	C=CCN(C)C(=O)C[C@@H]1c2nc(NC(=O)c3ccco3)sc2C[C@H]2[C@@]1(C)CC[C@@H](O)[C@@]2(C)CO	3	7	487622	3438	-3960	Soluvel
ZINC04222429	CCN(CC)C(=O)C[C@@H]1c2nc(NC(=O)c3ccco3)sc2C[C@H]2[C@@]1(C)CC[C@@H](O)[C@@]2(C)CO	3	7	489638	3662	-4006	Insoluvel
ZINC04222438	COCCNC(=O)C[C@@H]1c2nc(NC(=O)c3ccco3)sc2C[C@H]2[C@@]1(C)CC[C@@H](O)[C@@]2(C)CO	4	8	491.61	2557	-3372	Soluvel
ZINC04222445	C#CCNC(=O)C[C@@H]1c2nc(NC(=O)c3ccco3)sc2C[C@H]2[C@@]1(C)CC[C@@H](O)[C@@]2(C)CO	4	7	471579	2543	-3747	Soluvel
ZINC04222450	C[C@@]12CC[C@@H](O)[C@@](C)(CO)[C@H]1Cc1sc(NC(=O)C3CCC3)nc1[C@H]2CC(=O)NC1CCCC1	4	6	489682	3746	-4660	Insoluvel
ZINC04222451	C[C@@]12CC[C@@H](O)[C@@](C)(CO)[C@H]1Cc1sc(NC(=O)C3CCC3)nc1[C@H]2CC(=O)NC1CC1	4	6	461628	2966	-4141	Insoluvel
ZINC04222453	CCN(CC)C(=O)C[C@@H]1c2nc(NC(=O)C3CCC3)sc2C[C@H]2[C@@]1(C)CC[C@@H](O)[C@@]2(C)CO	3	6	477671	3556	-4250	Insoluvel
ZINC04222457	C[C@@]12CC[C@@H](O)[C@@](C)(CO)[C@H]1Cc1sc(NC(=O)C3CCC3)nc1[C@H]2CC(=O)N1CCOCC1	3	7	491654	2546	-3744	Soluvel
ZINC04222464	C[C@@]12CC[C@@H](O)[C@@](C)(CO)[C@H]1Cc1sc(NC(=O)C3CCC3)nc1[C@H]2CC(=O)N1CCCCC1	3	6	489682	3.7	-4496	Insoluvel
ZINC04222471	COCC(=O)Nc1nc2c(s1)C[C@H]1[C@@](C)(CC[C@@H](O)[C@@]1(C)CO)[C@@H]2CC(=O)N1CCC(C)CC1	3	7	493.67	2792	-3837	Soluvel
ZINC04222472	C#CCNC(=O)C[C@@H]1c2nc(NC(=O)COC)sc2C[C@H]2[C@@]1(C)CC[C@@H](O)[C@@]2(C)CO	4	7	449573	1283	-3109	Soluvel
ZINC04222474	COCC(=O)Nc1nc2c(s1)C[C@H]1[C@@](C)(CC[C@@H](O)[C@@]1(C)CO)[C@@H]2CC(=O)Nc1nccs1	4	9	494639	2629	-3851	Soluvel
ZINC04222536	C#CCNC(=O)C[C@@H]1c2nc(-c3ccccc3)sc2C[C@H]2[C@@]1(C)CC[C@@H](O)[C@@]2(C)CO	3	5	438593	3365	-4175	Insoluvel
ZINC04222547	C[C@@]12CC[C@@H](O)[C@@](C)(CO)[C@H]1Cc1sc(-c3ccsc3)nc1[C@H]2CC(=O)Nc1cccc(O)c1	4	7	498.67	5022	-5096	Insoluvel
ZINC04222551	C=CCNc1nc2c(s1)C[C@H]1[C@@](C)(CC[C@@H](O)[C@@]1(C)CO)[C@@H]2CC(=O)NCc1ccccc1	4	6	469651	3863	-4207	Insoluvel
ZINC04222574	COCCNC(=O)[C@@H](C)[C@H]1CCc2c(C)cc(OC)c(C)c2[C@@H]1O	2	4	335444	2307	-3021	Soluvel
ZINC04222575	COCCNC(=O)[C@@H](C)[C@@H]1CCc2c(C)cc(OC)c(C)c2[C@@H]1O	2	4	335444	2307	-3021	Soluvel
ZINC04222582	C=CCOc1cc(C)c2c(c1C)[C@H](O)[C@@H]([C@H](C)C(=O)N(C)Cc1ccccc1)CC2	1	3	407554	4759	-5355	Insoluvel
ZINC04222583	C=CCOc1cc(C)c2c(c1C)[C@H](O)[C@H]([C@H](C)C(=O)N(C)Cc1ccccc1)CC2	1	3	407554	4759	-5355	Insoluvel
ZINC04222588	C=CCOc1cc(C)c2c(c1C)[C@H](O)[C@@H]([C@H](C)C(=O)NCCOC)CC2	2	4	361482	2863	-3648	Soluvel
ZINC04222589	C=CCOc1cc(C)c2c(c1C)[C@H](O)[C@H]([C@H](C)C(=O)NCCOC)CC2	2	4	361482	2863	-3648	Soluvel
ZINC04222616	CCCOc1cc(C)c2c(c1C)C[C@H]([C@H](C)C(=O)N1CCC(O)CC1)CC2	1	3	373537	3817	-4941	Insoluvel
ZINC04222620	CCCOc1cc(C)c2c(c1C)C[C@H]([C@H](C)C(=O)O)CC2	0	3	290403	3918	-5231	Insoluvel
ZINC04222621	CCCOc1cc(C)c2c(c1C)C[C@H]([C@H](C)C(=O)N1CCN(CC(=O)O)CC1)CC2	1	4	416562	3062	-3771	Soluvel
ZINC04222622	COc1cc(C)c2c(c1C)C[C@H]([C@H](C)C(=O)NC(C)(C)C)CC2	1	2	317473	3968	-5345	Insoluvel
ZINC04222626	COc1cc(C)c2c(c1C)C[C@H]([C@H](C)C(=O)N1CCSCC1)CC2	0	3	347524	3628	-5162	Insoluvel
ZINC04222627	COCCNC(=O)[C@@H](C)[C@@H]1CCc2c(C)cc(OC)c(C)c2C1	1	3	319445	2816	-3759	Soluvel
ZINC04222629	COc1cc(C)c2c(c1C)C[C@H]([C@H](C)C(=O)NCc1cccs1)CC2	1	3	357519	4431	-5646	Insoluvel
ZINC04222630	COc1cc(C)c2c(c1C)C[C@H]([C@H](C)C(=O)N1CCCCC1)CC2	0	2	329484	4066	-5194	Insoluvel
ZINC04222631	COc1cc(C)c2c(c1C)C[C@H]([C@H](C)C(=O)N1CCOCC1)CC2	0	3	331456	2912	-3826	Soluvel
ZINC04222640	Cc1cc(OCCN(C)C)c(C)c2c1CC[C@@H]([C@H](C)C(=O)NCc1cccs1)C2	2	3	414615	4363	-4621	Insoluvel
ZINC04222646	COCCNC(=O)[C@@H](C)[C@@H]1CCc2c(C)cc(OCC(=O)O)c(C)c2C1	1	5	363454	2.27	-3568	Soluvel
ZINC04222655	Cc1cc(OCC(=O)O)c(C)c2c1CC[C@@H]([C@H](C)C(=O)NCc1ccccc1)C2	1	4	395499	3824	-5277	Insoluvel
ZINC04222656	COCCOc1cc(C)c2c(c1C)C[C@H]([C@H](C)C(=O)N1CCC(O)CC1)CC2	1	4	389536	3053	-4053	Insoluvel
ZINC04222658	COCCOc1cc(C)c2c(c1C)C[C@H]([C@H](C)C(=O)NC(C)(C)C)CC2	1	3	361526	3984	-4859	Insoluvel
ZINC04222660	COCCOc1cc(C)c2c(c1C)C[C@H]([C@H](C)C(=O)N1CCSCC1)CC2	0	4	391577	3645	-4916	Insoluvel
ZINC04222663	COCCOc1cc(C)c2c(c1C)C[C@H]([C@H](C)C(=O)NCc1cccs1)CC2	1	4	401572	4448	-5312	Insoluvel
ZINC04222664	COCCOc1cc(C)c2c(c1C)C[C@H]([C@H](C)C(=O)N1CCCCC1)CC2	0	3	373537	4082	-4865	Insoluvel
ZINC04222665	COCCOc1cc(C)c2c(c1C)C[C@H]([C@H](C)C(=O)N1CCOCC1)CC2	0	4	375509	2928	-3611	Soluvel
ZINC04222666	COCCOc1cc(C)c2c(c1C)C[C@H]([C@H](C)C(=O)NC1CCCC1)CC2	1	3	373537	4128	-5291	Insoluvel
ZINC04222671	CCCOc1cc(C)c2c(c1C)C[C@H]([C@H](C)C(=O)NCCOC)CC2	1	3	347499	3596	-4485	Insoluvel
ZINC04222672	CCCOc1cc(C)c2c(c1C)C[C@H]([C@H](C)C(=O)N1CCOCC1)CC2	0	3	359.51	3692	-4554	Insoluvel
ZINC04222675	CSc1ccc(-c2ccc3c(c2)C(=O)N2CCN(C(=O)CCC(=O)O)C[C@@H]2C(=O)N3)cc1	1	6	453.52	2545	-4499	Insoluvel
ZINC04222679	CC(C)(CC(=O)O)CC(=O)N1CCN2C(=O)c3cc(-c4ccc(Cl)cc4)ccc3NC(=O)[C@H]2C1	1	5	483952	3503	-5071	Insoluvel
ZINC04222680	O=C(O)CCCC(=O)N1CCN2C(=O)c3cc(Br)ccc3NC(=O)[C@H]2C1	1	5	424251	1309	-3252	Soluvel
ZINC04222683	O=C(O)CC1(CC(=O)N2CCN3C(=O)c4cc(-c5ccsc5)ccc4NC(=O)[C@H]3C2)CCCC1	1	6	481574	3445	-4841	Insoluvel
ZINC04222684	CSc1ccc(-c2ccc3c(c2)C(=O)N2CCN(C(=O)CCC(=O)O)C[C@H]2C(=O)N3)cc1	1	6	453.52	2545	-4499	Insoluvel
ZINC04222688	O=C(O)CCCC(=O)N1CCN2C(=O)c3cc(-c4ccco4)ccc3NC(=O)[C@@H]2C1	1	6	411414	1807	-3401	Soluvel
ZINC04222689	CC(C)(CC(=O)O)CC(=O)N1CCN2C(=O)c3cc(-c4ccc(Cl)cc4)ccc3NC(=O)[C@@H]2C1	1	5	483952	3503	-5071	Insoluvel
ZINC04222690	O=C(O)CCCC(=O)N1CCN2C(=O)c3cc(Br)ccc3NC(=O)[C@@H]2C1	1	5	424251	1309	-3252	Soluvel
ZINC04222691	CC(C)(CC(=O)O)CC(=O)N1CCN2C(=O)c3cc(-c4ccccc4F)ccc3NC(=O)[C@@H]2C1	1	5	467497	2989	-4637	Insoluvel
ZINC04222695	COCC(=O)N1CCN2C(=O)c3ccccc3NC(=O)[C@@H]2C1	1	4	303318	-62	-2140	Soluvel
ZINC04222696	O=C1Nc2ccc(-c3ccc4c(c3)OCO4)cc2C(=O)N2CCN(C(=O)c3cccs3)C[C@@H]12	1	6	461499	3063	-6096	Insoluvel
ZINC04222698	NC(=O)C(=O)N1CCN2C(=O)c3cc(-c4ccc(Cl)cc4)ccc3NC(=O)[C@@H]2C1	2	4	412833	1097	-4572	Insoluvel
ZINC04222703	O=C1Nc2ccc(-c3ccc4c(c3)OCO4)cc2C(=O)N2CCN(C(=O)C3CCNCC3)C[C@@H]12	2	5	462506	1687	-4063	Insoluvel
ZINC04222707	CCCNC(=O)N1CCN2C(=O)c3cc(-c4cccc(C(F)(F)F)c4)ccc3NC(=O)[C@@H]2C1	2	3	460456	3571	-5418	Insoluvel
ZINC04222708	C=CCNC(=O)N1CCN2C(=O)c3cc(-c4ccsc4)ccc3NC(=O)[C@@H]2C1	2	4	396472	2389	-4481	Insoluvel
ZINC04222721	COC(=O)CO[C@@H]1CO[C@@H]2[C@@H](NC(=O)Nc3ccc(Oc4ccccc4)cc3)CO[C@H]12	2	7	428441	2325	-3565	Soluvel
ZINC04222723	COC(=O)CO[C@@H]1CO[C@@H]2[C@@H](NS(=O)(=O)c3ccc(NC(C)=O)cc3)CO[C@H]12	2	8	414436	-352	-3227	Soluvel
ZINC04222724	COC(=O)CO[C@@H]1CO[C@@H]2[C@@H](NS(=O)(=O)c3ccc4ccccc4c3)CO[C@H]12	1	7	407444	842	-3909	Soluvel
ZINC04222725	COC(=O)CO[C@@H]1CO[C@@H]2[C@@H](NS(=O)(=O)c3cccc4cccnc34)CO[C@H]12	1	8	408432	238	-3596	Soluvel
ZINC04222729	COC(=O)CO[C@@H]1CO[C@@H]2[C@@H](NS(=O)(=O)c3ccc(Cl)cc3)CO[C@H]12	1	7	391829	343	-4015	Insoluvel
ZINC04222732	COc1ccc(C(=O)N[C@H]2CO[C@@H]3[C@H](OCC(N)=O)CO[C@H]23)cc1	2	6	336344	-538	-1908	Soluvel
ZINC04222733	NC(=O)CO[C@@H]1CO[C@@H]2[C@@H](NC(=O)c3ccc(C(F)(F)F)cc3)CO[C@H]12	2	5	374315	472	-2738	Soluvel
ZINC04222735	NC(=O)CO[C@@H]1CO[C@@H]2[C@@H](NC(=O)c3cccs3)CO[C@H]12	2	6	312347	-485	-1876	Soluvel
ZINC04222738	CC(C)(C)CC(=O)N[C@H]1CO[C@@H]2[C@H](OCC(N)=O)CO[C@H]12	2	5	300355	-424	-1343	Soluvel
ZINC04222739	CC(=O)N[C@H]1CO[C@@H]2[C@H](OCC(N)=O)CO[C@H]12	2	5	244247	-1841	-631	Soluvel
ZINC04222743	CCC(CC)C(=O)N[C@H]1CO[C@@H]2[C@H](OCC(N)=O)CO[C@H]12	2	5	300355	-424	-1387	Soluvel
ZINC04222744	NC(=O)CO[C@@H]1CO[C@@H]2[C@@H](NC(=O)C3CCC3)CO[C@H]12	2	5	284312	-1061	-1196	Soluvel
ZINC04222745	COc1cc(C(=O)N[C@H]2CO[C@@H]3[C@H](OCC(N)=O)CO[C@H]23)cc(OC)c1OC	2	8	396396	-521	-2060	Soluvel
ZINC04222746	NC(=O)CO[C@@H]1CO[C@@H]2[C@@H](NC(=O)Nc3ccccc3)CO[C@H]12	3	5	321333	-155	-1920	Soluvel
ZINC04222747	COc1cc(NC(=O)N[C@H]2CO[C@@H]3[C@H](OCC(N)=O)CO[C@H]23)cc(OC)c1	3	7	381385	-138	-2217	Soluvel
ZINC04222748	NC(=O)CO[C@@H]1CO[C@@H]2[C@@H](NC(=O)Nc3cccc4ccccc34)CO[C@H]12	3	5	371393	998	-3012	Soluvel
ZINC04222752	COc1ccc(NC(=O)N[C@H]2CO[C@@H]3[C@H](OCC(N)=O)CO[C@H]23)cc1	3	6	351359	-147	-2077	Soluvel
ZINC04222753	CC(=O)c1ccc(NC(=O)N[C@H]2CO[C@@H]3[C@H](OCC(N)=O)CO[C@H]23)cc1	3	6	363.37	47	-2381	Soluvel
ZINC04222754	NC(=O)CO[C@@H]1CO[C@@H]2[C@@H](NC(=O)NCc3ccccc3)CO[C@H]12	3	5	335.36	-477	-1834	Soluvel
ZINC04222755	Cc1ccc(S(=O)(=O)N[C@H]2CO[C@@H]3[C@H](OCC(N)=O)CO[C@H]23)cc1	2	6	356.4	-0.69	-2620	Soluvel
ZINC04222756	CC(=O)Nc1ccc(S(=O)(=O)N[C@H]2CO[C@@H]3[C@H](OCC(N)=O)CO[C@H]23)cc1	3	7	399425	-1.04	-2806	Soluvel
ZINC04222760	N#Cc1ccccc1S(=O)(=O)N[C@H]1CO[C@@H]2[C@H](OCC(N)=O)CO[C@H]12	2	7	367383	-1127	-2783	Soluvel
ZINC04222761	NC(=O)CO[C@@H]1CO[C@@H]2[C@@H](NS(=O)(=O)c3cccs3)CO[C@H]12	2	7	348402	-937	-2316	Soluvel
ZINC04222763	NC(=O)CO[C@@H]1CO[C@@H]2[C@@H](NS(=O)(=O)c3ccc(Cl)cc3)CO[C@H]12	2	6	376818	-345	-3275	Soluvel
ZINC04222764	NC(=O)CO[C@@H]1CO[C@@H]2[C@@H](NC(=S)Nc3ccc(F)cc3)CO[C@H]12	3	5	355391	149	-3621	Soluvel
ZINC04222770	CO[C@@H]1CO[C@@H]2[C@@H](NC(=O)C3CCC3)CO[C@H]12	1	4	241287	84	-995	Soluvel
ZINC04222772	CO[C@@H]1CO[C@@H]2[C@@H](NC(=O)Nc3cccc(C(F)(F)F)c3)CO[C@H]12	2	4	346305	2008	-3016	Soluvel
ZINC04222774	CO[C@@H]1CO[C@@H]2[C@@H](NC(=O)Nc3ccc(C(C)C)cc3)CO[C@H]12	2	4	320389	2113	-2672	Soluvel
ZINC04222775	CO[C@@H]1CO[C@@H]2[C@@H](NC(=O)Nc3cccc(C#N)c3)CO[C@H]12	2	5	303318	861	-2655	Soluvel
ZINC04222777	COc1ccc(NC(=O)N[C@H]2CO[C@@H]3[C@H](OC)CO[C@H]23)cc1	2	5	308334	998	-1983	Soluvel
ZINC04222780	CO[C@@H]1CO[C@@H]2[C@@H](NS(=O)(=O)c3ccc(NC(C)=O)cc3)CO[C@H]12	2	6	356.4	105	-2991	Soluvel
ZINC04222783	CO[C@@H]1CO[C@@H]2[C@@H](NS(=O)(=O)c3ccccc3C#N)CO[C@H]12	1	6	324358	18	-2867	Soluvel
ZINC04222787	CO[C@@H]1CO[C@@H]2[C@@H](NS(C)(=O)=O)CO[C@H]12	1	5	237277	-1283	-887	Soluvel
ZINC04222789	CO[C@@H]1CO[C@@H]2[C@@H](NC(=S)Nc3ccc(Cl)cc3)CO[C@H]12	2	4	328821	1808	-5034	Insoluvel
ZINC04222790	O=C(Nc1ccccc1)O[C@@H]1CO[C@@H]2[C@@H](NC(=O)c3ccccc3)CO[C@H]12	2	5	368389	2.2	-3652	Soluvel
ZINC04222791	COc1ccc(C(=O)N[C@H]2CO[C@@H]3[C@H](OC(=O)Nc4ccccc4)CO[C@H]23)cc1	2	6	398415	2208	-3712	Soluvel
ZINC04222792	O=C(Nc1ccccc1)O[C@@H]1CO[C@@H]2[C@@H](NC(=O)c3ccc(C(F)(F)F)cc3)CO[C@H]12	2	5	436386	3219	-4758	Insoluvel
ZINC04222795	O=C(COc1ccccc1)N[C@H]1CO[C@@H]2[C@H](OC(=O)Nc3ccccc3)CO[C@H]12	2	6	398415	1965	-3539	Soluvel
ZINC04222796	COCC(=O)N[C@H]1CO[C@@H]2[C@H](OC(=O)Nc3ccccc3)CO[C@H]12	2	6	336344	533	-1951	Soluvel
ZINC04222797	O=C(Nc1ccccc1)O[C@@H]1CO[C@@H]2[C@@H](NC(=O)C3CCCCC3)CO[C@H]12	2	5	374437	2466	-3466	Soluvel
ZINC04222798	O=C(Nc1ccccc1)O[C@@H]1CO[C@@H]2[C@@H](NC(=O)C3CC3)CO[C@H]12	2	5	332356	1296	-2717	Soluvel
ZINC04222801	O=C(Nc1ccccc1)O[C@@H]1CO[C@@H]2[C@@H](NC(=O)c3ccc4c(c3)OCO4)CO[C@H]12	2	7	412398	1929	-3887	Soluvel
ZINC04222803	Cc1ccc(C(=O)N[C@H]2CO[C@@H]3[C@H](OC(=O)Nc4ccccc4)CO[C@H]23)cc1	2	5	382416	2508	-3939	Soluvel
ZINC04222804	CCC(CC)C(=O)N[C@H]1CO[C@@H]2[C@H](OC(=O)Nc3ccccc3)CO[C@H]12	2	5	362426	2322	-3136	Soluvel
ZINC04222805	O=C(Nc1ccccc1)O[C@@H]1CO[C@@H]2[C@@H](NC(=O)C3CCC3)CO[C@H]12	2	5	346383	1686	-2954	Soluvel
ZINC04222806	COc1cc(C(=O)N[C@H]2CO[C@@H]3[C@H](OC(=O)Nc4ccccc4)CO[C@H]23)cc(OC)c1OC	2	8	458467	2226	-3732	Soluvel
ZINC04222807	O=C(Nc1ccccc1)N[C@H]1CO[C@@H]2[C@H](OC(=O)Nc3ccccc3)CO[C@H]12	3	5	383404	2592	-3890	Soluvel
ZINC04222810	CC(=O)c1cccc(NC(=O)N[C@H]2CO[C@@H]3[C@H](OC(=O)Nc4ccccc4)CO[C@H]23)c1	3	6	425441	2794	-4347	Insoluvel
ZINC04222811	O=C(Nc1cccc(C(F)(F)F)c1)N[C@H]1CO[C@@H]2[C@H](OC(=O)Nc3ccccc3)CO[C@H]12	3	5	451401	3.61	-5045	Insoluvel
ZINC04222812	O=C(Nc1cccc2ccccc12)N[C@H]1CO[C@@H]2[C@H](OC(=O)Nc3ccccc3)CO[C@H]12	3	5	433464	3745	-5227	Insoluvel
ZINC04222813	CCOC(=O)c1cccc(NC(=O)N[C@H]2CO[C@@H]3[C@H](OC(=O)Nc4ccccc4)CO[C@H]23)c1	3	7	455467	2768	-4359	Insoluvel
ZINC04222815	O=C(Nc1ccc(Cl)cc1)N[C@H]1CO[C@@H]2[C@H](OC(=O)Nc3ccccc3)CO[C@H]12	3	5	417849	3245	-4932	Insoluvel
ZINC04222818	COc1ccc(NC(=O)N[C@H]2CO[C@@H]3[C@H](OC(=O)Nc4ccccc4)CO[C@H]23)cc1	3	6	413.43	2.6	-3959	Soluvel
ZINC04222819	CC(=O)c1ccc(NC(=O)N[C@H]2CO[C@@H]3[C@H](OC(=O)Nc4ccccc4)CO[C@H]23)cc1	3	6	425441	2794	-4345	Insoluvel
ZINC04222821	Cc1ccc(S(=O)(=O)N[C@H]2CO[C@@H]3[C@H](OC(=O)Nc4ccccc4)CO[C@H]23)cc1	2	6	418471	2057	-4582	Insoluvel
ZINC04222822	CC(=O)Nc1ccc(S(=O)(=O)N[C@H]2CO[C@@H]3[C@H](OC(=O)Nc4ccccc4)CO[C@H]23)cc1	3	7	461496	1707	-4822	Insoluvel
ZINC04222823	O=C(Nc1ccccc1)O[C@@H]1CO[C@@H]2[C@@H](NS(=O)(=O)c3ccc4ccccc4c3)CO[C@H]12	2	6	454504	2902	-5542	Insoluvel
ZINC04222824	O=C(Nc1ccccc1)O[C@@H]1CO[C@@H]2[C@@H](NS(=O)(=O)c3cccc4cccnc34)CO[C@H]12	2	7	455492	2297	-5186	Insoluvel
ZINC04222825	O=C(Nc1ccccc1)O[C@@H]1CO[C@@H]2[C@@H](NS(=O)(=O)c3cccs3)CO[C@H]12	2	7	410473	1.81	-4156	Insoluvel
ZINC04222826	O=C(Nc1ccccc1)O[C@@H]1CO[C@@H]2[C@@H](NS(=O)(=O)Cc3ccccc3)CO[C@H]12	2	6	418471	1889	-4321	Insoluvel
ZINC04222827	O=C(Nc1ccccc1)O[C@@H]1CO[C@@H]2[C@@H](NS(=O)(=O)c3ccc(Cl)cc3)CO[C@H]12	2	6	438889	2402	-5455	Insoluvel
ZINC04222828	CCCS(=O)(=O)N[C@H]1CO[C@@H]2[C@H](OC(=O)Nc3ccccc3)CO[C@H]12	2	6	370427	1099	-3040	Soluvel
ZINC04222829	O=C(Nc1ccccc1)O[C@@H]1CO[C@@H]2[C@@H](NC(=S)Nc3ccc(F)cc3)CO[C@H]12	3	5	417462	2896	-6401	Insoluvel
ZINC04222838	O=C(NC1CCCCC1)O[C@@H]1CO[C@@H]2[C@@H](NS(=O)(=O)c3cccc4cccnc34)CO[C@H]12	2	7	461.54	2107	-4329	Insoluvel
ZINC04222839	N#Cc1ccccc1S(=O)(=O)N[C@H]1CO[C@@H]2[C@H](OC(=O)NC3CCCCC3)CO[C@H]12	2	7	435502	1.43	-3828	Soluvel
ZINC04222840	O=C(NC1CCCCC1)O[C@@H]1CO[C@@H]2[C@@H](NS(=O)(=O)c3cccs3)CO[C@H]12	2	7	416521	1.62	-3340	Soluvel
ZINC04222841	O=C(NC1CCCCC1)O[C@@H]1CO[C@@H]2[C@@H](NS(=O)(=O)c3ccc(Cl)cc3)CO[C@H]12	2	6	444937	2212	-4890	Insoluvel
ZINC04222842	O=C(NC1CCCCC1)O[C@@H]1CO[C@@H]2[C@@H](NC(=S)Nc3ccc(F)cc3)CO[C@H]12	3	5	423.51	2706	-5517	Insoluvel
ZINC04222843	COc1cc(NC(=O)O[C@@H]2CO[C@@H]3[C@@H](NC(=O)c4ccccc4)CO[C@H]23)cc(OC)c1	2	7	428441	2217	-3775	Soluvel
ZINC04222844	COc1ccc(C(=O)N[C@H]2CO[C@@H]3[C@H](OC(=O)Nc4cc(OC)cc(OC)c4)CO[C@H]23)cc1	2	8	458467	2226	-3812	Soluvel
ZINC04222845	COc1cc(NC(=O)O[C@@H]2CO[C@@H]3[C@@H](NC(=O)c4ccc(C(F)(F)F)cc4)CO[C@H]23)cc(OC)c1	2	7	496438	3236	-4804	Insoluvel
ZINC04222846	COc1cc(NC(=O)O[C@@H]2CO[C@@H]3[C@@H](NC(=O)c4ccco4)CO[C@H]23)cc(OC)c1	2	8	418402	1.81	-3173	Soluvel
ZINC04222847	COc1cc(NC(=O)O[C@@H]2CO[C@@H]3[C@@H](NC(=O)c4cccs4)CO[C@H]23)cc(OC)c1	2	8	434.47	2279	-4012	Insoluvel
ZINC04222850	COc1cc(NC(=O)O[C@@H]2CO[C@@H]3[C@@H](NC(=O)C4CC4)CO[C@H]23)cc(OC)c1	2	7	392408	1313	-2950	Soluvel
ZINC04222851	CC(=O)c1cccc(NC(=O)O[C@@H]2CO[C@@H]3[C@@H](NC(=O)Nc4ccccc4)CO[C@H]23)c1	3	6	425441	2794	-4347	Insoluvel
ZINC04222852	CC(=O)c1cccc(NC(=O)O[C@@H]2CO[C@@H]3[C@@H](NC(=O)Nc4cccc5ccccc45)CO[C@H]23)c1	3	6	475501	3947	-5605	Insoluvel
ZINC04222853	CC(=O)c1cccc(NC(=O)O[C@@H]2CO[C@@H]3[C@@H](NC(=O)Nc4ccc(C(C)(C)C)cc4)CO[C@H]23)c1	3	6	481549	4092	-5231	Insoluvel
ZINC04222854	C=CCNC(=O)N[C@H]1CO[C@@H]2[C@H](OC(=O)Nc3cccc(C(C)=O)c3)CO[C@H]12	3	6	389408	1458	-2995	Soluvel
ZINC04222855	COc1ccc(NC(=O)N[C@H]2CO[C@@H]3[C@H](OC(=O)Nc4cccc(C(C)=O)c4)CO[C@H]23)cc1	3	7	455467	2803	-4425	Insoluvel
ZINC04222856	CC(=O)c1ccc(NC(=O)N[C@H]2CO[C@@H]3[C@H](OC(=O)Nc4cccc(C(C)=O)c4)CO[C@H]23)cc1	3	7	467478	2997	-4792	Insoluvel
ZINC04222859	CC(=O)c1cccc(NC(=O)O[C@@H]2CO[C@@H]3[C@@H](NS(=O)(=O)c4ccc5ccccc5c4)CO[C@H]23)c1	2	7	496541	3104	-5867	Insoluvel
ZINC04222860	CC(=O)c1cccc(NC(=O)O[C@@H]2CO[C@@H]3[C@@H](NS(=O)(=O)c4cccc5cccnc45)CO[C@H]23)c1	2	8	497529	2499	-5540	Insoluvel
ZINC04222861	O=C(Nc1cccc(C(F)(F)F)c1)O[C@@H]1CO[C@@H]2[C@@H](NC(=O)c3ccccc3)CO[C@H]12	2	5	436386	3219	-4761	Insoluvel
ZINC04222862	COc1ccc(C(=O)N[C@H]2CO[C@@H]3[C@H](OC(=O)Nc4cccc(C(F)(F)F)c4)CO[C@H]23)cc1	2	6	466412	3227	-4782	Insoluvel
ZINC04222864	O=C(Nc1cccc(C(F)(F)F)c1)O[C@@H]1CO[C@@H]2[C@@H](NC(=O)c3ccco3)CO[C@H]12	2	6	426347	2812	-4085	Insoluvel
ZINC04222865	O=C(Nc1cccc(C(F)(F)F)c1)O[C@@H]1CO[C@@H]2[C@@H](NC(=O)c3cccs3)CO[C@H]12	2	6	442415	3.28	-5100	Insoluvel
ZINC04222868	O=C(Nc1cccc(C(F)(F)F)c1)O[C@@H]1CO[C@@H]2[C@@H](NC(=O)C3CCCCC3)CO[C@H]12	2	5	442434	3485	-4594	Insoluvel
ZINC04222869	O=C(Nc1cccc(C(F)(F)F)c1)O[C@@H]1CO[C@@H]2[C@@H](NC(=O)C3CC3)CO[C@H]12	2	5	400353	2315	-3875	Soluvel
ZINC04222870	CC(=O)N[C@H]1CO[C@@H]2[C@H](OC(=O)Nc3cccc(C(F)(F)F)c3)CO[C@H]12	2	5	374315	1925	-3319	Soluvel
ZINC04222872	O=C(Nc1cccc(C(F)(F)F)c1)O[C@@H]1CO[C@@H]2[C@@H](NC(=O)N3CCOCC3)CO[C@H]12	2	6	445394	1.83	-2990	Soluvel
ZINC04222874	O=C(Nc1cccc(C(F)(F)F)c1)O[C@@H]1CO[C@@H]2[C@@H](NC(=O)C3CCC3)CO[C@H]12	2	5	414.38	2705	-4106	Insoluvel
ZINC04222876	O=C(NC1CCCCC1)N[C@H]1CO[C@@H]2[C@H](OC(=O)Nc3cccc(C(F)(F)F)c3)CO[C@H]12	3	5	457449	3421	-4477	Insoluvel
ZINC04222879	CC(C)c1ccc(NC(=O)N[C@H]2CO[C@@H]3[C@H](OC(=O)Nc4cccc(C(F)(F)F)c4)CO[C@H]23)cc1	3	5	493482	4734	-5692	Insoluvel
ZINC04222880	N#Cc1cccc(NC(=O)N[C@H]2CO[C@@H]3[C@H](OC(=O)Nc4cccc(C(F)(F)F)c4)CO[C@H]23)c1	3	6	476411	3482	-6034	Insoluvel
ZINC04222881	CCNC(=O)N[C@H]1CO[C@@H]2[C@H](OC(=O)Nc3cccc(C(F)(F)F)c3)CO[C@H]12	3	5	403357	2108	-3421	Soluvel
ZINC04222883	CC(=O)c1ccc(NC(=O)N[C@H]2CO[C@@H]3[C@H](OC(=O)Nc4cccc(C(F)(F)F)c4)CO[C@H]23)cc1	3	6	493438	3813	-5451	Insoluvel
ZINC04222884	O=C(NCc1ccccc1)N[C@H]1CO[C@@H]2[C@H](OC(=O)Nc3cccc(C(F)(F)F)c3)CO[C@H]12	3	5	465428	3288	-4683	Insoluvel
ZINC04222889	N#Cc1ccccc1S(=O)(=O)N[C@H]1CO[C@@H]2[C@H](OC(=O)Nc3cccc(C(F)(F)F)c3)CO[C@H]12	2	7	497451	2639	-5882	Insoluvel
ZINC04222890	O=C(Nc1cccc(C(F)(F)F)c1)O[C@@H]1CO[C@@H]2[C@@H](NS(=O)(=O)c3cccs3)CO[C@H]12	2	7	478.47	2829	-5359	Insoluvel
ZINC04235380	CCCS(=O)(=O)N[C@H]1CO[C@@H]2[C@H](OC(=O)Nc3cccc(C(F)(F)F)c3)CO[C@H]12	2	6	438424	2118	-4308	Insoluvel
ZINC04235383	O=C(Nc1cccc(C(F)(F)F)c1)O[C@@H]1CO[C@@H]2[C@@H](NC(=S)NC3CCCCC3)CO[C@H]12	3	5	473517	3586	-6138	Insoluvel
ZINC04235385	O=C(Nc1cccc2ccccc12)O[C@@H]1CO[C@@H]2[C@@H](NC(=O)c3ccccc3)CO[C@H]12	2	5	418449	3353	-4925	Insoluvel
ZINC04235387	COc1ccc(C(=O)N[C@H]2CO[C@@H]3[C@H](OC(=O)Nc4cccc5ccccc45)CO[C@H]23)cc1	2	6	448475	3362	-4911	Insoluvel
ZINC04235390	O=C(Nc1cccc2ccccc12)O[C@@H]1CO[C@@H]2[C@@H](NC(=O)c3ccc(C(F)(F)F)cc3)CO[C@H]12	2	5	486446	4372	-5899	Insoluvel
ZINC04235394	O=C(Nc1cccc2ccccc12)O[C@@H]1CO[C@@H]2[C@@H](NC(=O)c3cccs3)CO[C@H]12	2	6	424478	3415	-5163	Insoluvel
ZINC04235396	O=C(COc1ccccc1)N[C@H]1CO[C@@H]2[C@H](OC(=O)Nc3cccc4ccccc34)CO[C@H]12	2	6	448475	3118	-4767	Insoluvel
ZINC04235401	O=C(Nc1cccc2ccccc12)O[C@@H]1CO[C@@H]2[C@@H](NC(=O)C3CCCCC3)CO[C@H]12	2	5	424497	3.62	-4710	Insoluvel
ZINC04235403	O=C(Nc1cccc2ccccc12)O[C@@H]1CO[C@@H]2[C@@H](NC(=O)C3CC3)CO[C@H]12	2	5	382416	2449	-4015	Insoluvel
ZINC04235408	O=C(Nc1cccc2ccccc12)O[C@@H]1CO[C@@H]2[C@@H](NC(=O)c3ccc4c(c3)OCO4)CO[C@H]12	2	7	462458	3082	-5060	Insoluvel
ZINC04235410	O=C(Nc1cccc2ccccc12)O[C@@H]1CO[C@@H]2[C@@H](NC(=O)N3CCOCC3)CO[C@H]12	2	6	427457	1965	-3089	Soluvel
ZINC04235412	Cc1ccc(C(=O)N[C@H]2CO[C@@H]3[C@H](OC(=O)Nc4cccc5ccccc45)CO[C@H]23)cc1	2	5	432476	3662	-5164	Insoluvel
ZINC04235413	O=C(Nc1cccc2ccccc12)O[C@@H]1CO[C@@H]2[C@@H](NC(=O)C3CCC3)CO[C@H]12	2	5	396443	2839	-4238	Insoluvel
ZINC04235416	O=C(NC1CCCCC1)N[C@H]1CO[C@@H]2[C@H](OC(=O)Nc3cccc4ccccc34)CO[C@H]12	3	5	439512	3555	-4602	Insoluvel
ZINC04235426	CC(=O)c1ccc(NC(=O)N[C@H]2CO[C@@H]3[C@H](OC(=O)Nc4cccc5ccccc45)CO[C@H]23)cc1	3	6	475501	3947	-5605	Insoluvel
ZINC04235429	O=C(NCc1ccccc1)N[C@H]1CO[C@@H]2[C@H](OC(=O)Nc3cccc4ccccc34)CO[C@H]12	3	5	447491	3423	-4829	Insoluvel
ZINC04235441	N#Cc1ccccc1S(=O)(=O)N[C@H]1CO[C@@H]2[C@H](OC(=O)Nc3cccc4ccccc34)CO[C@H]12	2	7	479514	2773	-5895	Insoluvel
ZINC04235444	O=C(Nc1cccc2ccccc12)O[C@@H]1CO[C@@H]2[C@@H](NS(=O)(=O)c3cccs3)CO[C@H]12	2	7	460533	2963	-5375	Insoluvel
ZINC04235446	O=C(Nc1cccc2ccccc12)O[C@@H]1CO[C@@H]2[C@@H](NS(=O)(=O)Cc3ccccc3)CO[C@H]12	2	6	468531	3043	-5489	Insoluvel
ZINC04235449	O=C(Nc1cccc2ccccc12)O[C@@H]1CO[C@@H]2[C@@H](NS(=O)(=O)c3ccc(Cl)cc3)CO[C@H]12	2	6	488949	3555	-6436	Insoluvel
ZINC04235451	CS(=O)(=O)N[C@H]1CO[C@@H]2[C@H](OC(=O)Nc3cccc4ccccc34)CO[C@H]12	2	6	392433	1472	-4018	Insoluvel
ZINC04235453	CCCS(=O)(=O)N[C@H]1CO[C@@H]2[C@H](OC(=O)Nc3cccc4ccccc34)CO[C@H]12	2	6	420487	2252	-4266	Insoluvel
ZINC04235455	O=C(Nc1cccc2ccccc12)O[C@@H]1CO[C@@H]2[C@@H](NC(=S)Nc3ccc(Cl)cc3)CO[C@H]12	3	5	483977	4563	-7423	Insoluvel
ZINC04235457	O=C(Nc1cccc2ccccc12)O[C@@H]1CO[C@@H]2[C@@H](NC(=S)NC3CCCCC3)CO[C@H]12	3	5	455.58	3.72	-6152	Insoluvel
ZINC04235459	CCOC(=O)c1cccc(NC(=O)O[C@@H]2CO[C@@H]3[C@@H](NC(=O)c4ccccc4)CO[C@H]23)c1	2	7	440452	2377	-4091	Insoluvel
ZINC04235464	O=C(Nc1ccc(Oc2ccccc2)cc1)O[C@@H]1CO[C@@H]2[C@@H](NC(=O)c3ccccc3)CO[C@H]12	2	6	460486	3992	-5346	Insoluvel
ZINC04235467	COc1ccc(C(=O)N[C@H]2CO[C@@H]3[C@H](OC(=O)Nc4ccc(Oc5ccccc5)cc4)CO[C@H]23)cc1	2	7	490512	4001	-5315	Insoluvel
ZINC04235472	O=C(Nc1ccc(Oc2ccccc2)cc1)O[C@@H]1CO[C@@H]2[C@@H](NC(=O)c3ccco3)CO[C@H]12	2	7	450447	3585	-4668	Insoluvel
ZINC04235474	O=C(Nc1ccc(Oc2ccccc2)cc1)O[C@@H]1CO[C@@H]2[C@@H](NC(=O)c3cccs3)CO[C@H]12	2	7	466515	4054	-5630	Insoluvel
ZINC04235490	O=C(Nc1ccc(Oc2ccccc2)cc1)O[C@@H]1CO[C@@H]2[C@@H](NC(=O)C3CCCCC3)CO[C@H]12	2	6	466534	4259	-5117	Insoluvel
ZINC04235494	O=C(Nc1ccc(Oc2ccccc2)cc1)O[C@@H]1CO[C@@H]2[C@@H](NC(=O)C3CC3)CO[C@H]12	2	6	424453	3088	-4456	Insoluvel
ZINC04235503	O=C(Nc1ccc(Oc2ccccc2)cc1)O[C@@H]1CO[C@@H]2[C@@H](NC(=O)N3CCOCC3)CO[C@H]12	2	7	469494	2604	-3434	Soluvel
ZINC04235506	Cc1ccc(C(=O)N[C@H]2CO[C@@H]3[C@H](OC(=O)Nc4ccc(Oc5ccccc5)cc4)CO[C@H]23)cc1	2	6	474513	4301	-5573	Insoluvel
ZINC04235509	O=C(Nc1ccc(Oc2ccccc2)cc1)O[C@@H]1CO[C@@H]2[C@@H](NC(=O)C3CCC3)CO[C@H]12	2	6	438.48	3479	-4671	Insoluvel
ZINC04235510	O=C(Nc1ccccc1)N[C@H]1CO[C@@H]2[C@H](OC(=O)Nc3ccc(Oc4ccccc4)cc3)CO[C@H]12	3	6	475501	4384	-5624	Insoluvel
ZINC04235513	O=C(NC1CCCCC1)N[C@H]1CO[C@@H]2[C@H](OC(=O)Nc3ccc(Oc4ccccc4)cc3)CO[C@H]12	3	6	481549	4194	-4975	Insoluvel
ZINC04235532	O=C(NCc1ccccc1)N[C@H]1CO[C@@H]2[C@H](OC(=O)Nc3ccc(Oc4ccccc4)cc3)CO[C@H]12	3	6	489528	4062	-5215	Insoluvel
ZINC04235574	COc1ccc(NC(=O)O[C@@H]2CO[C@@H]3[C@@H](NC(=O)c4ccc(OC)cc4)CO[C@H]23)cc1	2	7	428441	2217	-3764	Soluvel
ZINC04235577	COc1ccc(NC(=O)O[C@@H]2CO[C@@H]3[C@@H](NC(=O)c4ccc(C(F)(F)F)cc4)CO[C@H]23)cc1	2	6	466412	3227	-4779	Insoluvel
ZINC04235579	COc1ccc(NC(=O)O[C@@H]2CO[C@@H]3[C@@H](NC(=O)c4ccco4)CO[C@H]23)cc1	2	7	388376	1801	-3080	Soluvel
ZINC04235581	COc1ccc(NC(=O)O[C@@H]2CO[C@@H]3[C@@H](NC(=O)c4cccs4)CO[C@H]23)cc1	2	7	404444	2.27	-3921	Soluvel
ZINC04235583	COc1ccc(NC(=O)O[C@@H]2CO[C@@H]3[C@@H](NC(=O)COc4ccccc4)CO[C@H]23)cc1	2	7	428441	1974	-3615	Soluvel
ZINC04235591	COc1ccc(NC(=O)O[C@@H]2CO[C@@H]3[C@@H](NC(=O)c4ccc5c(c4)OCO5)CO[C@H]23)cc1	2	8	442424	1937	-3912	Soluvel
ZINC04235595	COc1ccc(NC(=O)O[C@@H]2CO[C@@H]3[C@@H](NC(=O)c4ccc(C)cc4)CO[C@H]23)cc1	2	6	412442	2517	-3997	Soluvel
ZINC04235597	COc1ccc(NC(=O)O[C@@H]2CO[C@@H]3[C@@H](NC(=O)C4CCC4)CO[C@H]23)cc1	2	6	376409	1695	-3054	Soluvel
ZINC04235603	COc1ccc(NC(=O)O[C@@H]2CO[C@@H]3[C@@H](NC(=O)Nc4cccc(C(F)(F)F)c4)CO[C@H]23)cc1	3	6	481427	3619	-5088	Insoluvel
ZINC04235605	COc1ccc(NC(=O)O[C@@H]2CO[C@@H]3[C@@H](NC(=O)Nc4ccc(C(C)C)cc4)CO[C@H]23)cc1	3	6	455511	3724	-4656	Insoluvel
ZINC04235607	COc1ccc(NC(=O)O[C@@H]2CO[C@@H]3[C@@H](NC(=O)Nc4cccc(C#N)c4)CO[C@H]23)cc1	3	7	438.44	2472	-4929	Insoluvel
ZINC04235611	COc1ccc(NC(=O)N[C@H]2CO[C@@H]3[C@H](OC(=O)Nc4ccc(OC)cc4)CO[C@H]23)cc1	3	7	443456	2609	-4038	Insoluvel
ZINC04235614	COc1ccc(NC(=O)O[C@@H]2CO[C@@H]3[C@@H](NC(=O)Nc4ccc(C(C)=O)cc4)CO[C@H]23)cc1	3	7	455467	2803	-4423	Insoluvel
ZINC04235626	COc1ccc(NC(=O)O[C@@H]2CO[C@@H]3[C@@H](NS(=O)(=O)c4ccc5ccccc5c4)CO[C@H]23)cc1	2	7	484.53	2.91	-5761	Insoluvel
ZINC04235628	COc1ccc(NC(=O)O[C@@H]2CO[C@@H]3[C@@H](NS(=O)(=O)c4cccc5cccnc45)CO[C@H]23)cc1	2	8	485518	2305	-5431	Insoluvel
ZINC04235630	COc1ccc(NC(=O)O[C@@H]2CO[C@@H]3[C@@H](NS(=O)(=O)c4ccccc4C#N)CO[C@H]23)cc1	2	8	459.48	1629	-4979	Insoluvel
ZINC04235632	COc1ccc(NC(=O)O[C@@H]2CO[C@@H]3[C@@H](NS(=O)(=O)c4cccs4)CO[C@H]23)cc1	2	8	440499	1818	-4460	Insoluvel
ZINC04235635	COc1ccc(NC(=O)O[C@@H]2CO[C@@H]3[C@@H](NS(=O)(=O)Cc4ccccc4)CO[C@H]23)cc1	2	7	448497	1898	-4578	Insoluvel
ZINC04235640	COc1ccc(NC(=O)O[C@@H]2CO[C@@H]3[C@@H](NS(=O)(=O)c4ccc(Cl)cc4)CO[C@H]23)cc1	2	7	468915	2.41	-5782	Insoluvel
ZINC04235643	CCCS(=O)(=O)N[C@H]1CO[C@@H]2[C@H](OC(=O)Nc3ccc(OC)cc3)CO[C@H]12	2	7	400453	1108	-3282	Soluvel
ZINC04235647	COc1ccc(NC(=O)O[C@@H]2CO[C@@H]3[C@@H](NC(=S)Nc4ccc(Cl)cc4)CO[C@H]23)cc1	3	6	463943	3419	-7065	Insoluvel
ZINC04235654	CC(C)c1ccc(NC(=O)O[C@@H]2CO[C@@H]3[C@@H](NC(=O)c4ccccc4)CO[C@H]23)cc1	2	5	410.47	3323	-4352	Insoluvel
ZINC04235657	COc1ccc(C(=O)N[C@H]2CO[C@@H]3[C@H](OC(=O)Nc4ccc(C(C)C)cc4)CO[C@H]23)cc1	2	6	440496	3332	-4382	Insoluvel
ZINC04235661	CC(C)c1ccc(NC(=O)O[C@@H]2CO[C@@H]3[C@@H](NC(=O)c4ccc(C(F)(F)F)cc4)CO[C@H]23)cc1	2	5	478467	4342	-5392	Insoluvel
ZINC04235664	CC(C)c1ccc(NC(=O)O[C@@H]2CO[C@@H]3[C@@H](NC(=O)c4ccco4)CO[C@H]23)cc1	2	6	400431	2916	-3637	Soluvel
ZINC04235668	CC(C)c1ccc(NC(=O)O[C@@H]2CO[C@@H]3[C@@H](NC(=O)c4cccs4)CO[C@H]23)cc1	2	6	416499	3385	-4397	Insoluvel
ZINC04235674	CC(C)c1ccc(NC(=O)O[C@@H]2CO[C@@H]3[C@@H](NC(=O)C4CC4)CO[C@H]23)cc1	2	5	374437	2.42	-3570	Soluvel
ZINC04235678	CC(C)c1ccc(NC(=O)O[C@@H]2CO[C@@H]3[C@@H](NC(=O)N4CCOCC4)CO[C@H]23)cc1	2	6	419478	1935	-2675	Soluvel
ZINC04235680	Cc1ccc(C(=O)N[C@H]2CO[C@@H]3[C@H](OC(=O)Nc4ccc(C(C)C)cc4)CO[C@H]23)cc1	2	5	424497	3632	-4658	Insoluvel
ZINC04235689	CC(C)c1ccc(NC(=O)O[C@@H]2CO[C@@H]3[C@@H](NC(=O)Nc4ccccc4)CO[C@H]23)cc1	3	5	425485	3715	-4602	Insoluvel
ZINC04235691	CC(C)c1ccc(NC(=O)O[C@@H]2CO[C@@H]3[C@@H](NC(=O)Nc4cccc(C(F)(F)F)c4)CO[C@H]23)cc1	3	5	493482	4734	-5692	Insoluvel
ZINC04235698	CC(C)c1ccc(NC(=O)O[C@@H]2CO[C@@H]3[C@@H](NC(=O)Nc4cccc(C#N)c4)CO[C@H]23)cc1	3	6	450495	3587	-5371	Insoluvel
ZINC04235700	CCNC(=O)N[C@H]1CO[C@@H]2[C@H](OC(=O)Nc3ccc(C(C)C)cc3)CO[C@H]12	3	5	377441	2212	-3085	Soluvel
ZINC04235702	COc1ccc(NC(=O)N[C@H]2CO[C@@H]3[C@H](OC(=O)Nc4ccc(C(C)C)cc4)CO[C@H]23)cc1	3	6	455511	3724	-4656	Insoluvel
ZINC04235705	CC(=O)c1ccc(NC(=O)N[C@H]2CO[C@@H]3[C@H](OC(=O)Nc4ccc(C(C)C)cc4)CO[C@H]23)cc1	3	6	467522	3918	-5042	Insoluvel
ZINC04235707	CC(C)c1ccc(NC(=O)O[C@@H]2CO[C@@H]3[C@@H](NC(=O)NCc4ccccc4)CO[C@H]23)cc1	3	5	439512	3393	-4274	Insoluvel
ZINC04235721	CC(C)c1ccc(NC(=O)O[C@@H]2CO[C@@H]3[C@@H](NS(=O)(=O)c4ccccc4C#N)CO[C@H]23)cc1	2	7	471535	2743	-5095	Insoluvel
ZINC04235723	CC(C)c1ccc(NC(=O)O[C@@H]2CO[C@@H]3[C@@H](NS(=O)(=O)c4cccs4)CO[C@H]23)cc1	2	7	452554	2933	-4633	Insoluvel
ZINC04235725	CC(C)c1ccc(NC(=O)O[C@@H]2CO[C@@H]3[C@@H](NS(=O)(=O)c4ccc(Cl)cc4)CO[C@H]23)cc1	2	6	480.97	3525	-5971	Insoluvel
ZINC04235729	CC(C)c1ccc(NC(=O)O[C@@H]2CO[C@@H]3[C@@H](NC(=S)Nc4ccc(Cl)cc4)CO[C@H]23)cc1	3	5	475998	4533	-7128	Insoluvel
ZINC04235735	CCNC(=O)O[C@@H]1CO[C@@H]2[C@@H](NC(=O)c3ccccc3)CO[C@H]12	2	5	320345	697	-2094	Soluvel
ZINC04235737	CCNC(=O)O[C@@H]1CO[C@@H]2[C@@H](NC(=O)c3ccc(OC)cc3)CO[C@H]12	2	6	350371	706	-2210	Soluvel
ZINC04235754	CCNC(=O)O[C@@H]1CO[C@@H]2[C@@H](NC(=O)c3ccc(C)cc3)CO[C@H]12	2	5	334372	1006	-2389	Soluvel
ZINC04235760	CCNC(=O)O[C@@H]1CO[C@@H]2[C@@H](NC(=O)Nc3ccccc3)CO[C@H]12	3	5	335.36	1089	-2288	Soluvel
ZINC04235761	CCNC(=O)O[C@@H]1CO[C@@H]2[C@@H](NC(=O)Nc3cccc(C(F)(F)F)c3)CO[C@H]12	3	5	403357	2108	-3360	Soluvel
ZINC04235763	CCNC(=O)O[C@@H]1CO[C@@H]2[C@@H](NC(=O)Nc3ccc(Oc4ccccc4)cc3)CO[C@H]12	3	6	427457	2881	-3901	Soluvel
ZINC04235766	CCNC(=O)O[C@@H]1CO[C@@H]2[C@@H](NC(=O)Nc3ccc(C(C)C)cc3)CO[C@H]12	3	5	377441	2212	-3028	Soluvel
ZINC04235768	CCNC(=O)O[C@@H]1CO[C@@H]2[C@@H](NC(=O)Nc3cccc(C#N)c3)CO[C@H]12	3	6	360.37	961	-2987	Soluvel
ZINC04235775	CCNC(=O)O[C@@H]1CO[C@@H]2[C@@H](NC(=O)Nc3ccc(C(C)=O)cc3)CO[C@H]12	3	6	377397	1292	-2750	Soluvel
ZINC04235779	CCNC(=O)O[C@@H]1CO[C@@H]2[C@@H](NS(=O)(=O)c3cc(OC)ccc3OC)CO[C@H]12	2	8	416452	263	-3023	Soluvel
ZINC04235781	CCNC(=O)O[C@@H]1CO[C@@H]2[C@@H](NS(=O)(=O)c3ccc4ccccc4c3)CO[C@H]12	2	6	406.46	1399	-3948	Soluvel
ZINC04235784	CCNC(=O)O[C@@H]1CO[C@@H]2[C@@H](NS(=O)(=O)c3ccccc3C#N)CO[C@H]12	2	7	381.41	117	-3130	Soluvel
ZINC04235793	CCNC(=O)O[C@@H]1CO[C@@H]2[C@@H](NC(=S)Nc3ccc(Cl)cc3)CO[C@H]12	3	5	385873	1907	-5610	Insoluvel
ZINC04235795	CC(=O)c1ccc(NC(=O)O[C@@H]2CO[C@@H]3[C@@H](NC(=O)c4ccccc4)CO[C@H]23)cc1	2	6	410426	2403	-4083	Insoluvel
ZINC04235797	COc1ccc(C(=O)N[C@H]2CO[C@@H]3[C@H](OC(=O)Nc4ccc(C(C)=O)cc4)CO[C@H]23)cc1	2	7	440452	2411	-4144	Insoluvel
ZINC04235800	CC(=O)c1ccc(NC(=O)O[C@@H]2CO[C@@H]3[C@@H](NC(=O)c4ccc(C(F)(F)F)cc4)CO[C@H]23)cc1	2	6	478423	3421	-5145	Insoluvel
ZINC04235802	CC(=O)c1ccc(NC(=O)O[C@@H]2CO[C@@H]3[C@@H](NC(=O)c4ccco4)CO[C@H]23)cc1	2	7	400387	1995	-3446	Soluvel
ZINC04235804	CC(=O)c1ccc(NC(=O)O[C@@H]2CO[C@@H]3[C@@H](NC(=O)c4cccs4)CO[C@H]23)cc1	2	7	416455	2464	-4225	Insoluvel
ZINC04235805	CC(=O)c1ccc(NC(=O)O[C@@H]2CO[C@@H]3[C@@H](NC(=O)COc4ccccc4)CO[C@H]23)cc1	2	7	440452	2168	-3993	Soluvel
ZINC04235809	CC(=O)c1ccc(NC(=O)O[C@@H]2CO[C@@H]3[C@@H](NC(=O)C4CC4)CO[C@H]23)cc1	2	6	374393	1499	-3196	Soluvel
ZINC04235813	CC(=O)c1ccc(NC(=O)O[C@@H]2CO[C@@H]3[C@@H](NC(=O)c4ccc5c(c4)OCO5)CO[C@H]23)cc1	2	8	454435	2131	-4303	Insoluvel
ZINC04235814	CC(=O)c1ccc(NC(=O)O[C@@H]2CO[C@@H]3[C@@H](NC(=O)N4CCOCC4)CO[C@H]23)cc1	2	7	419434	1014	-2453	Soluvel
ZINC04235815	CC(=O)c1ccc(NC(=O)O[C@@H]2CO[C@@H]3[C@@H](NC(=O)c4ccc(C)cc4)CO[C@H]23)cc1	2	6	424453	2711	-4368	Insoluvel
ZINC04235816	CC(=O)c1ccc(NC(=O)O[C@@H]2CO[C@@H]3[C@@H](NC(=O)C4CCC4)CO[C@H]23)cc1	2	6	388.42	1889	-3421	Soluvel
ZINC04235818	CC(=O)c1ccc(NC(=O)O[C@@H]2CO[C@@H]3[C@@H](NC(=O)Nc4ccccc4)CO[C@H]23)cc1	3	6	425441	2794	-4345	Insoluvel
ZINC04235821	CC(=O)c1ccc(NC(=O)O[C@@H]2CO[C@@H]3[C@@H](NC(=O)Nc4ccc(C(C)C)cc4)CO[C@H]23)cc1	3	6	467522	3918	-5042	Insoluvel
ZINC04235822	CC(=O)c1ccc(NC(=O)O[C@@H]2CO[C@@H]3[C@@H](NC(=O)Nc4cccc(C#N)c4)CO[C@H]23)cc1	3	7	450451	2666	-5204	Insoluvel
ZINC04235823	CCNC(=O)N[C@H]1CO[C@@H]2[C@H](OC(=O)Nc3ccc(C(C)=O)cc3)CO[C@H]12	3	6	377397	1292	-2801	Soluvel
ZINC04235824	COc1ccc(NC(=O)N[C@H]2CO[C@@H]3[C@H](OC(=O)Nc4ccc(C(C)=O)cc4)CO[C@H]23)cc1	3	7	455467	2803	-4423	Insoluvel
ZINC04235826	CC(=O)c1ccc(NC(=O)O[C@@H]2CO[C@@H]3[C@@H](NC(=O)NCc4ccccc4)CO[C@H]23)cc1	3	6	439468	2472	-4028	Insoluvel
ZINC04235829	CC(=O)c1ccc(NC(=O)O[C@@H]2CO[C@@H]3[C@@H](NS(=O)(=O)c4ccc5ccccc5c4)CO[C@H]23)cc1	2	7	496541	3104	-5868	Insoluvel
ZINC04235830	CC(=O)c1ccc(NC(=O)O[C@@H]2CO[C@@H]3[C@@H](NS(=O)(=O)c4ccccc4C#N)CO[C@H]23)cc1	2	8	471491	1823	-5090	Insoluvel
ZINC04235831	CC(=O)c1ccc(NC(=O)O[C@@H]2CO[C@@H]3[C@@H](NS(=O)(=O)c4cccs4)CO[C@H]23)cc1	2	8	452.51	2013	-4560	Insoluvel
ZINC04235832	CC(=O)c1ccc(NC(=O)O[C@@H]2CO[C@@H]3[C@@H](NS(=O)(=O)Cc4ccccc4)CO[C@H]23)cc1	2	7	460508	2092	-4713	Insoluvel
ZINC04235833	CC(=O)c1ccc(NC(=O)O[C@@H]2CO[C@@H]3[C@@H](NS(=O)(=O)c4ccc(Cl)cc4)CO[C@H]23)cc1	2	7	480926	2604	-5849	Insoluvel
ZINC04235835	CCCS(=O)(=O)N[C@H]1CO[C@@H]2[C@H](OC(=O)Nc3ccc(C(C)=O)cc3)CO[C@H]12	2	7	412464	1302	-3456	Soluvel
ZINC04235836	CC(=O)c1ccc(NC(=O)O[C@@H]2CO[C@@H]3[C@@H](NC(=S)Nc4ccc(Cl)cc4)CO[C@H]23)cc1	3	6	475954	3613	-7143	Insoluvel
ZINC04235842	CC(C)(C)CC(=O)N1CCN2C(=O)c3cc(-c4ccccc4)ccc3NC(=O)[C@H]2C1	1	3	405498	3395	-4822	Insoluvel
ZINC04235843	COc1ccc(-c2ccc3c(c2)C(=O)N2CCN(C(=O)CC(C)(C)C)C[C@@H]2C(=O)N3)cc1	1	4	435524	3404	-4919	Insoluvel
ZINC04235844	CSc1ccc(-c2ccc3c(c2)C(=O)N2CCN(C(=O)CC(C)(C)C)C[C@@H]2C(=O)N3)cc1	1	4	451592	4117	-5427	Insoluvel
ZINC04235846	CC(C)(C)CC(=O)N1CCN2C(=O)c3cc(-c4ccc5c(c4)OCO5)ccc3NC(=O)[C@H]2C1	1	5	449507	3124	-4921	Insoluvel
ZINC04235848	CC(C)(C)CC(=O)N1CCN2C(=O)c3cc(-c4ccco4)ccc3NC(=O)[C@H]2C1	1	4	395459	2988	-4053	Insoluvel
ZINC04235849	CC(C)(C)CC(=O)N1CCN2C(=O)c3cc(-c4ccc(Cl)cc4)ccc3NC(=O)[C@H]2C1	1	3	439943	4048	-5674	Insoluvel
ZINC04235850	CC(C)(C)CC(=O)N1CCN2C(=O)c3cc(Br)ccc3NC(=O)[C@H]2C1	1	3	408296	2.49	-4037	Insoluvel
ZINC04235851	CC(C)(C)CC(=O)N1CCN2C(=O)c3cc(-c4ccccc4F)ccc3NC(=O)[C@H]2C1	1	3	423488	3534	-5166	Insoluvel
ZINC04235852	CC(C)(C)CC(=O)N1CCN2C(=O)c3cc(-c4cccc(C(F)(F)F)c4)ccc3NC(=O)[C@H]2C1	1	3	473495	4414	-5801	Insoluvel
ZINC04235853	CC(C)(C)CC(=O)N1CCN2C(=O)c3cc(-c4ccsc4)ccc3NC(=O)[C@H]2C1	1	4	411527	3456	-4850	Insoluvel
ZINC04235854	CC(C)(C)CC(=O)N1CCN2C(=O)c3ccc(Cl)cc3NC(=O)[C@H]2C1	1	3	363845	2381	-4040	Insoluvel
ZINC04235864	COc1ccc(Cl)cc1-c1ccc2c(c1)C(=O)N1CCN(C(=O)C3CC3)C[C@@H]1C(=O)N2	1	4	439899	3031	-5658	Insoluvel
ZINC04235865	O=C1Nc2ccc(-c3cccc(C(F)(F)F)c3)cc2C(=O)N2CCN(C(=O)C3CC3)C[C@H]12	1	3	443425	3388	-5686	Insoluvel
ZINC04235875	NC(=O)C(=O)N1CCN2C(=O)c3cc(-c4ccsc4)ccc3NC(=O)[C@H]2C1	2	5	384417	506	-4006	Insoluvel
ZINC04235876	O=C1Nc2ccc(-c3ccccc3)cc2C(=O)N2CCN(C(=O)C3CCCCC3)C[C@H]12	1	3	417509	3539	-5350	Insoluvel
ZINC04235877	COc1ccc(-c2ccc3c(c2)C(=O)N2CCN(C(=O)C4CCCCC4)C[C@@H]2C(=O)N3)cc1	1	4	447535	3548	-5427	Insoluvel
ZINC04235880	O=C1Nc2ccc(-c3ccc4c(c3)OCO4)cc2C(=O)N2CCN(C(=O)C3CCCCC3)C[C@H]12	1	5	461518	3268	-5452	Insoluvel
ZINC04235882	O=C1Nc2ccc(-c3ccc(Cl)cc3)cc2C(=O)N2CCN(C(=O)C3CCCCC3)C[C@H]12	1	3	451954	4192	-6140	Insoluvel
ZINC04235883	O=C1Nc2ccc(Br)cc2C(=O)N2CCN(C(=O)C3CCCCC3)C[C@H]12	1	3	420307	2635	-4485	Insoluvel
ZINC04235884	O=C1Nc2ccc(-c3ccccc3F)cc2C(=O)N2CCN(C(=O)C3CCCCC3)C[C@H]12	1	3	435499	3678	-5687	Insoluvel
ZINC04235885	COc1ccc(Cl)cc1-c1ccc2c(c1)C(=O)N1CCN(C(=O)C3CCCCC3)C[C@@H]1C(=O)N2	1	4	481.98	4201	-6251	Insoluvel
ZINC04235886	O=C1Nc2ccc(-c3ccsc3)cc2C(=O)N2CCN(C(=O)C3CCCCC3)C[C@H]12	1	4	423538	3601	-5386	Insoluvel
ZINC04235887	O=C1Nc2cc(Cl)ccc2C(=O)N2CCN(C(=O)C3CCCCC3)C[C@H]12	1	3	375856	2525	-4530	Insoluvel
ZINC04235889	COCC(=O)N1CCN2C(=O)c3cc(-c4ccc(OC)cc4)ccc3NC(=O)[C@H]2C1	1	5	409442	1614	-3743	Soluvel
ZINC04235890	COCC(=O)N1CCN2C(=O)c3cc(-c4ccc(SC)cc4)ccc3NC(=O)[C@H]2C1	1	5	425.51	2327	-4356	Insoluvel
ZINC04235892	COCC(=O)N1CCN2C(=O)c3cc(-c4ccc5c(c4)OCO5)ccc3NC(=O)[C@H]2C1	1	6	423425	1334	-3887	Soluvel
ZINC04235895	COCC(=O)N1CCN2C(=O)c3cc(Br)ccc3NC(=O)[C@H]2C1	1	4	382214	701	-3056	Soluvel
ZINC04235897	COCC(=O)N1CCN2C(=O)c3cc(-c4cccc(C(F)(F)F)c4)ccc3NC(=O)[C@H]2C1	1	4	447413	2624	-4716	Insoluvel
ZINC04235899	COCC(=O)N1CCN2C(=O)c3ccc(Cl)cc3NC(=O)[C@H]2C1	1	4	337763	591	-3032	Soluvel
ZINC04235900	O=C1Nc2ccc(-c3ccccc3)cc2C(=O)N2CCN(C(=O)c3cccs3)C[C@H]12	1	4	417.49	3334	-5839	Insoluvel
ZINC04235903	O=C1Nc2ccc(-c3ccc4c(c3)OCO4)cc2C(=O)N2CCN(C(=O)c3cccs3)C[C@H]12	1	6	461499	3063	-6096	Insoluvel
ZINC04235905	O=C1Nc2ccc(Br)cc2C(=O)N2CCN(C(=O)c3cccs3)C[C@H]12	1	4	420288	2429	-5005	Insoluvel
ZINC04235906	O=C1Nc2ccc(-c3ccccc3F)cc2C(=O)N2CCN(C(=O)c3cccs3)C[C@H]12	1	4	435.48	3473	-6251	Insoluvel
ZINC04235907	COc1ccc(Cl)cc1-c1ccc2c(c1)C(=O)N1CCN(C(=O)c3cccs3)C[C@@H]1C(=O)N2	1	5	481961	3996	-6893	Insoluvel
ZINC04235908	O=C1Nc2ccc(-c3cccc(C(F)(F)F)c3)cc2C(=O)N2CCN(C(=O)c3cccs3)C[C@H]12	1	4	485487	4353	-6804	Insoluvel
ZINC04235909	O=C1Nc2ccc(-c3ccc4c(c3)OCO4)cc2C(=O)N2CCN(C(=O)c3ccccc3)C[C@H]12	1	5	455.47	3001	-5865	Insoluvel
ZINC04235911	O=C1Nc2ccc(-c3ccc(Cl)cc3)cc2C(=O)N2CCN(C(=O)c3ccccc3)C[C@H]12	1	3	445906	3926	-6345	Insoluvel
ZINC04235912	O=C1Nc2ccc(Br)cc2C(=O)N2CCN(C(=O)c3ccccc3)C[C@H]12	1	3	414259	2368	-4752	Insoluvel
ZINC04235913	O=C1Nc2ccc(-c3ccccc3F)cc2C(=O)N2CCN(C(=O)c3ccccc3)C[C@H]12	1	3	429451	3412	-6057	Insoluvel
ZINC04235914	O=C1Nc2ccc(-c3cccc(C(F)(F)F)c3)cc2C(=O)N2CCN(C(=O)c3ccccc3)C[C@H]12	1	3	479458	4291	-6557	Insoluvel
ZINC04235915	O=C1Nc2cc(Cl)ccc2C(=O)N2CCN(C(=O)c3ccccc3)C[C@H]12	1	3	369808	2259	-4779	Insoluvel
ZINC04235916	O=C1Nc2ccc(-c3ccccc3)cc2C(=O)N2CCN(C(=O)c3cccc(F)c3)C[C@H]12	1	3	429451	3412	-6111	Insoluvel
ZINC04235917	COc1ccc(-c2ccc3c(c2)C(=O)N2CCN(C(=O)c4cccc(F)c4)C[C@@H]2C(=O)N3)cc1	1	4	459477	3.42	-6101	Insoluvel
ZINC04235920	COc1ccc(-c2ccc3c(c2)C(=O)N2CCN(C(=O)c4cccc(F)c4)C[C@@H]2C(=O)N3)c(OC)c1	1	5	489503	3429	-6018	Insoluvel
ZINC04235921	O=C1Nc2ccc(-c3ccco3)cc2C(=O)N2CCN(C(=O)c3cccc(F)c3)C[C@H]12	1	4	419412	3005	-5407	Insoluvel
ZINC04235922	O=C1Nc2ccc(Br)cc2C(=O)N2CCN(C(=O)c3cccc(F)c3)C[C@H]12	1	3	432249	2507	-5215	Insoluvel
ZINC04235924	O=C1Nc2ccc(-c3cccc(C(F)(F)F)c3)cc2C(=O)N2CCN(C(=O)c3cccc(F)c3)C[C@H]12	1	3	497448	4.43	-6900	Insoluvel
ZINC04235925	O=C1Nc2ccc(-c3cccs3)cc2C(=O)N2CCN(C(=O)c3cccc(F)c3)C[C@H]12	1	4	435.48	3473	-6319	Insoluvel
ZINC04235927	COc1ccc(-c2ccc3c(c2)C(=O)N2CCN(C(=O)COc4ccccc4)C[C@@H]2C(=O)N3)cc1	1	5	471513	3046	-5563	Insoluvel
ZINC04235928	O=C1Nc2ccc(-c3ccc4c(c3)OCO4)cc2C(=O)N2CCN(C(=O)COc3ccccc3)C[C@H]12	1	6	485496	2766	-5654	Insoluvel
ZINC04235930	O=C1Nc2ccc(-c3ccc(Cl)cc3)cc2C(=O)N2CCN(C(=O)COc3ccccc3)C[C@H]12	1	4	475932	3691	-6378	Insoluvel
ZINC04235935	COc1ccc(-c2ccc3c(c2)C(=O)N2CCN(C(=O)c4cccnc4)C[C@@H]2C(=O)N3)cc1	1	5	442475	2676	-5096	Insoluvel
ZINC04235937	O=C1Nc2ccc(-c3ccc4c(c3)OCO4)cc2C(=O)N2CCN(C(=O)c3cccnc3)C[C@H]12	1	6	456458	2396	-5310	Insoluvel
ZINC04235938	COc1ccc(-c2ccc3c(c2)C(=O)N2CCN(C(=O)c4cccnc4)C[C@@H]2C(=O)N3)c(OC)c1	1	6	472501	2685	-5027	Insoluvel
ZINC04235939	O=C1Nc2ccc(-c3ccc(Cl)cc3)cc2C(=O)N2CCN(C(=O)c3cccnc3)C[C@H]12	1	4	446894	3321	-5872	Insoluvel
ZINC04235940	O=C1Nc2ccc(-c3ccccc3F)cc2C(=O)N2CCN(C(=O)c3cccnc3)C[C@H]12	1	4	430439	2807	-5483	Insoluvel
ZINC04235941	COc1ccc(Cl)cc1-c1ccc2c(c1)C(=O)N1CCN(C(=O)c3cccnc3)C[C@@H]1C(=O)N2	1	5	476.92	3.33	-5915	Insoluvel
ZINC04235942	O=C1Nc2ccc(-c3cccs3)cc2C(=O)N2CCN(C(=O)c3cccnc3)C[C@H]12	1	5	418478	2729	-5301	Insoluvel
ZINC04235966	O=C1Nc2ccc(-c3ccc4c(c3)OCO4)cc2C(=O)N2CCN(C(=O)C3CCNCC3)C[C@H]12	2	5	462506	1687	-4063	Insoluvel
ZINC04235968	O=C1Nc2ccc(-c3ccco3)cc2C(=O)N2CCN(C(=O)C3CCNCC3)C[C@H]12	2	4	408458	1551	-3285	Soluvel
ZINC04235970	O=C1Nc2ccc(-c3ccccc3F)cc2C(=O)N2CCN(C(=O)C3CCNCC3)C[C@H]12	2	3	436487	2097	-4224	Insoluvel
ZINC04235971	COc1ccc(Cl)cc1-c1ccc2c(c1)C(=O)N1CCN(C(=O)C3CCNCC3)C[C@@H]1C(=O)N2	2	4	482968	2.62	-4476	Insoluvel
ZINC04235972	O=C1Nc2ccc(-c3cccc(C(F)(F)F)c3)cc2C(=O)N2CCN(C(=O)C3CCNCC3)C[C@H]12	2	3	486494	2977	-4772	Insoluvel
ZINC04235975	O=C1Nc2ccc(-c3ccccc3)cc2C(=O)N2CCN(C(=O)CO)C[C@H]12	2	4	365389	951	-3277	Soluvel
ZINC04235977	O=C1Nc2ccc(-c3ccc4c(c3)OCO4)cc2C(=O)N2CCN(C(=O)CO)C[C@H]12	2	6	409398	0.68	-3605	Soluvel
ZINC04235979	O=C1Nc2ccc(-c3ccc(Cl)cc3)cc2C(=O)N2CCN(C(=O)CO)C[C@H]12	2	4	399834	1604	-3982	Soluvel
ZINC04235980	O=C1Nc2ccc(-c3ccccc3F)cc2C(=O)N2CCN(C(=O)CO)C[C@H]12	2	4	383379	1.09	-3628	Soluvel
ZINC04235981	COc1ccc(Cl)cc1-c1ccc2c(c1)C(=O)N1CCN(C(=O)CO)C[C@@H]1C(=O)N2	2	5	429.86	1613	-4079	Insoluvel
ZINC04235983	O=C1Nc2ccc(-c3ccsc3)cc2C(=O)N2CCN(C(=O)CO)C[C@H]12	2	5	371418	1012	-3341	Soluvel
ZINC04235987	O=C1Nc2ccc(-c3ccccc3F)cc2C(=O)N2CCN(C(=O)[C@@H](O)c3ccccc3)C[C@H]12	2	4	459477	2831	-4927	Insoluvel
ZINC04235998	O=C1Nc2ccc(-c3ccccc3)cc2C(=O)N2CCN(C(=O)NC3CCCCC3)C[C@H]12	2	3	432524	3474	-5346	Insoluvel
ZINC04236001	O=C1Nc2ccc(-c3ccc4c(c3)OCO4)cc2C(=O)N2CCN(C(=O)NC3CCCCC3)C[C@H]12	2	5	476533	3203	-5496	Insoluvel
ZINC04236002	O=C1Nc2ccc(-c3ccco3)cc2C(=O)N2CCN(C(=O)NC3CCCCC3)C[C@H]12	2	4	422485	3067	-4569	Insoluvel
ZINC04236003	O=C1Nc2ccc(-c3ccc(Cl)cc3)cc2C(=O)N2CCN(C(=O)NC3CCCCC3)C[C@H]12	2	3	466969	4128	-5963	Insoluvel
ZINC04236005	O=C1Nc2ccc(-c3ccccc3F)cc2C(=O)N2CCN(C(=O)NC3CCCCC3)C[C@H]12	2	3	450514	3614	-5711	Insoluvel
ZINC04236020	O=C1Nc2ccc(-c3ccc4c(c3)OCO4)cc2C(=O)N2CCN(C(=O)C3CCCC3)C[C@@H]12	1	5	447491	2878	-5244	Insoluvel
ZINC04236022	COc1ccc(Cl)cc1-c1ccc2c(c1)C(=O)N1CCN(C(=O)C3CCCC3)C[C@H]1C(=O)N2	1	4	467953	3811	-6055	Insoluvel
ZINC04236026	O=C1Nc2ccc(-c3ccco3)cc2C(=O)N2CCN(C(=O)c3ccco3)C[C@@H]12	1	5	391383	2459	-4260	Insoluvel
ZINC04236028	O=C1Nc2ccc(-c3ccccc3F)cc2C(=O)N2CCN(C(=O)c3ccco3)C[C@@H]12	1	4	419412	3005	-5363	Insoluvel
ZINC04236029	COc1ccc(Cl)cc1-c1ccc2c(c1)C(=O)N1CCN(C(=O)c3ccco3)C[C@H]1C(=O)N2	1	5	465893	3528	-5868	Insoluvel
ZINC04236030	O=C1Nc2ccc(-c3cccc(C(F)(F)F)c3)cc2C(=O)N2CCN(C(=O)c3ccco3)C[C@@H]12	1	4	469419	3884	-5896	Insoluvel
ZINC04236036	O=C1Nc2ccc(-c3ccccc3F)cc2C(=O)N2CCN(C(=O)c3ccc(C(F)(F)F)cc3)C[C@@H]12	1	3	497448	4.43	-6860	Insoluvel
ZINC04236039	O=C1Nc2ccc(-c3ccccc3)cc2C(=O)N2CCN(C(=O)c3cnccn3)C[C@@H]12	1	5	413437	2063	-4716	Insoluvel
ZINC04236041	O=C1Nc2ccc(-c3ccc4c(c3)OCO4)cc2C(=O)N2CCN(C(=O)c3cnccn3)C[C@@H]12	1	7	457446	1791	-4948	Insoluvel
ZINC04236045	O=C1Nc2ccc(-c3ccsc3)cc2C(=O)N2CCN(C(=O)c3cnccn3)C[C@@H]12	1	6	419466	2124	-4939	Insoluvel
ZINC04236070	CC(C)NC(=O)N1CCN2C(=O)c3cc(-c4ccc(Cl)cc4)ccc3NC(=O)[C@H]2C1	2	3	426904	3204	-5105	Insoluvel
ZINC04236071	CC(C)NC(=O)N1CCN2C(=O)c3cc(-c4ccccc4F)ccc3NC(=O)[C@H]2C1	2	3	410449	2689	-4840	Insoluvel
ZINC04236075	COc1ccc(Cl)cc1-c1ccc2c(c1)C(=O)N1CCN(C(=O)CSC)C[C@@H]1C(=O)N2	1	5	459955	2984	-5618	Insoluvel
ZINC04236081	CC(=O)N1CCN2C(=O)c3cc(-c4ccc5c(c4)OCO5)ccc3NC(=O)[C@H]2C1	1	5	393399	1707	-4331	Insoluvel
ZINC04236082	COc1ccc(Cl)cc1-c1ccc2c(c1)C(=O)N1CCN(C(C)=O)C[C@@H]1C(=O)N2	1	4	413861	2641	-5109	Insoluvel
ZINC04236083	CC(=O)N1CCC(C(=O)N2CCN3C(=O)c4cc(-c5ccccc5)ccc4NC(=O)[C@H]3C2)CC1	1	4	460534	2217	-4437	Insoluvel
ZINC04236088	N[C@H]1CO[C@@H]2[C@H](OC(=O)Nc3cccc4ccccc34)CO[C@H]12	2	4	314341	1882	-2786	Soluvel
ZINC04236091	CC(C)c1ccc(NC(=O)O[C@@H]2CO[C@@H]3[C@@H](N)CO[C@H]23)cc1	2	4	306362	1852	-2373	Soluvel
ZINC04236094	O=C(N[C@H]1CO[C@@H]2[C@H](O)CO[C@H]12)c1ccccc1	2	4	249266	-57	-1482	Soluvel
ZINC04236095	COc1ccc(C(=O)N[C@H]2CO[C@@H]3[C@H](O)CO[C@H]23)cc1	2	5	279292	-48	-1697	Soluvel
ZINC04236100	COCC(=O)N[C@H]1CO[C@@H]2[C@H](O)CO[C@H]12	2	5	217221	-1724	-242	Soluvel
ZINC04236101	O=C(N[C@H]1CO[C@@H]2[C@H](O)CO[C@H]12)C1CC1	2	4	213233	-0.96	-586	Soluvel
ZINC04236102	CC(C)(C)C(=O)N[C@H]1CO[C@@H]2[C@H](O)CO[C@H]12	2	4	229276	-324	-801	Soluvel
ZINC04236103	CC(C)(C)CC(=O)N[C@H]1CO[C@@H]2[C@H](O)CO[C@H]12	2	4	243303	66	-1030	Soluvel
ZINC04236104	CC(=O)N[C@H]1CO[C@@H]2[C@H](O)CO[C@H]12	2	4	187195	-1.35	-175	Soluvel
ZINC04236107	Cc1ccc(C(=O)N[C@H]2CO[C@@H]3[C@H](O)CO[C@H]23)cc1	2	4	263293	252	-1799	Soluvel
ZINC04236108	CCC(CC)C(=O)N[C@H]1CO[C@@H]2[C@H](O)CO[C@H]12	2	4	243303	66	-1071	Soluvel
ZINC04236110	COc1cc(C(=O)N[C@H]2CO[C@@H]3[C@H](O)CO[C@H]23)cc(OC)c1OC	2	7	339344	-31	-1926	Soluvel
ZINC04236114	O=C(Nc1cccc2ccccc12)N[C@H]1CO[C@@H]2[C@H](O)CO[C@H]12	3	4	314341	1488	-2889	Soluvel
ZINC04236115	O=C(Nc1ccc(Oc2ccccc2)cc1)N[C@H]1CO[C@@H]2[C@H](O)CO[C@H]12	3	5	356378	2127	-3308	Soluvel
ZINC04236117	COc1ccc(NC(=O)N[C@H]2CO[C@@H]3[C@H](O)CO[C@H]23)cc1	3	5	294307	344	-1888	Soluvel
ZINC04236120	Cc1ccc(S(=O)(=O)N[C@H]2CO[C@@H]3[C@H](O)CO[C@H]23)cc1	2	5	299348	-0.2	-1954	Soluvel
ZINC04236121	CC(=O)Nc1ccc(S(=O)(=O)N[C@H]2CO[C@@H]3[C@H](O)CO[C@H]23)cc1	3	6	342373	-0.55	-2175	Soluvel
ZINC04236124	N#Cc1ccccc1S(=O)(=O)N[C@H]1CO[C@@H]2[C@H](O)CO[C@H]12	2	6	310331	-636	-2151	Soluvel
ZINC04236127	O=S(=O)(N[C@H]1CO[C@@H]2[C@H](O)CO[C@H]12)c1ccc(Cl)cc1	2	5	319766	145	-2603	Soluvel
ZINC04236131	COc1ccc(C(=O)N2C[C@@H]3C[C@H](C2)c2ccc(NC(=O)C4CC4)c(=O)n2C3)cc1	1	5	407.47	2465	-5094	Insoluvel
ZINC04236133	COc1ccc(C(=O)N2C[C@@H]3C[C@H](C2)c2ccc(NC(=O)c4ccco4)c(=O)n2C3)cc1	1	6	433464	2962	-5273	Insoluvel
ZINC04236134	COc1ccc(C(=O)N2C[C@@H]3C[C@H](C2)c2ccc(NC(=O)c4ccc(F)cc4)c(=O)n2C3)cc1	1	5	461493	3508	-6513	Insoluvel
ZINC04236135	COc1ccc(C(=O)N2C[C@@H]3C[C@H](C2)c2ccc(NC(=O)c4cccs4)c(=O)n2C3)cc1	1	6	449532	3.43	-5996	Insoluvel
ZINC04236138	COc1ccc(C(=O)N2C[C@@H]3C[C@H](C2)c2ccc(NC(=O)c4cccc(C(=O)O)c4)c(=O)n2C3)cc1	1	7	487512	3067	-5674	Insoluvel
ZINC04236140	COc1ccc(C(=O)N2C[C@@H]3C[C@H](C2)c2ccc(NC(=O)c4ccncc4)c(=O)n2C3)cc1	1	6	444491	2764	-5462	Insoluvel
ZINC04236142	COc1ccc(C(=O)N2C[C@@H]3C[C@H](C2)c2ccc(NC(=O)Nc4ccc(Cl)cc4)c(=O)n2C3)cc1	2	5	492963	4414	-7060	Insoluvel
ZINC04236144	N#Cc1ccc(C(=O)Nc2ccc3n(c2=O)C[C@H]2C[C@@H]3CN(C(=O)c3ccccc3)C2)cc1	1	5	438487	3232	-6366	Insoluvel
ZINC04236145	O=C(Nc1ccc2n(c1=O)C[C@H]1C[C@@H]2CN(C(=O)c2ccccc2)C1)c1ccco1	1	5	403438	2953	-5066	Insoluvel
ZINC04236146	O=C(Nc1ccc2n(c1=O)C[C@H]1C[C@@H]2CN(C(=O)c2ccccc2)C1)c1ccc(F)cc1	1	4	431467	3499	-6312	Insoluvel
ZINC04236147	COc1ccc(CC(=O)Nc2ccc3n(c2=O)C[C@H]2C[C@@H]3CN(C(=O)c3ccccc3)C2)cc1	1	5	457.53	3298	-6195	Insoluvel
ZINC04236148	O=C(Nc1ccc2n(c1=O)C[C@H]1C[C@@H]2CN(C(=O)c2ccccc2)C1)c1ccc(-c2ccccc2)cc1	1	4	489575	5027	-7438	Insoluvel
ZINC04236149	O=C(Nc1ccc2n(c1=O)C[C@H]1C[C@@H]2CN(C(=O)c2ccccc2)C1)c1cccs1	1	5	419506	3422	-5671	Insoluvel
ZINC04236153	O=C(Nc1ccc(Cl)cc1)Nc1ccc2n(c1=O)C[C@H]1C[C@@H]2CN(C(=O)c2ccccc2)C1	2	4	462937	4405	-6841	Insoluvel
ZINC04236154	CC(C)(C)CC(=O)N1C[C@@H]2C[C@H](C1)c1ccc(NC(=O)C3CC3)c(=O)n1C2	1	4	371481	2579	-4356	Insoluvel
ZINC04236155	CC(C)(C)CC(=O)N1C[C@@H]2C[C@H](C1)c1ccc(NC(=O)c3ccc(C#N)cc3)c(=O)n1C2	1	5	432524	3354	-5628	Insoluvel
ZINC04236156	CC(C)(C)CC(=O)N1C[C@@H]2C[C@H](C1)c1ccc(NC(=O)c3ccco3)c(=O)n1C2	1	5	397475	3076	-4422	Insoluvel
ZINC04236157	CC(C)(C)CC(=O)N1C[C@@H]2C[C@H](C1)c1ccc(NC(=O)c3ccc(F)cc3)c(=O)n1C2	1	4	425504	3622	-5613	Insoluvel
ZINC04236158	COc1ccc(CC(=O)Nc2ccc3n(c2=O)C[C@H]2C[C@@H]3CN(C(=O)CC(C)(C)C)C2)cc1	1	5	451567	3.42	-5674	Insoluvel
ZINC04236159	CC(C)(C)CC(=O)N1C[C@@H]2C[C@H](C1)c1ccc(NC(=O)c3cccs3)c(=O)n1C2	1	5	413543	3544	-4968	Insoluvel
ZINC04236163	CC(C)(C)CC(=O)N1C[C@@H]2C[C@H](C1)c1ccc(NC(=O)c3ccncc3)c(=O)n1C2	1	5	408502	2878	-4570	Insoluvel
ZINC04236164	CC(C)(C)CC(=O)N1C[C@@H]2C[C@H](C1)c1ccc(NC(=O)Nc3cccc(F)c3)c(=O)n1C2	2	4	440519	4013	-5749	Insoluvel
ZINC04236165	CC(C)(C)CC(=O)N1C[C@@H]2C[C@H](C1)c1ccc(NC(=O)Nc3ccc(Cl)cc3)c(=O)n1C2	2	4	456974	4528	-6347	Insoluvel
ZINC04236169	COc1ccc(CC(=O)Nc2ccc3n(c2=O)C[C@H]2C[C@@H]3CN(C(=O)C(=O)O)C2)cc1	1	7	425441	1068	-4061	Insoluvel
ZINC04236172	CC(=O)Nc1ccc2n(c1=O)C[C@H]1C[C@@H]2CN(C(=O)COc2ccccc2)C1	1	5	381432	1831	-4309	Insoluvel
ZINC04236173	N#Cc1ccc(C(=O)Nc2ccc3n(c2=O)C[C@H]2C[C@@H]3CN(C(=O)COc3ccccc3)C2)cc1	1	6	468513	2997	-6488	Insoluvel
ZINC04236174	O=C(Nc1ccc2n(c1=O)C[C@H]1C[C@@H]2CN(C(=O)COc2ccccc2)C1)c1ccco1	1	6	433464	2718	-5109	Insoluvel
ZINC04236177	O=C(Nc1ccc2n(c1=O)C[C@H]1C[C@@H]2CN(C(=O)COc2ccccc2)C1)c1cccs1	1	6	449532	3187	-5834	Insoluvel
ZINC04236178	O=C(Nc1ccc2n(c1=O)C[C@H]1C[C@@H]2CN(C(=O)COc2ccccc2)C1)c1cnccn1	1	7	445479	1915	-4878	Insoluvel
ZINC04236179	COCCC(=O)Nc1ccc2n(c1=O)C[C@H]1C[C@@H]2CN(C(=O)COc2ccccc2)C1	1	6	425485	1848	-4166	Insoluvel
ZINC04236180	O=C(Nc1ccc2n(c1=O)C[C@H]1C[C@@H]2CN(C(=O)COc2ccccc2)C1)c1ccncc1	1	6	444491	2.52	-5310	Insoluvel
ZINC04236181	O=C(Nc1cccc(F)c1)Nc1ccc2n(c1=O)C[C@H]1C[C@@H]2CN(C(=O)COc2ccccc2)C1	2	5	476508	3656	-6456	Insoluvel
ZINC04236185	COCCC(=O)N1C[C@@H]2C[C@H](C1)c1ccc(NC(=O)c3ccco3)c(=O)n1C2	1	6	385.42	1676	-3439	Soluvel
ZINC04236186	COCCC(=O)N1C[C@@H]2C[C@H](C1)c1ccc(NC(=O)c3ccc(F)cc3)c(=O)n1C2	1	5	413449	2222	-4579	Insoluvel
ZINC04236187	COCCC(=O)N1C[C@@H]2C[C@H](C1)c1ccc(NC(=O)c3ccc(C(F)(F)F)cc3)c(=O)n1C2	1	5	463456	3102	-5337	Insoluvel
ZINC04236189	COCCC(=O)N1C[C@@H]2C[C@H](C1)c1ccc(NC(=O)c3ccc(-c4ccccc4)cc3)c(=O)n1C2	1	5	471557	3.75	-5964	Insoluvel
ZINC04236190	COCCC(=O)N1C[C@@H]2C[C@H](C1)c1ccc(NC(=O)c3cccs3)c(=O)n1C2	1	6	401488	2144	-4077	Insoluvel
ZINC04236192	COCCC(=O)N1C[C@@H]2C[C@H](C1)c1ccc(NC(=O)Nc3cccc(F)c3)c(=O)n1C2	2	5	428464	2614	-4716	Insoluvel
ZINC04236195	O=C(O)c1cccc(C(=O)N2C[C@@H]3C[C@H](C2)c2ccc(NC(=O)c4ccc(F)cc4)c(=O)n2C3)c1	1	6	475476	3197	-5916	Insoluvel
ZINC04236197	O=C(O)c1cccc(C(=O)N2C[C@@H]3C[C@H](C2)c2ccc(NC(=O)c4cccs4)c(=O)n2C3)c1	1	7	463515	3.12	-5395	Insoluvel
ZINC04236199	N#Cc1ccc(C(=O)Nc2ccc3n(c2=O)C[C@H]2C[C@@H]3CN(C(=O)NC3CCCCC3)C2)cc1	2	5	459.55	3434	-6102	Insoluvel
ZINC04236200	O=C(Nc1ccc2n(c1=O)C[C@H]1C[C@@H]2CN(C(=O)NC2CCCCC2)C1)c1ccco1	2	5	424501	3155	-4831	Insoluvel
ZINC04236201	O=C(Nc1ccc2n(c1=O)C[C@H]1C[C@@H]2CN(C(=O)NC2CCCCC2)C1)c1ccc(F)cc1	2	4	452.53	3701	-6034	Insoluvel
ZINC04236202	O=C(Nc1ccc2n(c1=O)C[C@H]1C[C@@H]2CN(C(=O)NC2CCCCC2)C1)c1cccs1	2	5	440569	3624	-5445	Insoluvel
ZINC04236203	O=C(Nc1ccc2n(c1=O)C[C@H]1C[C@@H]2CN(C(=O)NC2CCCCC2)C1)c1cnccn1	2	6	436516	2352	-4599	Insoluvel
ZINC04236204	O=C(Nc1ccc2n(c1=O)C[C@H]1C[C@@H]2CN(C(=O)NC2CCCCC2)C1)c1ccccn1	2	5	435528	2957	-5171	Insoluvel
ZINC04236206	O=C(Nc1ccc2n(c1=O)C[C@H]1C[C@@H]2CN(C(=O)NC2CCCCC2)C1)c1ccncc1	2	5	435528	2957	-4997	Insoluvel
ZINC04236207	CC(=O)c1ccc(NC(=O)Nc2ccc3n(c2=O)C[C@H]2C[C@@H]3CN(C(=O)NC3CCCCC3)C2)cc1	3	5	491592	4156	-6130	Insoluvel
ZINC04236208	COc1cc(NC(=O)N2C[C@@H]3C[C@H](C2)c2ccc(NC(=O)C4CC4)c(=O)n2C3)cc(OC)c1	2	6	452511	2865	-5557	Insoluvel
ZINC04236212	COc1cc(NC(=O)N2C[C@@H]3C[C@H](C2)c2ccc(NC(=O)c4cccs4)c(=O)n2C3)cc(OC)c1	2	7	494573	3831	-6439	Insoluvel
ZINC04236214	O=C(Nc1ccc2n(c1=O)C[C@H]1C[C@@H]2CN(C(=O)Nc2ccccc2)C1)c1ccncc1	2	5	429.48	3147	-5524	Insoluvel
ZINC04236215	O=C(Nc1ccc2n(c1=O)C[C@H]1C[C@@H]2CN(CC2CCCCC2)C1)C1CC1	2	3	369509	3196	-4271	Insoluvel
ZINC04236216	O=C(Nc1ccc2n(c1=O)C[C@H]1C[C@@H]2CN(CC2CCCCC2)C1)C1CCCCC1	2	3	411.59	4367	-5174	Insoluvel
ZINC04236217	O=C(Nc1ccc2n(c1=O)C[C@H]1C[C@@H]2CN(CC2CCCCC2)C1)c1ccccc1	2	3	405542	4.1	-5092	Insoluvel
ZINC04236223	CN(C)CC(=O)Nc1ccc2n(c1=O)C[C@H]1C[C@@H]2CN(CC2CCCCC2)C1	2	4	386.54	2348	-2842	Soluvel
ZINC04236227	O=C(Nc1ccc2n(c1=O)C[C@H]1C[C@@H]2CN(CC2CCCCC2)C1)c1ccncc1	2	4	406.53	3495	-4427	Insoluvel
ZINC04236230	O=C(Nc1ccc2n(c1=O)C[C@H]1C[C@@H]2CN(CCCc2ccccc2)C1)C1CCCCC1	2	3	433596	4419	-5487	Insoluvel
ZINC04236233	O=C(Nc1ccc2n(c1=O)C[C@H]1C[C@@H]2CN(CCCc2ccccc2)C1)c1ccco1	2	4	417509	3746	-4735	Insoluvel
ZINC04236234	O=C(Nc1ccc2n(c1=O)C[C@H]1C[C@@H]2CN(CCCc2ccccc2)C1)c1ccc(F)cc1	2	3	445538	4292	-5858	Insoluvel
ZINC04236235	O=C(Nc1ccc2n(c1=O)C[C@H]1C[C@@H]2CN(CCCc2ccccc2)C1)c1cccs1	2	4	433577	4214	-5371	Insoluvel
ZINC04236237	COCCC(=O)Nc1ccc2n(c1=O)C[C@H]1C[C@@H]2CN(CCCc2ccccc2)C1	2	4	409.53	2875	-4129	Insoluvel
ZINC04236240	O=C(Nc1ccc2n(c1=O)C[C@H]1C[C@@H]2CN(CCCc2ccccc2)C1)c1ccncc1	2	4	428536	3548	-4858	Insoluvel
ZINC04236243	O=C(Nc1ccc2n(c1=O)C[C@H]1C[C@@H]2CN(c2ncccn2)C1)C1CCCCC1	1	6	393491	2781	-4884	Insoluvel
ZINC04236244	O=C(Nc1ccc2n(c1=O)C[C@H]1C[C@@H]2CN(c2ncccn2)C1)c1ccccc1	1	6	387443	2514	-5075	Insoluvel
ZINC04236246	O=C(Nc1ccc2n(c1=O)C[C@H]1C[C@@H]2CN(c2ncccn2)C1)c1ccc(C(F)(F)F)cc1	1	6	455.44	3533	-6317	Insoluvel
ZINC04236247	O=C(Nc1ccc2n(c1=O)C[C@H]1C[C@@H]2CN(c2ncccn2)C1)c1ccc(F)cc1	1	6	405433	2653	-5589	Insoluvel
ZINC04236249	O=C(Nc1ccc2n(c1=O)C[C@H]1C[C@@H]2CN(c2ncccn2)C1)c1ccncc1	1	7	388431	1909	-4434	Insoluvel
ZINC04236252	O=C(Nc1ccc(Cl)cc1)Nc1ccc2n(c1=O)C[C@H]1C[C@@H]2CN(c2ncccn2)C1	2	6	436903	3559	-6389	Insoluvel
ZINC04236254	COc1cc(NC(=O)Nc2ccc3n(c2=O)C[C@H]2C[C@@H]3CN(c3ncccn3)C2)cc(OC)c1	2	8	462.51	2923	-5887	Insoluvel
ZINC04236284	COc1ccc(C(=O)Nc2ccc3n(c2=O)C[C@H]2C[C@@H]3CN(S(=O)(=O)c3ccccc3)C2)cc1	1	6	479558	2917	-5874	Insoluvel
ZINC04236285	COc1ccc(C(=O)Nc2ccc3n(c2=O)C[C@H]2C[C@@H]3CN(S(=O)(=O)c3ccc(C)cc3)C2)cc1	1	6	493585	3226	-6144	Insoluvel
ZINC04236286	COc1ccc(C(=O)Nc2ccc3n(c2=O)C[C@H]2C[C@@H]3CN(S(C)(=O)=O)C2)cc1	1	6	417487	1488	-4469	Insoluvel
ZINC04236289	COc1ccc(C(=O)Nc2ccc3n(c2=O)C[C@H]2C[C@@H]3CN(S(=O)(=O)c3cccs3)C2)cc1	1	7	485587	2979	-5695	Insoluvel
ZINC04236294	O=C(Nc1ccc2n(c1=O)C[C@H]1C[C@@H]2CN(S(=O)(=O)c2ccccc2)C1)c1cnccn1	1	7	451508	1699	-4642	Insoluvel
ZINC04236296	COc1ccc(S(=O)(=O)N2C[C@@H]3C[C@H](C2)c2ccc(NC(=O)c4cnccn4)c(=O)n2C3)cc1	1	8	481534	1707	-5145	Insoluvel
ZINC04236297	O=C(Nc1ccc2n(c1=O)C[C@H]1C[C@@H]2CN(S(=O)(=O)c2cccs2)C1)c1cnccn1	1	8	457537	1.76	-4491	Insoluvel
ZINC04236299	COCCC(=O)Nc1ccc2n(c1=O)C[C@H]1C[C@@H]2CN(S(=O)(=O)c2ccccc2)C1	1	6	431514	1631	-4304	Insoluvel
ZINC04236301	COCCC(=O)Nc1ccc2n(c1=O)C[C@H]1C[C@@H]2CN(S(=O)(=O)c2ccc(OC)cc2)C1	1	7	461.54	1.64	-4630	Insoluvel
ZINC04236303	COCCC(=O)Nc1ccc2n(c1=O)C[C@H]1C[C@@H]2CN(S(=O)(=O)c2cccc3cccnc23)C1	1	7	482562	2179	-5146	Insoluvel
ZINC04236304	COc1ccc(C(=O)Nc2ccc3n(c2=O)C[C@H]2C[C@@H]3CN(C3CCN(C(C)=O)CC3)C2)cc1	2	5	464566	2539	-4256	Insoluvel
ZINC04236308	O=C(Nc1ccc2n(c1=O)C[C@@H]1CNC[C@H]2C1)c1ccc(F)cc1	2	3	327359	1946	-3964	Soluvel
ZINC04236309	CC(C)(C)c1ccc(C(=O)Nc2ccc3n(c2=O)C[C@@H]2CNC[C@H]3C2)cc1	2	3	365477	3105	-4565	Insoluvel
ZINC04236311	COc1ccc(C(=O)N2C[C@@H]3C[C@H](C2)c2ccc(NC(=O)c4ccccc4)c(=O)n2C3)cc1	1	5	443503	3369	-6103	Insoluvel
ZINC04236312	COc1ccc(C(=O)N2C[C@@H]3C[C@H](C2)c2ccc(NC(=O)COc4ccccc4)c(=O)n2C3)cc1	1	6	473529	3134	-6053	Insoluvel
ZINC04236313	O=C(Nc1ccc2n(c1=O)C[C@H]1C[C@@H]2CN(C(=O)c2ccccc2)C1)c1ccccc1	1	4	413477	3.36	-5875	Insoluvel
ZINC04236314	O=C(Nc1ccc2n(c1=O)C[C@H]1C[C@@H]2CN(C(=O)c2ccccc2)C1)C1CCCCC1	1	4	419525	3627	-5658	Insoluvel
ZINC04236315	O=C(COc1ccccc1)Nc1ccc2n(c1=O)C[C@H]1C[C@@H]2CN(C(=O)c2ccccc2)C1	1	5	443503	3125	-5932	Insoluvel
ZINC04236316	CC(C)(C)CC(=O)N1C[C@@H]2C[C@H](C1)c1ccc(NC(=O)c3ccccc3)c(=O)n1C2	1	4	407514	3483	-5242	Insoluvel
ZINC04236317	CC(C)(C)CC(=O)N1C[C@@H]2C[C@H](C1)c1ccc(NC(=O)COc3ccccc3)c(=O)n1C2	1	5	437.54	3248	-5383	Insoluvel
ZINC04236320	O=C(COc1ccccc1)Nc1ccc2n(c1=O)C[C@H]1C[C@@H]2CN(C(=O)C(=O)O)C1	1	7	411414	896	-3792	Soluvel
ZINC04236321	O=C(Nc1ccc2n(c1=O)C[C@H]1C[C@@H]2CN(C(=O)COc2ccccc2)C1)C1CCCCC1	1	5	449551	3392	-5807	Insoluvel
ZINC04236322	O=C(COc1ccccc1)Nc1ccc2n(c1=O)C[C@H]1C[C@@H]2CN(C(=O)COc2ccccc2)C1	1	6	473529	2891	-5916	Insoluvel
ZINC04236324	O=C(O)c1cccc(C(=O)N2C[C@@H]3C[C@H](C2)c2ccc(NC(=O)c4ccccc4)c(=O)n2C3)c1	1	6	457486	3058	-5547	Insoluvel
ZINC04236325	O=C(O)c1cccc(C(=O)N2C[C@@H]3C[C@H](C2)c2ccc(NC(=O)C4CCCCC4)c(=O)n2C3)c1	1	6	463534	3325	-5304	Insoluvel
ZINC04236326	O=C(COc1ccccc1)Nc1ccc2n(c1=O)C[C@H]1C[C@@H]2CN(C(=O)c2cccc(C(=O)O)c2)C1	1	7	487512	2824	-5495	Insoluvel
ZINC04236327	O=C(Nc1ccc2n(c1=O)C[C@H]1C[C@@H]2CN(C(=O)NC2CCCCC2)C1)c1ccccc1	2	4	434.54	3562	-5618	Insoluvel
ZINC04236328	O=C(Nc1ccc2n(c1=O)C[C@H]1C[C@@H]2CN(C(=O)NC2CCCCC2)C1)C1CCCCC1	2	4	440588	3829	-5550	Insoluvel
ZINC04236329	O=C(COc1ccccc1)Nc1ccc2n(c1=O)C[C@H]1C[C@@H]2CN(C(=O)NC2CCCCC2)C1	2	5	464566	3327	-5591	Insoluvel
ZINC04236330	COc1cc(NC(=O)N2C[C@@H]3C[C@H](C2)c2ccc(NC(=O)c4ccccc4)c(=O)n2C3)cc(OC)c1	2	6	488544	3769	-6511	Insoluvel
ZINC04236342	COC(=O)C(=O)N1CC[C@@H]2[C@H]1C(=O)N(C(C)C)C(=O)N2Cc1cccc(F)c1	0	5	391399	1141	-3053	Soluvel
ZINC04236344	COc1ccc(CC(=O)N2CC[C@H]3NC(=O)N(c4ccccc4)C(=O)[C@H]32)cc1	1	4	379416	1964	-4190	Insoluvel
ZINC04236354	Cc1ccc(S(=O)(=O)N2CC[C@H]3NC(=O)N(c4ccccc4)C(=O)[C@H]32)cc1	1	4	385445	1883	-4083	Insoluvel
ZINC04236367	O=C1[C@@H]2[C@@H](CCN2C(=O)C2CCCCC2)N(Cc2cccs2)C(=O)N1c1cccc(F)c1	0	4	455555	4406	-5581	Insoluvel
ZINC04236371	O=C1[C@@H]2[C@@H](CCN2C(=O)NC2CCCCC2)N(Cc2cccs2)C(=O)N1c1cccc(F)c1	1	4	470.57	4341	-5525	Insoluvel
ZINC04236372	CCCNC(=O)N1CC[C@@H]2[C@H]1C(=O)N(c1cccc(F)c1)C(=O)N2Cc1cccs1	1	4	430505	3419	-4507	Insoluvel
ZINC04236381	Cc1ccc(N2C(=O)N[C@@H]3CCN(C(=O)C4CC4)[C@@H]3C2=O)cc1	1	3	313357	1431	-3111	Soluvel
ZINC04236386	Cc1ccc(N2C(=O)N[C@@H]3CCN(C(=O)N4CCOCC4)[C@@H]3C2=O)cc1	1	4	358398	946	-2464	Soluvel
ZINC04236388	Cc1ccc(N2C(=O)N[C@@H]3CCN(S(C)(=O)=O)[C@@H]3C2=O)cc1	1	4	323374	454	-2757	Soluvel
ZINC04236396	COCC(=O)N1CC[C@@H]2[C@H]1C(=O)N(c1ccc(OC)cc1)C(=O)N2Cc1ccccc1	0	5	423469	2.28	-3634	Soluvel
ZINC04236399	COc1ccc(N2C(=O)[C@@H]3[C@@H](CCN3C(=O)C(C)(C)C)N(Cc3ccccc3)C2=O)cc1	0	4	435524	3.68	-4720	Insoluvel
ZINC04236400	CC(C)(C)C(=O)N1CC[C@@H]2[C@H]1C(=O)N(c1ccc(F)c(Cl)c1)C(=O)N2Cc1ccccc1	0	3	457933	4464	-5919	Insoluvel
ZINC04236401	O=C(O)CCC(=O)N1CC[C@@H]2[C@H]1C(=O)N(c1ccc(F)c(Cl)c1)C(=O)N2Cc1ccccc1	0	5	473888	3282	-4880	Insoluvel
ZINC04236412	O=C(O)CCC(=O)N1CCN2C(=O)c3cc(-c4ccc(Cl)cc4)ccc3NC(=O)[C@@H]2C1	1	5	441871	2477	-4627	Insoluvel
ZINC04236413	O=C(O)CSCC(=O)N1CCN2C(=O)c3cc(-c4ccc(Cl)cc4)ccc3NC(=O)[C@@H]2C1	1	6	473938	2.43	-5025	Insoluvel
ZINC04236421	O=C1Nc2ccc(-c3cccc(C(F)(F)F)c3)cc2C(=O)N2CCN(C(=O)Nc3ccccc3)C[C@@H]12	2	3	494473	4683	-6862	Insoluvel
ZINC04236426	COc1ccc(C(=O)N2C[C@@H]3C[C@H](C2)c2ccc(NC(=O)Nc4ccccc4OC)c(=O)n2C3)cc1	2	6	488544	3769	-6260	Insoluvel
ZINC04236427	O=C(Nc1ccc2n(c1=O)C[C@H]1C[C@@H]2CN(C(=O)c2ccccc2)C1)NC1CCCCC1	2	4	434.54	3562	-5467	Insoluvel
ZINC04236428	CC(C)NC(=O)Nc1ccc2n(c1=O)C[C@H]1C[C@@H]2CN(C(=O)c2ccccc2)C1	2	4	394475	2638	-4489	Insoluvel
ZINC04236429	COc1ccccc1NC(=O)Nc1ccc2n(c1=O)C[C@H]1C[C@@H]2CN(C(=O)c2ccccc2)C1	2	5	458518	3.76	-6158	Insoluvel
ZINC04236430	O=C(Nc1ccccc1)Nc1ccc2n(c1=O)C[C@H]1C[C@@H]2CN(C(=O)C2CCCCC2)C1	2	4	434.54	4018	-5817	Insoluvel
ZINC04236433	COc1cc(NC(=O)Nc2ccc3n(c2=O)C[C@H]2C[C@@H]3CN(C(=O)CC(C)(C)C)C2)cc(OC)c1	2	6	482581	3891	-5749	Insoluvel
ZINC04236434	COc1ccccc1NC(=O)Nc1ccc2n(c1=O)C[C@H]1C[C@@H]2CN(C(=O)CC(C)(C)C)C1	2	5	452555	3883	-5592	Insoluvel
ZINC04236437	COc1ccccc1NC(=O)Nc1ccc2n(c1=O)C[C@H]1C[C@@H]2CN(C(=O)C(=O)O)C1	2	7	426429	1531	-4004	Insoluvel
ZINC04236438	O=C(Nc1ccc2n(c1=O)C[C@H]1C[C@@H]2CN(C(=O)COc2ccccc2)C1)NC1CCCCC1	2	5	464566	3327	-5440	Insoluvel
ZINC04236439	O=C(Nc1ccccc1)Nc1ccc2n(c1=O)C[C@H]1C[C@@H]2CN(C(=O)COc2ccccc2)C1	2	5	458518	3517	-6041	Insoluvel
ZINC04236440	COc1ccccc1NC(=O)Nc1ccc2n(c1=O)C[C@H]1C[C@@H]2CN(C(=O)COc2ccccc2)C1	2	6	488544	3526	-6128	Insoluvel
ZINC04236441	COc1ccc(CC(=O)N2C[C@@H]3C[C@H](C2)c2ccc(NC(=O)Nc4ccccc4)c(=O)n2C3)cc1	2	5	472545	3689	-6303	Insoluvel
ZINC04236442	COCCC(=O)N1C[C@@H]2C[C@H](C1)c1ccc(NC(=O)Nc3ccccc3)c(=O)n1C2	2	5	410474	2474	-4327	Insoluvel
ZINC04236445	CC(C)NC(=O)Nc1ccc2n(c1=O)C[C@H]1C[C@@H]2CN(C(=O)c2cccc(C(=O)O)c2)C1	2	6	438484	2336	-4284	Insoluvel
ZINC04236448	COc1ccccc1NC(=O)Nc1ccc2n(c1=O)C[C@H]1C[C@@H]2CN(C(=O)NC2CCCCC2)C1	3	5	479581	3962	-5820	Insoluvel
ZINC04236452	NC(=O)CO[C@@H]1CO[C@@H]2[C@@H](NCc3ccccc3)CO[C@H]12	2	4	292335	-187	-1388	Soluvel
ZINC04236457	CO[C@@H]1CO[C@@H]2[C@@H](NCc3ccc(-c4ccccc4)cc3)CO[C@H]12	1	3	325408	2624	-2495	Soluvel
ZINC04236461	O=C(Nc1ccccc1)O[C@@H]1CO[C@@H]2[C@@H](NCc3ccccc3)CO[C@H]12	2	4	354406	2.56	-3061	Soluvel
ZINC04236475	O=C(Nc1cccc(C(F)(F)F)c1)O[C@@H]1CO[C@@H]2[C@@H](NCC3CCCCC3)CO[C@H]12	2	4	428451	3959	-4057	Insoluvel
ZINC04236479	CC(C)CCN[C@H]1CO[C@@H]2[C@H](OC(=O)Nc3cccc4ccccc34)CO[C@H]12	2	4	384476	3559	-3634	Soluvel
ZINC04236481	O=C(Nc1cccc2ccccc12)O[C@@H]1CO[C@@H]2[C@@H](NCCCc3ccccc3)CO[C@H]12	2	4	432.52	4146	-4481	Insoluvel
ZINC04236482	O=C(Nc1cccc2ccccc12)O[C@@H]1CO[C@@H]2[C@@H](NCc3ccco3)CO[C@H]12	2	6	394427	3306	-3518	Soluvel
ZINC04236483	O=C(Nc1cccc2ccccc12)O[C@@H]1CO[C@@H]2[C@@H](NCC3CCCCC3)CO[C@H]12	2	4	410514	4093	-4157	Insoluvel
ZINC04236488	O=C(Nc1ccc(Oc2ccccc2)cc1)O[C@@H]1CO[C@@H]2[C@@H](NCC3CC3)CO[C@H]12	2	5	410.47	3562	-3857	Soluvel
ZINC04236495	COc1ccc(NC(=O)O[C@@H]2CO[C@@H]3[C@@H](NCc4ccc(-c5ccccc5)cc4)CO[C@H]23)cc1	2	5	460.53	4235	-4564	Insoluvel
ZINC04236496	COc1ccc(NC(=O)O[C@@H]2CO[C@@H]3[C@@H](NCC4CC4)CO[C@H]23)cc1	2	5	348399	1778	-2390	Soluvel
ZINC04236503	CC(C)c1ccc(NC(=O)O[C@@H]2CO[C@@H]3[C@@H](NCC4CC4)CO[C@H]23)cc1	2	4	360454	2893	-3160	Soluvel
ZINC04236504	CC(C)CCN[C@H]1CO[C@@H]2[C@H](OC(=O)Nc3ccc(C(C)C)cc3)CO[C@H]12	2	4	376497	3529	-3443	Soluvel
ZINC04236508	CCNC(=O)O[C@@H]1CO[C@@H]2[C@@H](NCc3ccccc3)CO[C@H]12	2	4	306362	1057	-1722	Soluvel
ZINC04236510	CCNC(=O)O[C@@H]1CO[C@@H]2[C@@H](NCCC(C)C)CO[C@H]12	2	4	286372	903	-1309	Soluvel
ZINC04236512	CCNC(=O)O[C@@H]1CO[C@@H]2[C@@H](NCCCc3ccccc3)CO[C@H]12	2	4	334416	1.49	-2098	Soluvel
ZINC04236521	O=C(Cc1ccccc1)Nc1ccc2n(c1=O)C[C@H]1C[C@@H]2CN(S(=O)(=O)c2ccc(Cl)cc2)C1	1	5	498004	3491	-6375	Insoluvel
ZINC04236524	CS(=O)(=O)N1C[C@@H]2C[C@H](C1)c1ccc(NC(=O)Cc3ccccc3)c(=O)n1C2	1	5	401488	1408	-4065	Insoluvel
ZINC04236525	COc1ccc(S(=O)(=O)N2C[C@@H]3C[C@H](C2)c2ccc(NC(=O)Cc4ccccc4)c(=O)n2C3)cc1	1	6	493585	2846	-5985	Insoluvel
ZINC04236526	O=C(Cc1ccccc1)Nc1ccc2n(c1=O)C[C@H]1C[C@@H]2CN(S(=O)(=O)c2cccs2)C1	1	6	469588	2899	-5246	Insoluvel
ZINC04236529	CN(C)CC(=O)Nc1ccc2n(c1=O)C[C@H]1C[C@@H]2CN(S(=O)(=O)c2ccccc2)C1	1	6	430.53	1156	-3523	Soluvel
ZINC04236531	COc1ccc(S(=O)(=O)N2C[C@@H]3C[C@H](C2)c2ccc(NC(=O)CN(C)C)c(=O)n2C3)cc1	1	7	460556	1165	-3820	Soluvel
ZINC04236532	CN(C)CC(=O)Nc1ccc2n(c1=O)C[C@H]1C[C@@H]2CN(S(=O)(=O)c2cccs2)C1	1	7	436559	1218	-3438	Soluvel
ZINC04236535	CS(=O)(=O)N1C[C@@H]2C[C@H](C1)c1ccc(NC(=O)c3ccncc3)c(=O)n1C2	1	6	388449	874	-3593	Soluvel
ZINC04236536	COc1ccc(S(=O)(=O)N2C[C@@H]3C[C@H](C2)c2ccc(NC(=O)c4ccncc4)c(=O)n2C3)cc1	1	7	480546	2312	-5460	Insoluvel
ZINC04236537	O=C(Nc1ccc2n(c1=O)C[C@H]1C[C@@H]2CN(S(=O)(=O)c2cccs2)C1)c1ccncc1	1	7	456549	2365	-4770	Insoluvel
ZINC04236545	CCNC(=O)O[C@@H]1CC[C@@]2(C)[C@H](CC(=O)NCc3ccc4c(c3)OCO4)[C@H](O)CC[C@@H]2[C@]1(C)CO	4	7	490597	2722	-3482	Soluvel
ZINC04236546	CCNC(=O)O[C@@H]1CC[C@@]2(C)[C@H](CC(=O)NCc3ccc4c(c3)OCO4)[C@H](O)CC[C@H]2[C@]1(C)CO	4	7	490597	2722	-3482	Soluvel
ZINC04236553	CCNC(=O)O[C@@H]1CC[C@@]2(C)[C@H](CC(=O)NCc3ccc(F)cc3)[C@H](O)CC[C@@H]2[C@]1(C)CO	4	5	464578	3133	-3540	Soluvel
ZINC04236554	CCNC(=O)O[C@@H]1CC[C@@]2(C)[C@H](CC(=O)NCc3ccc(F)cc3)[C@H](O)CC[C@H]2[C@]1(C)CO	4	5	464578	3133	-3540	Soluvel
ZINC04236559	CCNC(=O)O[C@@H]1CC[C@@]2(C)[C@H](CC(=O)NCc3cccs3)[C@H](O)CC[C@@H]2[C@]1(C)CO	4	6	452617	3055	-3014	Soluvel
ZINC04236560	CCNC(=O)O[C@@H]1CC[C@@]2(C)[C@H](CC(=O)NCc3cccs3)[C@H](O)CC[C@H]2[C@]1(C)CO	4	6	452617	3055	-3014	Soluvel
ZINC04236587	C=CCNC(=O)O[C@@H]1CC[C@@]2(C)[C@H](CC(=O)N3CCC[C@H]3CO)[C@H](O)CC[C@H]2[C@]1(C)CO	4	6	452592	1826	-2689	Soluvel
ZINC04236588	C=CCNC(=O)O[C@@H]1CC[C@@]2(C)[C@H](CC(=O)N3CCC[C@H]3CO)[C@H](O)CC[C@@H]2[C@]1(C)CO	4	6	452592	1826	-2689	Soluvel
ZINC04236609	C[C@@]12CC[C@@H](OC(=O)NC3CCCCC3)[C@@](C)(CO)[C@@H]1CC[C@@H](O)[C@H]2CC(=O)N1CCC[C@H]1CO	4	6	494673	2973	-3491	Soluvel
ZINC04236610	C[C@@]12CC[C@@H](OC(=O)NC3CCCCC3)[C@@](C)(CO)[C@H]1CC[C@@H](O)[C@H]2CC(=O)N1CCC[C@H]1CO	4	6	494673	2973	-3491	Soluvel
ZINC04236613	CC(C)NC(=O)O[C@@H]1CC[C@@]2(C)[C@H](CC(=O)NCc3ccco3)[C@H](O)CC[C@@H]2[C@]1(C)CO	4	6	450576	2975	-3088	Soluvel
ZINC04236614	CC(C)NC(=O)O[C@@H]1CC[C@@]2(C)[C@H](CC(=O)NCc3ccco3)[C@H](O)CC[C@H]2[C@]1(C)CO	4	6	450576	2975	-3088	Soluvel
ZINC04236619	CC(C)NC(=O)O[C@@H]1CC[C@@]2(C)[C@H](CC(=O)NCc3ccccc3)[C@H](O)CC[C@@H]2[C@]1(C)CO	4	5	460615	3382	-3642	Soluvel
ZINC04236620	CC(C)NC(=O)O[C@@H]1CC[C@@]2(C)[C@H](CC(=O)NCc3ccccc3)[C@H](O)CC[C@H]2[C@]1(C)CO	4	5	460615	3382	-3642	Soluvel
ZINC04236625	CC(C)NC(=O)O[C@@H]1CC[C@@]2(C)[C@H](CC(=O)NCc3ccc(F)cc3)[C@H](O)CC[C@@H]2[C@]1(C)CO	4	5	478605	3521	-3808	Soluvel
ZINC04236626	CC(C)NC(=O)O[C@@H]1CC[C@@]2(C)[C@H](CC(=O)NCc3ccc(F)cc3)[C@H](O)CC[C@H]2[C@]1(C)CO	4	5	478605	3521	-3808	Soluvel
ZINC04236635	COc1cccc(NC(=O)O[C@@H]2CC[C@@]3(C)[C@H](CC(=O)N4CCCC4)[C@H](O)CC[C@H]3[C@]2(C)CO)c1	3	6	488625	3811	-4054	Insoluvel
ZINC04236636	COc1cccc(NC(=O)O[C@@H]2CC[C@@]3(C)[C@H](CC(=O)N4CCCC4)[C@H](O)CC[C@@H]3[C@]2(C)CO)c1	3	6	488625	3811	-4054	Insoluvel
ZINC04236675	C[C@@]12CC[C@@H](OC(=O)Nc3ccccc3)[C@@](C)(CO)[C@@H]1CC[C@@H](O)[C@H]2CC(=O)N1CCOCC1	3	6	474598	3038	-3389	Soluvel
ZINC04236676	C[C@@]12CC[C@@H](OC(=O)Nc3ccccc3)[C@@](C)(CO)[C@H]1CC[C@@H](O)[C@H]2CC(=O)N1CCOCC1	3	6	474598	3038	-3389	Soluvel
ZINC04236679	CCCNC(=O)O[C@@H]1CC[C@@]2(C)[C@H](CC(=O)N3CCCC3)[C@H](O)CC[C@@H]2[C@]1(C)CO	3	5	424582	2.69	-3082	Soluvel
ZINC04236680	CCCNC(=O)O[C@@H]1CC[C@@]2(C)[C@H](CC(=O)N3CCCC3)[C@H](O)CC[C@H]2[C@]1(C)CO	3	5	424582	2.69	-3082	Soluvel
ZINC04236701	CCCNC(=O)O[C@@H]1CC[C@@]2(C)[C@H](CC(=O)N3CC[C@H](NC(C)=O)C3)[C@H](O)CC[C@@H]2[C@]1(C)CO	4	6	481634	1804	-2877	Soluvel
ZINC04236702	CCCNC(=O)O[C@@H]1CC[C@@]2(C)[C@H](CC(=O)N3CC[C@H](NC(C)=O)C3)[C@H](O)CC[C@H]2[C@]1(C)CO	4	6	481634	1804	-2877	Soluvel
ZINC04236705	CCCNC(=O)O[C@@H]1CC[C@@]2(C)[C@H](CC(=O)N3CCC(C)CC3)[C@H](O)CC[C@@H]2[C@]1(C)CO	3	5	452636	3326	-3609	Soluvel
ZINC04236706	CCCNC(=O)O[C@@H]1CC[C@@]2(C)[C@H](CC(=O)N3CCC(C)CC3)[C@H](O)CC[C@H]2[C@]1(C)CO	3	5	452636	3326	-3609	Soluvel
ZINC04236707	CCCNC(=O)O[C@@H]1CC[C@@]2(C)[C@H](CC(=O)N3CCC[C@H]3CO)[C@H](O)CC[C@@H]2[C@]1(C)CO	4	6	454608	2.05	-2702	Soluvel
ZINC04236708	CCCNC(=O)O[C@@H]1CC[C@@]2(C)[C@H](CC(=O)N3CCC[C@H]3CO)[C@H](O)CC[C@H]2[C@]1(C)CO	4	6	454608	2.05	-2702	Soluvel
ZINC04236741	C[C@@]12CC[C@@H](OC(=O)Nc3cccc(F)c3)[C@@](C)(CO)[C@@H]1CC[C@@H](O)[C@H]2CC(=O)N1CCCC1	3	5	476589	3941	-4140	Insoluvel
ZINC04236742	C[C@@]12CC[C@@H](OC(=O)Nc3cccc(F)c3)[C@@](C)(CO)[C@H]1CC[C@@H](O)[C@H]2CC(=O)N1CCCC1	3	5	476589	3941	-4140	Insoluvel
ZINC04236963	CN(Cc1ccccc1)C(=O)C[C@@H]1[C@H](O)CC[C@@H]2[C@@]1(C)CC[C@@H](O)[C@@]2(C)CO	3	4	389536	2582	-2747	Soluvel
ZINC04236964	CN(Cc1ccccc1)C(=O)C[C@@H]1[C@H](O)CC[C@H]2[C@@]1(C)CC[C@@H](O)[C@@]2(C)CO	3	4	389536	2582	-2747	Soluvel
ZINC04236973	C[C@@H](NC(=O)C[C@@H]1[C@H](O)CC[C@@H]2[C@@]1(C)CC[C@@H](O)[C@@]2(C)CO)c1ccccc1	4	4	389536	2801	-2844	Soluvel
ZINC04236974	C[C@@H](NC(=O)C[C@@H]1[C@H](O)CC[C@H]2[C@@]1(C)CC[C@@H](O)[C@@]2(C)CO)c1ccccc1	4	4	389536	2801	-2844	Soluvel
ZINC04236975	C[C@@]12CC[C@@H](O)[C@@](C)(CO)[C@@H]1CC[C@@H](O)[C@H]2CC(=O)NCc1cccs1	1	7	381538	2301	-2353	Soluvel
ZINC04236976	C[C@@]12CC[C@@H](O)[C@@](C)(CO)[C@H]1CC[C@@H](O)[C@H]2CC(=O)NCc1cccs1	4	5	381538	2301	-2353	Soluvel
ZINC04237004	C=CCOC(=O)Nc1nc2c(s1)C[C@H]1[C@@](C)(CC[C@@H](O)[C@@]1(C)CO)[C@@H]2CC(=O)NC1CC1	4	6	463.6	2962	-3925	Soluvel
ZINC04237008	C=CCOC(=O)Nc1nc2c(s1)C[C@H]1[C@@](C)(CC[C@@H](O)[C@@]1(C)CO)[C@@H]2CC(=O)NC(C)C	4	6	465616	3208	-3801	Soluvel
ZINC04237009	C#CCN(C)C(=O)C[C@@H]1c2nc(NC(=O)OCC=C)sc2C[C@H]2[C@@]1(C)CC[C@@H](O)[C@@]2(C)CO	3	6	475611	2775	-3921	Soluvel
ZINC04237010	C=CCOC(=O)Nc1nc2c(s1)C[C@H]1[C@@](C)(CC[C@@H](O)[C@@]1(C)CO)[C@@H]2CC(=O)N1CCOCC1	3	7	493626	2542	-3511	Soluvel
ZINC04237022	C=CCOC(=O)Nc1nc2c(s1)C[C@H]1[C@@](C)(CC[C@@H](O)[C@@]1(C)CO)[C@@H]2CC(=O)N1CCCCC1	3	6	491654	3696	-4273	Insoluvel
ZINC04237023	C#CCNC(=O)C[C@@H]1c2nc(NC(=O)OCC=C)sc2C[C@H]2[C@@]1(C)CC[C@@H](O)[C@@]2(C)CO	4	6	461584	2433	-3718	Soluvel
ZINC04237052	O=C(O)CCC(=O)N1C[C@@H]2C[C@H](C1)c1ccc(NC(=O)Cc3ccccc3)c(=O)n1C2	1	6	423469	1.84	-4060	Insoluvel
ZINC04237054	O=C(O)COCC(=O)N1C[C@@H]2C[C@H](C1)c1ccc(NC(=O)Cc3ccccc3)c(=O)n1C2	1	7	439468	1076	-3837	Soluvel
ZINC04237055	COc1ccc(C(=O)Nc2ccc3n(c2=O)C[C@H]2C[C@@H]3CN(C(=O)CCC(=O)O)C2)cc1	1	7	439468	1.92	-4215	Insoluvel
ZINC04237056	COc1ccc(C(=O)Nc2ccc3n(c2=O)C[C@H]2C[C@@H]3CN(C(=O)CCCC(=O)O)C2)cc1	1	7	453495	2.31	-4426	Insoluvel
ZINC04237057	COc1ccc(C(=O)Nc2ccc3n(c2=O)C[C@H]2C[C@@H]3CN(C(=O)COCC(=O)O)C2)cc1	1	8	455467	1156	-3848	Soluvel
ZINC04237058	COc1ccc(-c2ccc3n(c2=O)C[C@H]2C[C@@H]3CN(C(=O)c3ccccc3)C2)cc1	0	4	400478	3783	-5983	Insoluvel
ZINC04237060	COc1ccc(-c2ccc3n(c2=O)C[C@H]2C[C@@H]3CN(C(=O)c3cccs3)C2)cc1	0	5	406507	3845	-5847	Insoluvel
ZINC04237062	COc1ccc(-c2ccc3n(c2=O)C[C@H]2C[C@@H]3CN(C(=O)c3ccc(F)cc3)C2)cc1	0	4	418468	3923	-6399	Insoluvel
ZINC04237063	COc1ccc(-c2ccc3n(c2=O)C[C@H]2C[C@@H]3CN(C(=O)c3ccc(C#N)cc3)C2)cc1	0	5	425488	3655	-6477	Insoluvel
ZINC04237064	COc1ccc(-c2ccc3n(c2=O)C[C@H]2C[C@@H]3CN(C(=O)c3ccncc3)C2)cc1	0	5	401466	3178	-5265	Insoluvel
ZINC04237065	COc1ccc(-c2ccc3n(c2=O)C[C@H]2C[C@@H]3CN(C(=O)Cc3ccccc3)C2)cc1	0	4	414505	3712	-6114	Insoluvel
ZINC04237066	COc1ccc(-c2ccc3n(c2=O)C[C@H]2C[C@@H]3CN(C(=O)CCC(=O)O)C2)cc1	0	6	396443	2334	-4098	Insoluvel
ZINC04237067	COc1ccc(-c2ccc3n(c2=O)C[C@H]2C[C@@H]3CN(C(=O)CCCC(=O)O)C2)cc1	0	6	410.47	2725	-4332	Insoluvel
ZINC04237069	COc1ccc(-c2ccc3n(c2=O)C[C@H]2C[C@@H]3CN(C(=O)CSCC(=O)O)C2)cc1	0	7	428.51	2287	-4514	Insoluvel
ZINC04237070	COc1ccc(-c2ccc3n(c2=O)C[C@H]2C[C@@H]3CN(C(=O)NC3CCCCC3)C2)cc1	1	4	421541	3985	-5633	Insoluvel
ZINC04237071	COc1ccc(-c2ccc3n(c2=O)C[C@H]2C[C@@H]3CN(C(=O)Nc3ccc(Cl)cc3)C2)cc1	1	4	449938	4829	-7038	Insoluvel
ZINC04237072	COc1ccc(-c2ccc3n(c2=O)C[C@H]2C[C@@H]3CN(C(=O)NC(C)C)C2)cc1	1	4	381476	3061	-4603	Insoluvel
ZINC04237073	COc1ccc(-c2ccc3n(c2=O)C[C@H]2C[C@@H]3CN(C(=O)Nc3ccccc3OC)C2)cc1	1	5	445519	4184	-6304	Insoluvel
ZINC04237075	COc1ccc(-c2ccc3n(c2=O)C[C@H]2C[C@@H]3CN(S(=O)(=O)c3ccccc3)C2)cc1	0	5	436533	3332	-5657	Insoluvel
ZINC04237076	COc1ccc(-c2ccc3n(c2=O)C[C@H]2C[C@@H]3CN(S(=O)(=O)c3ccc(Cl)cc3)C2)cc1	0	5	470978	3985	-6526	Insoluvel
ZINC04237078	CCCS(=O)(=O)N1C[C@@H]2C[C@H](C1)c1ccc(-c3ccc(OC)cc3)c(=O)n1C2	0	5	402516	2683	-4622	Insoluvel
ZINC04237079	COc1ccc(-c2ccc3n(c2=O)C[C@H]2C[C@@H]3CN(S(C)(=O)=O)C2)cc1	0	5	374462	1903	-4233	Insoluvel
ZINC04237080	COc1ccc(-c2ccc3n(c2=O)C[C@H]2C[C@@H]3CN(S(=O)(=O)c3ccc(F)cc3)C2)cc1	0	5	454523	3471	-6057	Insoluvel
ZINC04237082	O=C(c1ccccc1)N1C[C@@H]2C[C@H](C1)c1ccc(-c3ccc4ccccc4c3)c(=O)n1C2	0	3	420512	4928	-6988	Insoluvel
ZINC04237083	COc1ccc(C(=O)N2C[C@@H]3C[C@H](C2)c2ccc(-c4ccc5ccccc5c4)c(=O)n2C3)cc1	0	4	450538	4937	-7306	Insoluvel
ZINC04237084	O=C(c1cccs1)N1C[C@@H]2C[C@H](C1)c1ccc(-c3ccc4ccccc4c3)c(=O)n1C2	0	4	426541	4.99	-6821	Insoluvel
ZINC04237085	O=C(c1ccco1)N1C[C@@H]2C[C@H](C1)c1ccc(-c3ccc4ccccc4c3)c(=O)n1C2	0	4	410473	4521	-6297	Insoluvel
ZINC04237087	O=C(c1ccc(F)cc1)N1C[C@@H]2C[C@H](C1)c1ccc(-c3ccc4ccccc4c3)c(=O)n1C2	0	3	438502	5067	-7348	Insoluvel
ZINC04237088	N#Cc1ccc(C(=O)N2C[C@@H]3C[C@H](C2)c2ccc(-c4ccc5ccccc5c4)c(=O)n2C3)cc1	0	4	445522	4.8	-7349	Insoluvel
ZINC04237089	O=C(c1ccncc1)N1C[C@@H]2C[C@H](C1)c1ccc(-c3ccc4ccccc4c3)c(=O)n1C2	0	4	421.5	4323	-6390	Insoluvel
ZINC04237090	COCCC(=O)N1C[C@@H]2C[C@H](C1)c1ccc(-c3ccc4ccccc4c3)c(=O)n1C2	0	4	402494	3651	-5429	Insoluvel
ZINC04237091	O=C(c1cnccn1)N1C[C@@H]2C[C@H](C1)c1ccc(-c3ccc4ccccc4c3)c(=O)n1C2	0	5	422488	3718	-5976	Insoluvel
ZINC04237092	CSCC(=O)N1C[C@@H]2C[C@H](C1)c1ccc(-c3ccc4ccccc4c3)c(=O)n1C2	0	4	404535	3977	-6019	Insoluvel
ZINC04237093	O=C(O)CCC(=O)N1C[C@@H]2C[C@H](C1)c1ccc(-c3ccc4ccccc4c3)c(=O)n1C2	0	5	416477	3479	-5118	Insoluvel
ZINC04237095	O=C(O)CSCC(=O)N1C[C@@H]2C[C@H](C1)c1ccc(-c3ccc4ccccc4c3)c(=O)n1C2	0	6	448544	3432	-5480	Insoluvel
ZINC04237098	CC(C)NC(=O)N1C[C@@H]2C[C@H](C1)c1ccc(-c3ccc4ccccc4c3)c(=O)n1C2	1	3	401.51	4206	-5851	Insoluvel
ZINC04237100	N#Cc1cccc(NC(=O)N2C[C@@H]3C[C@H](C2)c2ccc(-c4ccc5ccccc5c4)c(=O)n2C3)c1	1	4	460537	5191	-7572	Insoluvel
ZINC04237101	O=c1c(-c2ccc3ccccc3c2)ccc2n1C[C@H]1C[C@@H]2CN(S(=O)(=O)c2ccccc2)C1	0	4	456567	4477	-6168	Insoluvel
ZINC04237102	O=c1c(-c2ccc3ccccc3c2)ccc2n1C[C@H]1C[C@@H]2CN(S(=O)(=O)c2cccs2)C1	0	5	462596	4538	-6016	Insoluvel
ZINC04237104	CCCS(=O)(=O)N1C[C@@H]2C[C@H](C1)c1ccc(-c3ccc4ccccc4c3)c(=O)n1C2	0	4	422.55	3827	-5204	Insoluvel
ZINC04237105	COc1ccc(S(=O)(=O)N2C[C@@H]3C[C@H](C2)c2ccc(-c4ccc5ccccc5c4)c(=O)n2C3)cc1	0	5	486593	4485	-6731	Insoluvel
ZINC04237106	O=c1c(-c2ccc3ccccc3c2)ccc2n1C[C@@H]1CNC[C@H]2C1	1	2	316404	3375	-4621	Insoluvel
ZINC04237107	O=C(c1ccccc1)N1C[C@@H]2C[C@H](C1)c1ccc(-c3ccc(Cl)cc3)c(=O)n1C2	0	3	404897	4428	-6441	Insoluvel
ZINC04237108	COc1ccc(C(=O)N2C[C@@H]3C[C@H](C2)c2ccc(-c4ccc(Cl)cc4)c(=O)n2C3)cc1	0	4	434923	4437	-6814	Insoluvel
ZINC04237110	O=C(c1ccco1)N1C[C@@H]2C[C@H](C1)c1ccc(-c3ccc(Cl)cc3)c(=O)n1C2	0	4	394858	4021	-5724	Insoluvel
ZINC04237111	O=C(C1CCCCC1)N1C[C@@H]2C[C@H](C1)c1ccc(-c3ccc(Cl)cc3)c(=O)n1C2	0	3	410945	4695	-6383	Insoluvel
ZINC04237113	O=C(c1ccc(F)cc1)N1C[C@@H]2C[C@H](C1)c1ccc(-c3ccc(Cl)cc3)c(=O)n1C2	0	3	422887	4567	-6832	Insoluvel
ZINC04237114	O=C(COc1ccccc1)N1C[C@@H]2C[C@H](C1)c1ccc(-c3ccc(Cl)cc3)c(=O)n1C2	0	4	434923	4193	-6679	Insoluvel
ZINC04237116	CN(C)CC(=O)N1C[C@@H]2C[C@H](C1)c1ccc(-c3ccc(Cl)cc3)c(=O)n1C2	1	3	385895	2676	-3921	Soluvel
ZINC04237117	O=C(c1ccncc1)N1C[C@@H]2C[C@H](C1)c1ccc(-c3ccc(Cl)cc3)c(=O)n1C2	0	4	405885	3823	-5869	Insoluvel
ZINC04237118	COCCC(=O)N1C[C@@H]2C[C@H](C1)c1ccc(-c3ccc(Cl)cc3)c(=O)n1C2	0	4	386879	3151	-5018	Insoluvel
ZINC04237119	O=C(c1cnccn1)N1C[C@@H]2C[C@H](C1)c1ccc(-c3ccc(Cl)cc3)c(=O)n1C2	0	5	406873	3218	-5472	Insoluvel
ZINC04237120	CSCC(=O)N1C[C@@H]2C[C@H](C1)c1ccc(-c3ccc(Cl)cc3)c(=O)n1C2	0	4	388.92	3477	-5495	Insoluvel
ZINC04237121	O=C(O)CCC(=O)N1C[C@@H]2C[C@H](C1)c1ccc(-c3ccc(Cl)cc3)c(=O)n1C2	0	5	400862	2979	-4644	Insoluvel
ZINC04237122	O=C(O)CCCC(=O)N1C[C@@H]2C[C@H](C1)c1ccc(-c3ccc(Cl)cc3)c(=O)n1C2	0	5	414889	3369	-4873	Insoluvel
ZINC04237124	O=C(O)CSCC(=O)N1C[C@@H]2C[C@H](C1)c1ccc(-c3ccc(Cl)cc3)c(=O)n1C2	0	6	432929	2932	-4998	Insoluvel
ZINC04237126	O=C(Nc1ccccc1)N1C[C@@H]2C[C@H](C1)c1ccc(-c3ccc(Cl)cc3)c(=O)n1C2	1	3	419912	4.82	-6749	Insoluvel
ZINC04237129	CC(C)NC(=O)N1C[C@@H]2C[C@H](C1)c1ccc(-c3ccc(Cl)cc3)c(=O)n1C2	1	3	385895	3706	-5046	Insoluvel
ZINC04237130	COc1ccccc1NC(=O)N1C[C@@H]2C[C@H](C1)c1ccc(-c3ccc(Cl)cc3)c(=O)n1C2	1	4	449938	4829	-6999	Insoluvel
ZINC04237131	N#Cc1cccc(NC(=O)N2C[C@@H]3C[C@H](C2)c2ccc(-c4ccc(Cl)cc4)c(=O)n2C3)c1	1	4	444922	4692	-7125	Insoluvel
ZINC04237132	O=c1c(-c2ccc(Cl)cc2)ccc2n1C[C@H]1C[C@@H]2CN(S(=O)(=O)c2ccccc2)C1	0	4	440952	3977	-5992	Insoluvel
ZINC04237135	N#Cc1ccccc1S(=O)(=O)N1C[C@@H]2C[C@H](C1)c1ccc(-c3ccc(Cl)cc3)c(=O)n1C2	0	5	465962	3848	-6309	Insoluvel
ZINC04237137	COc1ccc(S(=O)(=O)N2C[C@@H]3C[C@H](C2)c2ccc(-c4ccc(Cl)cc4)c(=O)n2C3)cc1	0	5	470978	3985	-6526	Insoluvel
ZINC04237138	O=c1c(-c2ccc(Cl)cc2)ccc2n1C[C@H]1C[C@@H]2CN(S(=O)(=O)c2ccc(F)cc2)C1	0	4	458942	4116	-6325	Insoluvel
ZINC04237146	O=C(COc1ccccc1)N1C[C@@H]2C[C@H](C1)c1ccc(-c3cccs3)c(=O)n1C2	0	5	406507	3602	-5685	Insoluvel
ZINC04237147	N#Cc1ccc(C(=O)N2C[C@@H]3C[C@H](C2)c2ccc(-c4cccs4)c(=O)n2C3)cc1	0	5	401491	3708	-5803	Insoluvel
ZINC04237149	O=C(c1ccncc1)N1C[C@@H]2C[C@H](C1)c1ccc(-c3cccs3)c(=O)n1C2	0	5	377469	3231	-4739	Insoluvel
ZINC04237150	O=C(c1cnccn1)N1C[C@@H]2C[C@H](C1)c1ccc(-c3cccs3)c(=O)n1C2	0	6	378457	2626	-4299	Insoluvel
ZINC04237155	O=C(NC1CCCCC1)N1C[C@@H]2C[C@H](C1)c1ccc(-c3cccs3)c(=O)n1C2	1	4	397544	4038	-5211	Insoluvel
ZINC04237156	O=C(Nc1ccccc1)N1C[C@@H]2C[C@H](C1)c1ccc(-c3cccs3)c(=O)n1C2	1	4	391496	4228	-5657	Insoluvel
ZINC04237157	O=C(Nc1cccc(F)c1)N1C[C@@H]2C[C@H](C1)c1ccc(-c3cccs3)c(=O)n1C2	1	4	409486	4367	-6149	Insoluvel
ZINC04237158	CC(C)NC(=O)N1C[C@@H]2C[C@H](C1)c1ccc(-c3cccs3)c(=O)n1C2	1	4	357479	3114	-4161	Insoluvel
ZINC04237160	N#Cc1cccc(NC(=O)N2C[C@@H]3C[C@H](C2)c2ccc(-c4cccs4)c(=O)n2C3)c1	1	5	416506	4.1	-6116	Insoluvel
ZINC04237161	O=c1c(-c2cccs2)ccc2n1C[C@H]1C[C@@H]2CN(S(=O)(=O)c2ccccc2)C1	0	5	412536	3385	-4844	Insoluvel
ZINC04237162	O=c1c(-c2cccs2)ccc2n1C[C@H]1C[C@@H]2CN(S(=O)(=O)c2cccs2)C1	0	6	418565	3446	-4665	Insoluvel
ZINC04237163	CC(=O)Nc1ccc(S(=O)(=O)N2C[C@@H]3C[C@H](C2)c2ccc(-c4cccs4)c(=O)n2C3)cc1	1	6	469588	3343	-5367	Insoluvel
ZINC04237165	COc1ccc(S(=O)(=O)N2C[C@@H]3C[C@H](C2)c2ccc(-c4cccs4)c(=O)n2C3)cc1	0	6	442562	3393	-5485	Insoluvel
ZINC04237166	O=c1c(-c2cccs2)ccc2n1C[C@H]1C[C@@H]2CN(S(=O)(=O)c2ccc(F)cc2)C1	0	5	430526	3524	-5253	Insoluvel
ZINC04237168	O=C(c1ccccc1)N1C[C@@H]2C[C@H](C1)c1ccc(-c3ccco3)c(=O)n1C2	0	4	360413	3368	-4783	Insoluvel
ZINC04237169	COc1ccc(C(=O)N2C[C@@H]3C[C@H](C2)c2ccc(-c4ccco4)c(=O)n2C3)cc1	0	5	390439	3376	-5071	Insoluvel
ZINC04237171	O=C(c1ccco1)N1C[C@@H]2C[C@H](C1)c1ccc(-c3ccco3)c(=O)n1C2	0	5	350374	2961	-3971	Soluvel
ZINC04237174	N#Cc1ccc(C(=O)N2C[C@@H]3C[C@H](C2)c2ccc(-c4ccco4)c(=O)n2C3)cc1	0	5	385423	3239	-5275	Insoluvel
ZINC04237178	O=C(Nc1cccc(F)c1)N1C[C@@H]2C[C@H](C1)c1ccc(-c3ccco3)c(=O)n1C2	1	4	393418	3899	-5497	Insoluvel
ZINC04237180	COc1ccccc1NC(=O)N1C[C@@H]2C[C@H](C1)c1ccc(-c3ccco3)c(=O)n1C2	1	5	405454	3768	-5270	Insoluvel
ZINC04237181	N#Cc1cccc(NC(=O)N2C[C@@H]3C[C@H](C2)c2ccc(-c4ccco4)c(=O)n2C3)c1	1	5	400438	3631	-5565	Insoluvel
ZINC04237183	O=c1c(-c2ccco2)ccc2n1C[C@H]1C[C@@H]2CN(S(=O)(=O)c2cccs2)C1	0	6	402497	2978	-4260	Insoluvel
ZINC04237184	CC(=O)Nc1ccc(S(=O)(=O)N2C[C@@H]3C[C@H](C2)c2ccc(-c4ccco4)c(=O)n2C3)cc1	1	6	453.52	2875	-4941	Insoluvel
ZINC04237186	COc1ccc(S(=O)(=O)N2C[C@@H]3C[C@H](C2)c2ccc(-c4ccco4)c(=O)n2C3)cc1	0	6	426494	2925	-4974	Insoluvel
ZINC04237188	CSc1ccc(-c2ccc3n(c2=O)C[C@H]2C[C@@H]3CN(C(=O)c3ccccc3)C2)cc1	0	4	416546	4497	-6329	Insoluvel
ZINC04237189	COc1ccc(C(=O)N2C[C@@H]3C[C@H](C2)c2ccc(-c4ccc(SC)cc4)c(=O)n2C3)cc1	0	5	446572	4505	-6704	Insoluvel
ZINC04237190	CSc1ccc(-c2ccc3n(c2=O)C[C@H]2C[C@@H]3CN(C(=O)c3cccs3)C2)cc1	0	5	422575	4558	-6152	Insoluvel
ZINC04237191	CSc1ccc(-c2ccc3n(c2=O)C[C@H]2C[C@@H]3CN(C(=O)c3ccco3)C2)cc1	0	5	406507	4.09	-5536	Insoluvel
ZINC04237192	CSc1ccc(-c2ccc3n(c2=O)C[C@H]2C[C@@H]3CN(C(=O)c3ccc(F)cc3)C2)cc1	0	4	434536	4636	-6714	Insoluvel
ZINC04237193	CSc1ccc(-c2ccc3n(c2=O)C[C@H]2C[C@@H]3CN(C(=O)C(C)(C)C)C2)cc1	0	4	396556	4229	-5554	Insoluvel
ZINC04237194	CSc1ccc(-c2ccc3n(c2=O)C[C@H]2C[C@@H]3CN(C(=O)c3ccc(C#N)cc3)C2)cc1	0	5	441556	4368	-6716	Insoluvel
ZINC04237196	CSc1ccc(-c2ccc3n(c2=O)C[C@H]2C[C@@H]3CN(C(=O)c3ccncc3)C2)cc1	0	5	417534	3892	-5660	Insoluvel
ZINC04237197	COCCC(=O)N1C[C@@H]2C[C@H](C1)c1ccc(-c3ccc(SC)cc3)c(=O)n1C2	0	5	398528	3219	-4818	Insoluvel
ZINC04237198	CSc1ccc(-c2ccc3n(c2=O)C[C@H]2C[C@@H]3CN(C(=O)c3cnccn3)C2)cc1	0	6	418522	3287	-5217	Insoluvel
ZINC04237199	CSCC(=O)N1C[C@@H]2C[C@H](C1)c1ccc(-c3ccc(SC)cc3)c(=O)n1C2	0	5	400569	3546	-5300	Insoluvel
ZINC04237200	CSc1ccc(-c2ccc3n(c2=O)C[C@H]2C[C@@H]3CN(C(=O)CCC(=O)O)C2)cc1	0	6	412511	3048	-4497	Insoluvel
ZINC04237202	CSc1ccc(-c2ccc3n(c2=O)C[C@H]2C[C@@H]3CN(C(=O)CSCC(=O)O)C2)cc1	0	7	444578	3001	-4839	Insoluvel
ZINC04237204	CSc1ccc(-c2ccc3n(c2=O)C[C@H]2C[C@@H]3CN(C(=O)Nc3cccc(F)c3)C2)cc1	1	4	449551	5028	-7020	Insoluvel
ZINC04237205	CSc1ccc(-c2ccc3n(c2=O)C[C@H]2C[C@@H]3CN(C(=O)NC(C)C)C2)cc1	1	4	397544	3774	-5155	Insoluvel
ZINC04237206	CSc1ccc(-c2ccc3n(c2=O)C[C@H]2C[C@@H]3CN(S(=O)(=O)c3ccccc3)C2)cc1	0	5	452601	4045	-5664	Insoluvel
ZINC04237207	CSc1ccc(-c2ccc3n(c2=O)C[C@H]2C[C@@H]3CN(S(=O)(=O)c3cccs3)C2)cc1	0	6	458.63	4107	-5482	Insoluvel
ZINC04237209	CCCS(=O)(=O)N1C[C@@H]2C[C@H](C1)c1ccc(-c3ccc(SC)cc3)c(=O)n1C2	0	5	418584	3396	-4668	Insoluvel
ZINC04237211	COc1ccc(S(=O)(=O)N2C[C@@H]3C[C@H](C2)c2ccc(-c4ccc(SC)cc4)c(=O)n2C3)cc1	0	6	482627	4054	-6279	Insoluvel
ZINC04237212	CSc1ccc(-c2ccc3n(c2=O)C[C@@H]2CNC[C@H]3C2)cc1	1	3	312438	2944	-3931	Soluvel
ZINC04237213	CN(C)Cc1ccccc1-c1ccc2n(c1=O)C[C@H]1C[C@@H]2CN(C(=O)c2ccccc2)C1	1	3	427548	3836	-4747	Insoluvel
ZINC04237214	COc1ccc(C(=O)N2C[C@@H]3C[C@H](C2)c2ccc(-c4ccccc4CN(C)C)c(=O)n2C3)cc1	1	4	457574	3845	-4887	Insoluvel
ZINC04237215	CN(C)Cc1ccccc1-c1ccc2n(c1=O)C[C@H]1C[C@@H]2CN(C(=O)c2cccs2)C1	1	4	433577	3898	-4669	Insoluvel
ZINC04237216	CN(C)Cc1ccccc1-c1ccc2n(c1=O)C[C@H]1C[C@@H]2CN(C(=O)c2ccco2)C1	1	4	417509	3429	-4077	Insoluvel
ZINC04237217	CN(C)Cc1ccccc1-c1ccc2n(c1=O)C[C@H]1C[C@@H]2CN(C(=O)c2ccc(F)cc2)C1	1	3	445538	3976	-5071	Insoluvel
ZINC04237218	CN(C)Cc1ccccc1-c1ccc2n(c1=O)C[C@H]1C[C@@H]2CN(C(=O)c2ccc(C#N)cc2)C1	1	4	452558	3708	-5168	Insoluvel
ZINC04237219	CN(C)CC(=O)N1C[C@@H]2C[C@H](C1)c1ccc(-c3ccccc3CN(C)C)c(=O)n1C2	2	3	408546	2084	-2750	Soluvel
ZINC04237221	CN(C)Cc1ccccc1-c1ccc2n(c1=O)C[C@H]1C[C@@H]2CN(C(=O)c2cnccn2)C1	2	3	408546	2084	-3884	Soluvel
ZINC04237222	CSCC(=O)N1C[C@@H]2C[C@H](C1)c1ccc(-c3ccccc3CN(C)C)c(=O)n1C2	1	4	411571	2886	-3995	Soluvel
ZINC04237223	CN(C)Cc1ccccc1-c1ccc2n(c1=O)C[C@H]1C[C@@H]2CN(C(=O)CCC(=O)O)C1	1	5	423513	2387	-3327	Soluvel
ZINC04237224	CN(C)Cc1ccccc1-c1ccc2n(c1=O)C[C@H]1C[C@@H]2CN(C(=O)COCC(=O)O)C1	1	6	439512	1624	-3025	Soluvel
ZINC04237225	CN(C)Cc1ccccc1-c1ccc2n(c1=O)C[C@H]1C[C@@H]2CN(C(=O)CSCC(=O)O)C1	1	6	455.58	2.34	-3694	Soluvel
ZINC04237226	CN(C)Cc1ccccc1-c1ccc2n(c1=O)C[C@H]1C[C@@H]2CN(C(=O)NC2CCCCC2)C1	2	3	448611	4038	-4576	Insoluvel
ZINC04237227	CC(C)NC(=O)N1C[C@@H]2C[C@H](C1)c1ccc(-c3ccccc3CN(C)C)c(=O)n1C2	2	3	408546	3114	-3731	Soluvel
ZINC04237228	COc1ccccc1NC(=O)N1C[C@@H]2C[C@H](C1)c1ccc(-c3ccccc3CN(C)C)c(=O)n1C2	2	4	472589	4237	-5073	Insoluvel
ZINC04237231	CCCS(=O)(=O)N1C[C@@H]2C[C@H](C1)c1ccc(-c3ccccc3CN(C)C)c(=O)n1C2	1	4	429586	2736	-3823	Soluvel
ZINC04237233	COc1ccc(S(=O)(=O)N2C[C@@H]3C[C@H](C2)c2ccc(-c4ccccc4CN(C)C)c(=O)n2C3)cc1	1	5	493629	3394	-5064	Insoluvel
ZINC04237234	CN(C)Cc1ccccc1-c1ccc2n(c1=O)C[C@H]1C[C@@H]2CN(S(=O)(=O)c2ccc(F)cc2)C1	1	4	481593	3524	-5113	Insoluvel
ZINC04237235	O=C(c1ccccc1)N1C[C@@H]2C[C@H](C1)c1ccc(-c3cncnc3)c(=O)n1C2	0	5	372428	2565	-4491	Insoluvel
ZINC04237236	COc1ccc(C(=O)N2C[C@@H]3C[C@H](C2)c2ccc(-c4cncnc4)c(=O)n2C3)cc1	0	6	402454	2573	-4762	Insoluvel
ZINC04237237	O=C(c1ccco1)N1C[C@@H]2C[C@H](C1)c1ccc(-c3cncnc3)c(=O)n1C2	0	6	362389	2158	-3768	Soluvel
ZINC04237238	O=C(C1CCCCC1)N1C[C@@H]2C[C@H](C1)c1ccc(-c3cncnc3)c(=O)n1C2	0	5	378476	2831	-4302	Insoluvel
ZINC04237239	O=C(c1ccc(F)cc1)N1C[C@@H]2C[C@H](C1)c1ccc(-c3cncnc3)c(=O)n1C2	0	5	390418	2704	-4917	Insoluvel
ZINC04237241	CN(C)CC(=O)N1C[C@@H]2C[C@H](C1)c1ccc(-c3cncnc3)c(=O)n1C2	1	5	353426	0.813	-2368	Soluvel
ZINC04237242	O=C(c1ccncc1)N1C[C@@H]2C[C@H](C1)c1ccc(-c3cncnc3)c(=O)n1C2	0	6	373416	1.96	-3929	Soluvel
ZINC04237243	CSCC(=O)N1C[C@@H]2C[C@H](C1)c1ccc(-c3cncnc3)c(=O)n1C2	0	6	356451	1614	-3469	Soluvel
ZINC04237244	O=C(Nc1ccccc1)N1C[C@@H]2C[C@H](C1)c1ccc(-c3cncnc3)c(=O)n1C2	1	5	387443	2957	-4752	Insoluvel
ZINC04237245	CC(C)NC(=O)N1C[C@@H]2C[C@H](C1)c1ccc(-c3cncnc3)c(=O)n1C2	1	5	353426	1842	-3367	Soluvel
ZINC04237246	COc1ccccc1NC(=O)N1C[C@@H]2C[C@H](C1)c1ccc(-c3cncnc3)c(=O)n1C2	1	6	417469	2965	-4974	Insoluvel
ZINC04237247	O=c1c(-c2cncnc2)ccc2n1C[C@H]1C[C@@H]2CN(S(=O)(=O)c2ccccc2)C1	0	6	408483	2113	-4310	Insoluvel
ZINC04237253	COCCC(=O)N1C[C@@H]2C[C@H](C1)c1ccc(/C=C/c3ccc(Cl)cc3)c(=O)n1C2	0	4	412917	3654	-5487	Insoluvel
ZINC04237254	O=C(c1cnccn1)N1C[C@@H]2C[C@H](C1)c1ccc(/C=C/c3ccc(Cl)cc3)c(=O)n1C2	0	5	432911	3722	-5845	Insoluvel
ZINC04237255	CSCC(=O)N1C[C@@H]2C[C@H](C1)c1ccc(/C=C/c3ccc(Cl)cc3)c(=O)n1C2	0	4	414958	3981	-5953	Insoluvel
ZINC04237256	CC(C)NC(=O)N1C[C@@H]2C[C@H](C1)c1ccc(/C=C/c3ccc(Cl)cc3)c(=O)n1C2	1	3	411933	4209	-5375	Insoluvel
ZINC04237259	CCCS(=O)(=O)N1C[C@@H]2C[C@H](C1)c1ccc(/C=C/c3ccc(Cl)cc3)c(=O)n1C2	0	4	432973	3831	-5444	Insoluvel
ZINC04237260	CS(=O)(=O)N1C[C@@H]2C[C@H](C1)c1ccc(/C=C/c3ccc(Cl)cc3)c(=O)n1C2	0	4	404919	3051	-5081	Insoluvel
ZINC04237262	CC(=O)Nc1ccc(-c2ccc3n(c2=O)C[C@H]2C[C@@H]3CN(C(=O)c3ccccc3)C2)cc1	1	4	427504	3733	-6164	Insoluvel
ZINC04237264	CC(=O)Nc1ccc(-c2ccc3n(c2=O)C[C@H]2C[C@@H]3CN(C(=O)c3cccs3)C2)cc1	1	5	433533	3795	-5952	Insoluvel
ZINC04237265	CC(=O)Nc1ccc(-c2ccc3n(c2=O)C[C@H]2C[C@@H]3CN(C(=O)c3ccco3)C2)cc1	1	5	417465	3326	-5348	Insoluvel
ZINC04237270	CC(=O)Nc1ccc(-c2ccc3n(c2=O)C[C@H]2C[C@@H]3CN(C(=O)NC3CCCCC3)C2)cc1	2	4	448567	3935	-5939	Insoluvel
ZINC04237271	CC(=O)Nc1ccc(-c2ccc3n(c2=O)C[C@H]2C[C@@H]3CN(C(=O)NC(C)C)C2)cc1	2	4	408502	3011	-4966	Insoluvel
ZINC04237272	COc1ccccc1NC(=O)N1C[C@@H]2C[C@H](C1)c1ccc(-c3ccc(NC(C)=O)cc3)c(=O)n1C2	2	5	472545	4134	-6637	Insoluvel
ZINC04237273	CC(=O)Nc1ccc(-c2ccc3n(c2=O)C[C@H]2C[C@@H]3CN(S(=O)(=O)c3ccccc3)C2)cc1	1	5	463559	3282	-5536	Insoluvel
ZINC04237276	COc1ccc(S(=O)(=O)N2C[C@@H]3C[C@H](C2)c2ccc(-c4ccc(NC(C)=O)cc4)c(=O)n2C3)cc1	1	6	493585	3.29	-6095	Insoluvel
ZINC04237295	O=c1c(-c2cccs2)ccc2n1C[C@H]1C[C@@H]2CN(Cc2cccs2)C1	1	4	368527	4258	-4647	Insoluvel
ZINC04237296	O=c1c(-c2cccs2)ccc2n1C[C@H]1C[C@@H]2CN(Cc2ccccc2)C1	1	3	362498	4196	-4821	Insoluvel
ZINC04237297	COc1ccc(CN2C[C@@H]3C[C@H](C2)c2ccc(-c4cccs4)c(=O)n2C3)cc1	1	4	392524	4205	-5291	Insoluvel
ZINC04237299	O=c1c(-c2cccs2)ccc2n1C[C@H]1C[C@@H]2CN(Cc2cc3ccccc3o2)C1	1	4	402519	4942	-5528	Insoluvel
ZINC04237301	O=c1c(-c2cccs2)ccc2n1C[C@H]1C[C@@H]2CN(CC2CCCCC2)C1	1	3	368546	4576	-4728	Insoluvel
ZINC04237303	O=c1c(-c2cccs2)ccc2n1C[C@H]1C[C@@H]2CN(C2CCOCC2)C1	1	4	356491	3175	-3733	Soluvel
ZINC04237316	COc1ccc(CN2C[C@@H]3C[C@H](C2)c2ccc(-c4ccc(SC)cc4)c(=O)n2C3)cc1	1	4	432589	4865	-6101	Insoluvel
ZINC04237320	CSc1ccc(-c2ccc3n(c2=O)C[C@H]2C[C@@H]3CN(C3CCOCC3)C2)cc1	1	4	396556	3835	-4614	Insoluvel
ZINC04237332	O=c1c(-c2cncnc2)ccc2n1C[C@H]1C[C@@H]2CN(Cc2cccs2)C1	1	5	364474	2986	-3778	Soluvel
ZINC04237333	O=c1c(-c2cncnc2)ccc2n1C[C@H]1C[C@@H]2CN(Cc2ccccc2)C1	1	4	358445	2925	-3879	Soluvel
ZINC04237334	COc1ccc(CN2C[C@@H]3C[C@H](C2)c2ccc(-c4cncnc4)c(=O)n2C3)cc1	1	5	388471	2933	-4170	Insoluvel
ZINC04237336	O=c1c(-c2cncnc2)ccc2n1C[C@H]1C[C@@H]2CN(Cc2cc3ccccc3o2)C1	1	5	398466	3671	-4586	Insoluvel
ZINC04237344	N#Cc1cccc(CN2C[C@@H]3C[C@H](C2)c2ccc(/C=C/c4ccc(Cl)cc4)c(=O)n2C3)c1	1	3	441962	5163	-6501	Insoluvel
ZINC04237354	COc1ccc(-c2ccc(=O)n3c2[C@@H]2C[C@@H](CN(C(=O)c4ccccc4)C2)C3)cc1	0	4	400478	3783	-6027	Insoluvel
ZINC04237355	COc1ccc(C(=O)N2C[C@@H]3C[C@H](C2)c2c(-c4ccc(OC)cc4)ccc(=O)n2C3)cc1	0	5	430504	3792	-6121	Insoluvel
ZINC04237356	COc1ccc(-c2ccc(=O)n3c2[C@@H]2C[C@@H](CN(C(=O)c4cccs4)C2)C3)cc1	0	5	406507	3845	-5873	Insoluvel
ZINC04237357	COc1ccc(-c2ccc(=O)n3c2[C@@H]2C[C@@H](CN(C(=O)c4ccco4)C2)C3)cc1	0	5	390439	3376	-5114	Insoluvel
ZINC04237358	COc1ccc(-c2ccc(=O)n3c2[C@@H]2C[C@@H](CN(C(=O)c4ccc(F)cc4)C2)C3)cc1	0	4	418468	3923	-6443	Insoluvel
ZINC04237359	COc1ccc(-c2ccc(=O)n3c2[C@@H]2C[C@@H](CN(C(=O)C(C)(C)C)C2)C3)cc1	0	4	380488	3516	-5240	Insoluvel
ZINC04237360	COc1ccc(-c2ccc(=O)n3c2[C@@H]2C[C@@H](CN(C(=O)c4ccc(C#N)cc4)C2)C3)cc1	0	5	425488	3655	-6514	Insoluvel
ZINC04237361	COc1ccc(-c2ccc(=O)n3c2[C@@H]2C[C@@H](CN(C(=O)CN(C)C)C2)C3)cc1	1	4	381476	2031	-3366	Soluvel
ZINC04237362	COc1ccc(-c2ccc(=O)n3c2[C@@H]2C[C@@H](CN(C(=O)c4ccncc4)C2)C3)cc1	0	5	401466	3178	-5307	Insoluvel
ZINC04237363	COCCC(=O)N1C[C@@H]2C[C@H](C1)c1c(-c3ccc(OC)cc3)ccc(=O)n1C2	0	5	382.46	2506	-4171	Insoluvel
ZINC04237364	COc1ccc(-c2ccc(=O)n3c2[C@@H]2C[C@@H](CN(C(=O)c4cnccn4)C2)C3)cc1	0	6	402454	2573	-4836	Insoluvel
ZINC04237365	COc1ccc(-c2ccc(=O)n3c2[C@@H]2C[C@@H](CN(C(=O)CSC)C2)C3)cc1	0	5	384501	2833	-5033	Insoluvel
ZINC04237366	COc1ccc(-c2ccc(=O)n3c2[C@@H]2C[C@@H](CN(C(=O)CCC(=O)O)C2)C3)cc1	0	6	396443	2334	-4118	Insoluvel
ZINC04237367	COc1ccc(-c2ccc(=O)n3c2[C@@H]2C[C@@H](CN(C(=O)COCC(=O)O)C2)C3)cc1	0	7	412442	1571	-3721	Soluvel
ZINC04237368	COc1ccc(-c2ccc(=O)n3c2[C@@H]2C[C@@H](CN(C(=O)CSCC(=O)O)C2)C3)cc1	0	7	428.51	2287	-4535	Insoluvel
ZINC04237370	COc1ccc(-c2ccc(=O)n3c2[C@@H]2C[C@@H](CN(C(=O)Nc4ccc(C)cc4)C2)C3)cc1	1	4	429.52	4484	-6587	Insoluvel
ZINC04237371	COc1ccc(-c2ccc(=O)n3c2[C@@H]2C[C@@H](CN(C(=O)NC(C)C)C2)C3)cc1	1	4	381476	3061	-4636	Insoluvel
ZINC04237372	COc1ccc(-c2ccc(=O)n3c2[C@@H]2C[C@@H](CN(C(=O)Nc4ccccc4OC)C2)C3)cc1	1	5	445519	4184	-6338	Insoluvel
ZINC04237373	COc1ccc(-c2ccc(=O)n3c2[C@@H]2C[C@@H](CN(S(=O)(=O)c4ccccc4)C2)C3)cc1	0	5	436533	3332	-5651	Insoluvel
ZINC04237374	COc1ccc(-c2ccc(=O)n3c2[C@@H]2C[C@@H](CN(S(=O)(=O)c4ccc(Cl)cc4)C2)C3)cc1	0	5	470978	3985	-6523	Insoluvel
ZINC04237375	COc1ccc(-c2ccc(=O)n3c2[C@@H]2C[C@@H](CN(S(=O)(=O)c4ccc(NC(C)=O)cc4)C2)C3)cc1	1	6	493585	3.29	-6088	Insoluvel
ZINC04237376	COc1ccc(-c2ccc(=O)n3c2[C@@H]2C[C@@H](CN(S(=O)(=O)c4ccc(C)cc4)C2)C3)cc1	0	5	450.56	3.64	-5940	Insoluvel
ZINC04237377	CCCS(=O)(=O)N1C[C@@H]2C[C@H](C1)c1c(-c3ccc(OC)cc3)ccc(=O)n1C2	0	5	402516	2683	-4614	Insoluvel
ZINC04237378	COc1ccc(-c2ccc(=O)n3c2[C@H]2CNC[C@H](C2)C3)cc1	1	3	296.37	2231	-3649	Soluvel
ZINC04237379	O=C(c1ccccc1)N1C[C@@H]2C[C@H](C1)c1c(-c3ccc(Cl)cc3)ccc(=O)n1C2	0	3	404897	4428	-6464	Insoluvel
ZINC04237380	COc1ccc(C(=O)N2C[C@@H]3C[C@H](C2)c2c(-c4ccc(Cl)cc4)ccc(=O)n2C3)cc1	0	4	434923	4437	-6846	Insoluvel
ZINC04237381	O=C(c1cccs1)N1C[C@@H]2C[C@H](C1)c1c(-c3ccc(Cl)cc3)ccc(=O)n1C2	0	4	410926	4.49	-6312	Insoluvel
ZINC04237382	O=C(c1ccco1)N1C[C@@H]2C[C@H](C1)c1c(-c3ccc(Cl)cc3)ccc(=O)n1C2	0	4	394858	4021	-5746	Insoluvel
ZINC04237384	O=C(c1ccc(F)cc1)N1C[C@@H]2C[C@H](C1)c1c(-c3ccc(Cl)cc3)ccc(=O)n1C2	0	3	422887	4567	-6854	Insoluvel
ZINC04237385	O=C(COc1ccccc1)N1C[C@@H]2C[C@H](C1)c1c(-c3ccc(Cl)cc3)ccc(=O)n1C2	0	4	434923	4193	-6711	Insoluvel
ZINC04237386	N#Cc1ccc(C(=O)N2C[C@@H]3C[C@H](C2)c2c(-c4ccc(Cl)cc4)ccc(=O)n2C3)cc1	0	4	429907	4.3	-6838	Insoluvel
ZINC04237388	O=C(c1ccncc1)N1C[C@@H]2C[C@H](C1)c1c(-c3ccc(Cl)cc3)ccc(=O)n1C2	0	4	405885	3823	-5892	Insoluvel
ZINC04237389	COCCC(=O)N1C[C@@H]2C[C@H](C1)c1c(-c3ccc(Cl)cc3)ccc(=O)n1C2	0	4	386879	3151	-5064	Insoluvel
ZINC04237391	CSCC(=O)N1C[C@@H]2C[C@H](C1)c1c(-c3ccc(Cl)cc3)ccc(=O)n1C2	0	4	388.92	3477	-5518	Insoluvel
ZINC04237395	CC(C)NC(=O)N1C[C@@H]2C[C@H](C1)c1c(-c3ccc(Cl)cc3)ccc(=O)n1C2	1	3	385895	3706	-5075	Insoluvel
ZINC04237397	O=c1ccc(-c2ccc(Cl)cc2)c2n1C[C@H]1C[C@@H]2CN(S(=O)(=O)c2ccccc2)C1	0	4	440952	3977	-5984	Insoluvel
ZINC04237398	O=c1ccc(-c2ccc(Cl)cc2)c2n1C[C@H]1C[C@@H]2CN(S(=O)(=O)c2cccs2)C1	0	5	446981	4038	-5830	Insoluvel
ZINC04237399	CC(=O)Nc1ccc(S(=O)(=O)N2C[C@@H]3C[C@H](C2)c2c(-c4ccc(Cl)cc4)ccc(=O)n2C3)cc1	1	5	498004	3935	-6459	Insoluvel
ZINC04237400	CCCS(=O)(=O)N1C[C@@H]2C[C@H](C1)c1c(-c3ccc(Cl)cc3)ccc(=O)n1C2	0	4	406935	3328	-5033	Insoluvel
ZINC04237402	O=C(c1ccccc1)N1C[C@@H]2C[C@H](C1)c1c(-c3cc4ccccc4s3)ccc(=O)n1C2	0	4	426541	4.99	-6839	Insoluvel
ZINC04237403	COc1ccc(C(=O)N2C[C@@H]3C[C@H](C2)c2c(-c4cc5ccccc5s4)ccc(=O)n2C3)cc1	0	5	456567	4998	-7250	Insoluvel
ZINC04237405	O=C(c1ccco1)N1C[C@@H]2C[C@H](C1)c1c(-c3cc4ccccc4s3)ccc(=O)n1C2	0	5	416502	4583	-6094	Insoluvel
ZINC04237407	O=C(c1ccc(F)cc1)N1C[C@@H]2C[C@H](C1)c1c(-c3cc4ccccc4s3)ccc(=O)n1C2	0	4	444531	5129	-7229	Insoluvel
ZINC04237409	N#Cc1ccc(C(=O)N2C[C@@H]3C[C@H](C2)c2c(-c4cc5ccccc5s4)ccc(=O)n2C3)cc1	0	5	451551	4861	-7177	Insoluvel
ZINC04237412	O=C(c1ccncc1)N1C[C@@H]2C[C@H](C1)c1c(-c3cc4ccccc4s3)ccc(=O)n1C2	0	5	427529	4385	-6241	Insoluvel
ZINC04237415	O=C(O)CCCC(=O)N1C[C@@H]2C[C@H](C1)c1c(-c3cc4ccccc4s3)ccc(=O)n1C2	0	6	436533	3931	-5148	Insoluvel
ZINC04237417	O=C(O)CSCC(=O)N1C[C@@H]2C[C@H](C1)c1c(-c3cc4ccccc4s3)ccc(=O)n1C2	0	7	454573	3494	-5328	Insoluvel
ZINC04237419	CC(C)NC(=O)N1C[C@@H]2C[C@H](C1)c1c(-c3cc4ccccc4s3)ccc(=O)n1C2	1	4	407539	4267	-5697	Insoluvel
ZINC04237422	O=c1ccc(-c2cc3ccccc3s2)c2n1C[C@H]1C[C@@H]2CN(S(=O)(=O)c2ccccc2)C1	0	5	462596	4538	-6002	Insoluvel
ZINC04237423	O=c1ccc(-c2cc3ccccc3s2)c2n1C[C@H]1C[C@@H]2CN(S(=O)(=O)c2cccs2)C1	0	6	468625	4.6	-5828	Insoluvel
ZINC04237426	CCCS(=O)(=O)N1C[C@@H]2C[C@H](C1)c1c(-c3cc4ccccc4s3)ccc(=O)n1C2	0	5	428579	3889	-5012	Insoluvel
ZINC04237427	N#Cc1ccccc1S(=O)(=O)N1C[C@@H]2C[C@H](C1)c1c(-c3cc4ccccc4s3)ccc(=O)n1C2	0	6	487606	4.41	-6319	Insoluvel
ZINC04237428	CS(=O)(=O)N1C[C@@H]2C[C@H](C1)c1c(-c3cc4ccccc4s3)ccc(=O)n1C2	0	5	400525	3109	-4670	Insoluvel
ZINC04237431	O=C(c1ccccc1)N1C[C@@H]2C[C@H](C1)c1c(-c3ccc(OC(F)(F)F)cc3)ccc(=O)n1C2	0	4	454448	4673	-6929	Insoluvel
ZINC04237433	COc1ccc(C(=O)N2C[C@@H]3C[C@H](C2)c2c(-c4ccc(OC(F)(F)F)cc4)ccc(=O)n2C3)cc1	0	5	484474	4682	-7029	Insoluvel
ZINC04237434	O=C(c1cccs1)N1C[C@@H]2C[C@H](C1)c1c(-c3ccc(OC(F)(F)F)cc3)ccc(=O)n1C2	0	5	460477	4735	-6872	Insoluvel
ZINC04237435	O=C(c1ccco1)N1C[C@@H]2C[C@H](C1)c1c(-c3ccc(OC(F)(F)F)cc3)ccc(=O)n1C2	0	5	444409	4266	-6083	Insoluvel
ZINC04237437	O=C(C1CC1)N1C[C@@H]2C[C@H](C1)c1c(-c3ccc(OC(F)(F)F)cc3)ccc(=O)n1C2	0	4	418415	3.77	-6013	Insoluvel
ZINC04237438	O=C(c1ccc(F)cc1)N1C[C@@H]2C[C@H](C1)c1c(-c3ccc(OC(F)(F)F)cc3)ccc(=O)n1C2	0	4	472438	4813	-7314	Insoluvel
ZINC04237439	N#Cc1ccc(C(=O)N2C[C@@H]3C[C@H](C2)c2c(-c4ccc(OC(F)(F)F)cc4)ccc(=O)n2C3)cc1	0	5	479458	4545	-7430	Insoluvel
ZINC04237440	CN(C)CC(=O)N1C[C@@H]2C[C@H](C1)c1c(-c3ccc(OC(F)(F)F)cc3)ccc(=O)n1C2	1	4	435446	2921	-4171	Insoluvel
ZINC04237441	O=C(c1ccncc1)N1C[C@@H]2C[C@H](C1)c1c(-c3ccc(OC(F)(F)F)cc3)ccc(=O)n1C2	0	5	455436	4068	-6233	Insoluvel
ZINC04237442	COCCC(=O)N1C[C@@H]2C[C@H](C1)c1c(-c3ccc(OC(F)(F)F)cc3)ccc(=O)n1C2	0	5	436.43	3396	-5124	Insoluvel
ZINC04237443	O=C(c1cnccn1)N1C[C@@H]2C[C@H](C1)c1c(-c3ccc(OC(F)(F)F)cc3)ccc(=O)n1C2	0	6	456424	3463	-5769	Insoluvel
ZINC04237444	CSCC(=O)N1C[C@@H]2C[C@H](C1)c1c(-c3ccc(OC(F)(F)F)cc3)ccc(=O)n1C2	0	5	438471	3723	-5974	Insoluvel
ZINC04237445	O=C(O)CCC(=O)N1C[C@@H]2C[C@H](C1)c1c(-c3ccc(OC(F)(F)F)cc3)ccc(=O)n1C2	0	6	450413	3224	-4911	Insoluvel
ZINC04237446	O=C(O)COCC(=O)N1C[C@@H]2C[C@H](C1)c1c(-c3ccc(OC(F)(F)F)cc3)ccc(=O)n1C2	0	7	466412	2461	-4514	Insoluvel
ZINC04237447	O=C(O)CSCC(=O)N1C[C@@H]2C[C@H](C1)c1c(-c3ccc(OC(F)(F)F)cc3)ccc(=O)n1C2	0	7	482.48	3177	-5288	Insoluvel
ZINC04237451	CC(C)NC(=O)N1C[C@@H]2C[C@H](C1)c1c(-c3ccc(OC(F)(F)F)cc3)ccc(=O)n1C2	1	4	435446	3951	-5615	Insoluvel
ZINC04237454	O=c1ccc(-c2ccc(OC(F)(F)F)cc2)c2n1C[C@H]1C[C@@H]2CN(S(=O)(=O)c2ccccc2)C1	0	5	490503	4222	-6502	Insoluvel
ZINC04237455	O=c1ccc(-c2ccc(OC(F)(F)F)cc2)c2n1C[C@H]1C[C@@H]2CN(S(=O)(=O)c2cccs2)C1	0	6	496532	4283	-6348	Insoluvel
ZINC04237457	CCCS(=O)(=O)N1C[C@@H]2C[C@H](C1)c1c(-c3ccc(OC(F)(F)F)cc3)ccc(=O)n1C2	0	5	456486	3573	-5554	Insoluvel
ZINC04237459	CS(=O)(=O)N1C[C@@H]2C[C@H](C1)c1c(-c3ccc(OC(F)(F)F)cc3)ccc(=O)n1C2	0	5	428432	2793	-5181	Insoluvel
ZINC04237462	O=c1ccc(-c2ccc(OC(F)(F)F)cc2)c2n1C[C@@H]1CNC[C@H]2C1	1	3	350.34	3121	-4590	Insoluvel
ZINC04237463	CSc1ccc(-c2ccc(=O)n3c2[C@@H]2C[C@@H](CN(C(=O)c4ccccc4)C2)C3)cc1	0	4	416546	4497	-6353	Insoluvel
ZINC04237464	COc1ccc(C(=O)N2C[C@@H]3C[C@H](C2)c2c(-c4ccc(SC)cc4)ccc(=O)n2C3)cc1	0	5	446572	4505	-6747	Insoluvel
ZINC04237465	CSc1ccc(-c2ccc(=O)n3c2[C@@H]2C[C@@H](CN(C(=O)c4cccs4)C2)C3)cc1	0	5	422575	4558	-6161	Insoluvel
ZINC04237466	CSc1ccc(-c2ccc(=O)n3c2[C@@H]2C[C@@H](CN(C(=O)c4ccco4)C2)C3)cc1	0	5	406507	4.09	-5559	Insoluvel
ZINC04237467	CSc1ccc(-c2ccc(=O)n3c2[C@@H]2C[C@@H](CN(C(=O)c4ccc(F)cc4)C2)C3)cc1	0	4	434536	4636	-6739	Insoluvel
ZINC04237468	CSc1ccc(-c2ccc(=O)n3c2[C@@H]2C[C@@H](CN(C(=O)COc4ccccc4)C2)C3)cc1	0	5	446572	4262	-6617	Insoluvel
ZINC04237469	CSc1ccc(-c2ccc(=O)n3c2[C@@H]2C[C@@H](CN(C(=O)c4ccc(C#N)cc4)C2)C3)cc1	0	5	441556	4368	-6733	Insoluvel
ZINC04237470	CSc1ccc(-c2ccc(=O)n3c2[C@@H]2C[C@@H](CN(C(=O)CN(C)C)C2)C3)cc1	1	4	397544	2745	-3826	Soluvel
ZINC04237471	CSc1ccc(-c2ccc(=O)n3c2[C@@H]2C[C@@H](CN(C(=O)c4ccncc4)C2)C3)cc1	0	5	417534	3892	-5683	Insoluvel
ZINC04237472	COCCC(=O)N1C[C@@H]2C[C@H](C1)c1c(-c3ccc(SC)cc3)ccc(=O)n1C2	0	5	398528	3219	-4873	Insoluvel
ZINC04237473	CSc1ccc(-c2ccc(=O)n3c2[C@@H]2C[C@@H](CN(C(=O)c4cnccn4)C2)C3)cc1	0	6	418522	3287	-5237	Insoluvel
ZINC04237474	CSCC(=O)N1C[C@@H]2C[C@H](C1)c1c(-c3ccc(SC)cc3)ccc(=O)n1C2	0	5	400569	3546	-5316	Insoluvel
ZINC04237475	CSc1ccc(-c2ccc(=O)n3c2[C@@H]2C[C@@H](CN(C(=O)CCC(=O)O)C2)C3)cc1	0	6	412511	3048	-4507	Insoluvel
ZINC04237476	CSc1ccc(-c2ccc(=O)n3c2[C@@H]2C[C@@H](CN(C(=O)COCC(=O)O)C2)C3)cc1	0	7	428.51	2284	-4318	Insoluvel
ZINC04237478	CSc1ccc(-c2ccc(=O)n3c2[C@@H]2C[C@@H](CN(C(=O)CSCC(=O)O)C2)C3)cc1	0	7	444578	3001	-4849	Insoluvel
ZINC04237481	CSc1ccc(-c2ccc(=O)n3c2[C@@H]2C[C@@H](CN(C(=O)NC(C)C)C2)C3)cc1	1	4	397544	3774	-5176	Insoluvel
ZINC04237482	COc1ccccc1NC(=O)N1C[C@@H]2C[C@H](C1)c1c(-c3ccc(SC)cc3)ccc(=O)n1C2	1	5	461587	4897	-6922	Insoluvel
ZINC04237483	CSc1ccc(-c2ccc(=O)n3c2[C@@H]2C[C@@H](CN(C(=O)Nc4cccc(C#N)c4)C2)C3)cc1	1	5	456571	4.76	-7032	Insoluvel
ZINC04237484	CSc1ccc(-c2ccc(=O)n3c2[C@@H]2C[C@@H](CN(S(=O)(=O)c4ccccc4)C2)C3)cc1	0	5	452601	4045	-5653	Insoluvel
ZINC04237485	CSc1ccc(-c2ccc(=O)n3c2[C@@H]2C[C@@H](CN(S(=O)(=O)c4cccs4)C2)C3)cc1	0	6	458.63	4107	-5473	Insoluvel
ZINC04237488	CCCS(=O)(=O)N1C[C@@H]2C[C@H](C1)c1c(-c3ccc(SC)cc3)ccc(=O)n1C2	0	5	418584	3396	-4658	Insoluvel
ZINC04237490	CSc1ccc(-c2ccc(=O)n3c2[C@@H]2C[C@@H](CN(S(C)(=O)=O)C2)C3)cc1	0	5	390.53	2616	-4290	Insoluvel
ZINC04237496	CSc1ccc(-c2ccc(=O)n3c2[C@H]2CNC[C@H](C2)C3)cc1	1	3	312438	2944	-3939	Soluvel
ZINC04237498	COc1ccc(C(=O)N2C[C@@H]3C[C@H](C2)c2c(-c4cccc(C#N)c4)ccc(=O)n2C3)cc1	0	5	425488	3655	-6513	Insoluvel
ZINC04237500	COc1ccccc1NC(=O)N1C[C@@H]2C[C@H](C1)c1c(-c3cccc(C#N)c3)ccc(=O)n1C2	1	5	440503	4047	-6703	Insoluvel
ZINC04237507	COc1ccc(CN2C[C@@H]3C[C@H](C2)c2c(-c4ccc(OC)cc4)ccc(=O)n2C3)cc1	1	4	416521	4152	-5486	Insoluvel
ZINC04258715	O=c1ccc(-c2cc3ccccc3s2)c2n1C[C@H]1C[C@@H]2CN(C2CCOCC2)C1	1	4	406551	4328	-5083	Insoluvel
ZINC04258740	COc1ccc(CN2C[C@@H]3C[C@H](C2)c2c(-c4ccc(SC)cc4)ccc(=O)n2C3)cc1	1	4	432589	4865	-6145	Insoluvel
ZINC04258748	CSc1ccc(-c2ccc(=O)n3c2[C@@H]2C[C@@H](CN(C4CCOCC4)C2)C3)cc1	1	4	396556	3835	-4645	Insoluvel
ZINC04258763	O=C(c1ccccc1)N1C[C@@H]2C[C@H](C1)c1c(-c3ccccc3)ccc(=O)n1C2	0	3	370452	3775	-5644	Insoluvel
ZINC04258765	COc1ccc(C(=O)N2C[C@@H]3C[C@H](C2)c2c(-c4ccccc4)ccc(=O)n2C3)cc1	0	4	400478	3783	-6027	Insoluvel
ZINC04258766	O=C(c1cccs1)N1C[C@@H]2C[C@H](C1)c1c(-c3ccccc3)ccc(=O)n1C2	0	4	376481	3836	-5387	Insoluvel
ZINC04258768	O=C(c1ccco1)N1C[C@@H]2C[C@H](C1)c1c(-c3ccccc3)ccc(=O)n1C2	0	4	360413	3368	-4812	Insoluvel
ZINC04258770	O=C(c1ccc(F)cc1)N1C[C@@H]2C[C@H](C1)c1c(-c3ccccc3)ccc(=O)n1C2	0	3	388442	3914	-6086	Insoluvel
ZINC04258771	O=C(COc1ccccc1)N1C[C@@H]2C[C@H](C1)c1c(-c3ccccc3)ccc(=O)n1C2	0	4	400478	3.54	-5863	Insoluvel
ZINC04258773	N#Cc1ccc(C(=O)N2C[C@@H]3C[C@H](C2)c2c(-c4ccccc4)ccc(=O)n2C3)cc1	0	4	395462	3646	-6074	Insoluvel
ZINC04258774	O=C(c1ccncc1)N1C[C@@H]2C[C@H](C1)c1c(-c3ccccc3)ccc(=O)n1C2	0	4	371.44	3.17	-4971	Insoluvel
ZINC04258778	O=C(c1cnccn1)N1C[C@@H]2C[C@H](C1)c1c(-c3ccccc3)ccc(=O)n1C2	0	5	372428	2565	-4522	Insoluvel
ZINC04258779	CSCC(=O)N1C[C@@H]2C[C@H](C1)c1c(-c3ccccc3)ccc(=O)n1C2	0	4	354475	2824	-4585	Insoluvel
ZINC04258787	O=C(Nc1cccc(F)c1)N1C[C@@H]2C[C@H](C1)c1c(-c3ccccc3)ccc(=O)n1C2	1	3	403457	4306	-6368	Insoluvel
ZINC04258790	CC(C)NC(=O)N1C[C@@H]2C[C@H](C1)c1c(-c3ccccc3)ccc(=O)n1C2	1	3	351.45	3052	-4427	Insoluvel
ZINC04258792	COc1ccccc1NC(=O)N1C[C@@H]2C[C@H](C1)c1c(-c3ccccc3)ccc(=O)n1C2	1	4	415493	4175	-6210	Insoluvel
ZINC04258794	N#Cc1cccc(NC(=O)N2C[C@@H]3C[C@H](C2)c2c(-c4ccccc4)ccc(=O)n2C3)c1	1	4	410477	4038	-6385	Insoluvel
ZINC04258795	O=c1ccc(-c2ccccc2)c2n1C[C@H]1C[C@@H]2CN(S(=O)(=O)c2ccccc2)C1	0	4	406507	3323	-4993	Insoluvel
ZINC04258797	O=c1ccc(-c2ccccc2)c2n1C[C@H]1C[C@@H]2CN(S(=O)(=O)c2cccs2)C1	0	5	412536	3385	-4827	Insoluvel
ZINC04258800	CC(=O)Nc1ccc(S(=O)(=O)N2C[C@@H]3C[C@H](C2)c2c(-c4ccccc4)ccc(=O)n2C3)cc1	1	5	463559	3282	-5525	Insoluvel
ZINC04258805	CCCS(=O)(=O)N1C[C@@H]2C[C@H](C1)c1c(-c3ccccc3)ccc(=O)n1C2	0	4	372.49	2674	-3977	Soluvel
ZINC04258806	O=c1ccc(-c2ccccc2)c2n1C[C@H]1C[C@@H]2CN(S(=O)(=O)c2cccc(C(F)(F)F)c2)C1	0	4	474504	4342	-6097	Insoluvel
ZINC04258807	N#Cc1ccccc1S(=O)(=O)N1C[C@@H]2C[C@H](C1)c1c(-c3ccccc3)ccc(=O)n1C2	0	5	431517	3195	-5355	Insoluvel
ZINC04258810	COc1ccc(S(=O)(=O)N2C[C@@H]3C[C@H](C2)c2c(-c4ccccc4)ccc(=O)n2C3)cc1	0	5	436533	3332	-5651	Insoluvel
ZINC04258815	COc1ccc(CN2C[C@@H]3C[C@H](C2)c2c(-c4ccccc4)ccc(=O)n2C3)cc1	1	3	386495	4143	-5405	Insoluvel
ZINC04258868	N#Cc1ccc(C(=O)Nc2ccc3n(c2=O)C[C@H]2C[C@@H]3CN(C(=O)c3ccc4ccccc4c3)C2)cc1	1	5	488547	4385	-7525	Insoluvel
ZINC04258871	O=C(Nc1ccc2n(c1=O)C[C@H]1C[C@@H]2CN(C(=O)c2ccc3ccccc3c2)C1)c1ccc(F)cc1	1	4	481527	4652	-7489	Insoluvel
ZINC04258875	O=C(Nc1ccc2n(c1=O)C[C@H]1C[C@@H]2CN(C(=O)c2ccc3ccccc3c2)C1)c1cccs1	1	5	469566	4575	-7028	Insoluvel
ZINC04258877	O=C(Nc1ccc2n(c1=O)C[C@H]1C[C@@H]2CN(C(=O)c2ccc3ccccc3c2)C1)c1cnccn1	1	6	465513	3303	-6237	Insoluvel
ZINC04258878	CSCC(=O)Nc1ccc2n(c1=O)C[C@H]1C[C@@H]2CN(C(=O)c2ccc3ccccc3c2)C1	1	5	447.56	3563	-6240	Insoluvel
ZINC04258884	O=C(Nc1ccc2n(c1=O)C[C@H]1C[C@@H]2CN(C(=O)c2ccc3ccccc3c2)C1)c1ccncc1	1	5	464525	3908	-6626	Insoluvel
ZINC04258889	O=C(Nc1ccccc1)Nc1ccc2n(c1=O)C[C@H]1C[C@@H]2CN(C(=O)c2ccc3ccccc3c2)C1	2	4	478552	4905	-7244	Insoluvel
ZINC04258893	O=C(Nc1ccc2n(c1=O)C[C@H]1C[C@@H]2CN(C(=O)c2ccc(-c3ccccc3)cc2)C1)c1ccccc1	1	4	489575	5027	-7438	Insoluvel
ZINC04258896	O=C(Nc1ccc2n(c1=O)C[C@H]1C[C@@H]2CN(C(=O)c2ccc(-c3ccccc3)cc2)C1)c1ccco1	1	5	479536	4.62	-6908	Insoluvel
ZINC04258902	O=C(Nc1ccc2n(c1=O)C[C@H]1C[C@@H]2CN(C(=O)c2ccc(-c3ccccc3)cc2)C1)c1cccs1	1	5	495604	5089	-7339	Insoluvel
ZINC04258903	O=C(Nc1ccc2n(c1=O)C[C@H]1C[C@@H]2CN(C(=O)c2ccc(-c3ccccc3)cc2)C1)c1cnccn1	1	6	491551	3817	-6636	Insoluvel
ZINC04258904	CSCC(=O)Nc1ccc2n(c1=O)C[C@H]1C[C@@H]2CN(C(=O)c2ccc(-c3ccccc3)cc2)C1	1	5	473598	4076	-6669	Insoluvel
ZINC04258912	N#Cc1ccc(C(=O)Nc2ccc3n(c2=O)C[C@H]2C[C@@H]3CN(C(=O)c3ccc(F)cc3)C2)cc1	1	5	456477	3371	-6821	Insoluvel
ZINC04258914	O=C(Nc1ccc2n(c1=O)C[C@H]1C[C@@H]2CN(C(=O)c2ccc(F)cc2)C1)c1ccco1	1	5	421428	3092	-5519	Insoluvel
ZINC04258915	O=C(Nc1ccc2n(c1=O)C[C@H]1C[C@@H]2CN(C(=O)c2ccc(F)cc2)C1)c1ccc(F)cc1	1	4	449457	3638	-6719	Insoluvel
ZINC04258917	O=C(Nc1ccc2n(c1=O)C[C@H]1C[C@@H]2CN(C(=O)c2ccc(F)cc2)C1)c1ccc(C(F)(F)F)cc1	1	4	499464	4518	-7246	Insoluvel
ZINC04258919	COc1ccc(CC(=O)Nc2ccc3n(c2=O)C[C@H]2C[C@@H]3CN(C(=O)c3ccc(F)cc3)C2)cc1	1	5	475.52	3437	-6591	Insoluvel
ZINC04258921	O=C(Nc1ccc2n(c1=O)C[C@H]1C[C@@H]2CN(C(=O)c2ccc(F)cc2)C1)c1cccs1	1	5	437496	3561	-6145	Insoluvel
ZINC04258922	O=C(Nc1ccc2n(c1=O)C[C@H]1C[C@@H]2CN(C(=O)c2ccc(F)cc2)C1)c1cnccn1	1	6	433443	2289	-5264	Insoluvel
ZINC04258928	O=C(Nc1ccc2n(c1=O)C[C@H]1C[C@@H]2CN(C(=O)c2ccc(F)cc2)C1)c1ccncc1	1	5	432455	2894	-5690	Insoluvel
ZINC04258929	O=C(Nc1cccc(F)c1)Nc1ccc2n(c1=O)C[C@H]1C[C@@H]2CN(C(=O)c2ccc(F)cc2)C1	2	4	464472	4.03	-6831	Insoluvel
ZINC04258935	O=C(Nc1ccccc1)Nc1ccc2n(c1=O)C[C@H]1C[C@@H]2CN(C(=O)c2ccc(F)cc2)C1	2	4	446482	3891	-6434	Insoluvel
ZINC04258936	COc1ccccc1NC(=O)Nc1ccc2n(c1=O)C[C@H]1C[C@@H]2CN(C(=O)c2ccc(F)cc2)C1	2	5	476508	3.9	-6560	Insoluvel
ZINC04258937	CC(=O)N1C[C@@H]2C[C@H](C1)c1ccc(NC(=O)COc3ccccc3)c(=O)n1C2	1	5	381432	1831	-4318	Insoluvel
ZINC04258939	CC(=O)N1C[C@@H]2C[C@H](C1)c1ccc(NC(=O)c3ccc(C#N)cc3)c(=O)n1C2	1	5	376416	1938	-4658	Insoluvel
ZINC04258940	CC(=O)N1C[C@@H]2C[C@H](C1)c1ccc(NC(=O)Cc3ccccc3)c(=O)n1C2	1	4	365433	1995	-4297	Insoluvel
ZINC04258943	CC(=O)N1C[C@@H]2C[C@H](C1)c1ccc(NC(=O)c3ccc(F)cc3)c(=O)n1C2	1	4	369396	2205	-4631	Insoluvel
ZINC04258944	CC(=O)N1C[C@@H]2C[C@H](C1)c1ccc(NC(=O)C3CCCCC3)c(=O)n1C2	1	4	357454	2333	-4060	Insoluvel
ZINC04258945	COc1ccc(CC(=O)Nc2ccc3n(c2=O)C[C@H]2C[C@@H]3CN(C(C)=O)C2)cc1	1	5	395459	2004	-4635	Insoluvel
ZINC04258948	CC(=O)N1C[C@@H]2C[C@H](C1)c1ccc(NC(=O)c3ccc(-c4ccccc4)cc3)c(=O)n1C2	1	4	427504	3733	-6176	Insoluvel
ZINC04258949	CC(=O)N1C[C@@H]2C[C@H](C1)c1ccc(NC(=O)c3cccs3)c(=O)n1C2	1	5	357435	2128	-3913	Soluvel
ZINC04258955	CC(=O)N1C[C@@H]2C[C@H](C1)c1ccc(NC(=O)c3ccncc3)c(=O)n1C2	1	5	352394	1461	-3591	Soluvel
ZINC04258956	CC(=O)N1C[C@@H]2C[C@H](C1)c1ccc(NC(=O)Nc3cccc(F)c3)c(=O)n1C2	2	4	384411	2597	-4769	Insoluvel
ZINC04258957	CC(=O)N1C[C@@H]2C[C@H](C1)c1ccc(NC(=O)NC3CCCCC3)c(=O)n1C2	2	4	372469	2268	-3939	Soluvel
ZINC04258959	CC(=O)N1C[C@@H]2C[C@H](C1)c1ccc(NC(=O)Nc3cccc(C#N)c3)c(=O)n1C2	2	5	391431	2.33	-4821	Insoluvel
ZINC04258962	O=C(Nc1ccccc1)Nc1ccc2n(c1=O)C[C@H]1C[C@@H]2CN(C(=O)c2ccco2)C1	2	5	418453	3345	-5188	Insoluvel
ZINC04258964	O=C(Nc1ccccc1)Nc1ccc2n(c1=O)C[C@H]1C[C@@H]2CN(C(=O)c2cccs2)C1	2	5	434521	3813	-5822	Insoluvel
ZINC04258966	O=C(Nc1ccc2n(c1=O)C[C@H]1C[C@@H]2CN(C(=O)Cc2cccs2)C1)c1ccco1	1	6	423494	2944	-4934	Insoluvel
ZINC04258967	O=C(Nc1ccc2n(c1=O)C[C@H]1C[C@@H]2CN(C(=O)Cc2cccs2)C1)c1ccc(F)cc1	1	5	451523	3.49	-6222	Insoluvel
ZINC04258970	COc1ccc(CC(=O)Nc2ccc3n(c2=O)C[C@H]2C[C@@H]3CN(C(=O)Cc3cccs3)C2)cc1	1	6	477586	3288	-6240	Insoluvel
ZINC04258971	O=C(Nc1ccc2n(c1=O)C[C@H]1C[C@@H]2CN(C(=O)Cc2cccs2)C1)c1cccs1	1	6	439562	3412	-5524	Insoluvel
ZINC04258981	O=C(Nc1ccc2n(c1=O)C[C@H]1C[C@@H]2CN(C(=O)Cc2cccs2)C1)c1ccncc1	1	6	434521	2746	-5138	Insoluvel
ZINC04258982	O=C(Nc1cccc(F)c1)Nc1ccc2n(c1=O)C[C@H]1C[C@@H]2CN(C(=O)Cc2cccs2)C1	2	5	466538	3881	-6351	Insoluvel
ZINC04258985	O=C(Nc1ccc(Cl)cc1)Nc1ccc2n(c1=O)C[C@H]1C[C@@H]2CN(C(=O)Cc2cccs2)C1	2	5	482993	4396	-6839	Insoluvel
ZINC04258988	O=C(Nc1ccccc1)Nc1ccc2n(c1=O)C[C@H]1C[C@@H]2CN(C(=O)Cc2cccs2)C1	2	5	448548	3742	-5891	Insoluvel
ZINC04258991	COc1ccccc1NC(=O)Nc1ccc2n(c1=O)C[C@H]1C[C@@H]2CN(C(=O)Cc2cccs2)C1	2	6	478574	3751	-6159	Insoluvel
ZINC04259003	N#Cc1ccc(C(=O)Nc2ccc3n(c2=O)C[C@H]2C[C@@H]3CN(C(=O)c3cccnc3)C2)cc1	1	6	439475	2627	-5795	Insoluvel
ZINC04259005	O=C(Nc1ccc2n(c1=O)C[C@H]1C[C@@H]2CN(C(=O)c2cccnc2)C1)c1ccco1	1	6	404426	2348	-4495	Insoluvel
ZINC04259006	O=C(Nc1ccc2n(c1=O)C[C@H]1C[C@@H]2CN(C(=O)c2cccnc2)C1)c1ccc(F)cc1	1	5	432455	2894	-5707	Insoluvel
ZINC04259007	O=C(Nc1ccc2n(c1=O)C[C@H]1C[C@@H]2CN(C(=O)c2cccnc2)C1)c1cccs1	1	6	420494	2817	-5079	Insoluvel
ZINC04259010	CSCC(=O)Nc1ccc2n(c1=O)C[C@H]1C[C@@H]2CN(C(=O)c2cccnc2)C1	1	6	398488	1804	-4218	Insoluvel
ZINC04259011	COCCC(=O)Nc1ccc2n(c1=O)C[C@H]1C[C@@H]2CN(C(=O)c2cccnc2)C1	1	6	396447	1478	-3628	Soluvel
ZINC04259016	O=C(Nc1ccc(Cl)cc1)Nc1ccc2n(c1=O)C[C@H]1C[C@@H]2CN(C(=O)c2cccnc2)C1	2	5	463925	3.8	-6384	Insoluvel
ZINC04259018	N#Cc1cccc(NC(=O)Nc2ccc3n(c2=O)C[C@H]2C[C@@H]3CN(C(=O)c3cccnc3)C2)c1	2	6	454.49	3018	-5954	Insoluvel
ZINC04259020	O=C(Nc1ccccc1)Nc1ccc2n(c1=O)C[C@H]1C[C@@H]2CN(C(=O)c2cccnc2)C1	2	5	429.48	3147	-5407	Insoluvel
ZINC04259022	COc1ccccc1NC(=O)Nc1ccc2n(c1=O)C[C@H]1C[C@@H]2CN(C(=O)c2cccnc2)C1	2	6	459506	3155	-5552	Insoluvel
ZINC04259026	CC(=O)Nc1ccc2n(c1=O)C[C@H]1C[C@@H]2CN(C(=O)c2ccccn2)C1	1	5	352394	1461	-3686	Soluvel
ZINC04259028	O=C(Nc1ccc2n(c1=O)C[C@H]1C[C@@H]2CN(C(=O)c2ccccn2)C1)c1ccco1	1	6	404426	2348	-4598	Insoluvel
ZINC04259030	O=C(Nc1ccc2n(c1=O)C[C@H]1C[C@@H]2CN(C(=O)c2ccccn2)C1)c1ccc(F)cc1	1	5	432455	2894	-5856	Insoluvel
ZINC04259035	O=C(Nc1ccc2n(c1=O)C[C@H]1C[C@@H]2CN(C(=O)c2ccccn2)C1)c1cccs1	1	6	420494	2817	-5190	Insoluvel
ZINC04259037	O=C(Nc1ccc2n(c1=O)C[C@H]1C[C@@H]2CN(C(=O)c2ccccn2)C1)c1cnccn1	1	7	416441	1545	-4373	Insoluvel
ZINC04259038	CSCC(=O)Nc1ccc2n(c1=O)C[C@H]1C[C@@H]2CN(C(=O)c2ccccn2)C1	1	6	398488	1804	-4346	Insoluvel
ZINC04259040	COCCC(=O)Nc1ccc2n(c1=O)C[C@H]1C[C@@H]2CN(C(=O)c2ccccn2)C1	1	6	396447	1478	-3748	Soluvel
ZINC04259042	O=C(Nc1ccc2n(c1=O)C[C@H]1C[C@@H]2CN(C(=O)c2ccccn2)C1)c1ccncc1	1	6	415453	2.15	-4791	Insoluvel
ZINC04259049	O=C(Nc1ccccc1)Nc1ccc2n(c1=O)C[C@H]1C[C@@H]2CN(C(=O)c2ccccn2)C1	2	5	429.48	3147	-5530	Insoluvel
ZINC04259050	COc1ccccc1NC(=O)Nc1ccc2n(c1=O)C[C@H]1C[C@@H]2CN(C(=O)c2ccccn2)C1	2	6	459506	3155	-5706	Insoluvel
ZINC04259052	COc1ccc(NC(=O)N2C[C@@H]3C[C@H](C2)c2ccc(NC(=O)c4ccc(C#N)cc4)c(=O)n2C3)cc1	2	6	483528	3632	-6916	Insoluvel
ZINC04259053	COc1ccc(NC(=O)N2C[C@@H]3C[C@H](C2)c2ccc(NC(=O)c4ccco4)c(=O)n2C3)cc1	2	6	448479	3353	-5547	Insoluvel
ZINC04259056	COc1ccc(NC(=O)N2C[C@@H]3C[C@H](C2)c2ccc(NC(=O)c4ccc(F)cc4)c(=O)n2C3)cc1	2	5	476508	3.9	-6806	Insoluvel
ZINC04259062	COc1ccc(NC(=O)N2C[C@@H]3C[C@H](C2)c2ccc(NC(=O)c4cccs4)c(=O)n2C3)cc1	2	6	464547	3822	-6266	Insoluvel
ZINC04259063	COc1ccc(NC(=O)N2C[C@@H]3C[C@H](C2)c2ccc(NC(=O)c4cnccn4)c(=O)n2C3)cc1	2	7	460494	2.55	-5315	Insoluvel
ZINC04259064	COc1ccc(NC(=O)N2C[C@@H]3C[C@H](C2)c2ccc(NC(=O)c4ccccn4)c(=O)n2C3)cc1	2	6	459506	3155	-5919	Insoluvel
ZINC04259067	COCCC(=O)Nc1ccc2n(c1=O)C[C@H]1C[C@@H]2CN(C(=O)Nc2ccc(OC)cc2)C1	2	6	440.5	2483	-4557	Insoluvel
ZINC04259070	COc1ccc(NC(=O)N2C[C@@H]3C[C@H](C2)c2ccc(NC(=O)Nc4cccc(F)c4)c(=O)n2C3)cc1	3	5	491523	4291	-6862	Insoluvel
ZINC04259072	COc1ccc(NC(=O)N2C[C@@H]3C[C@H](C2)c2ccc(NC(=O)NC4CCCCC4)c(=O)n2C3)cc1	3	5	479581	3962	-5809	Insoluvel
ZINC04259074	COc1ccc(NC(=O)N2C[C@@H]3C[C@H](C2)c2ccc(NC(=O)NC(C)C)c(=O)n2C3)cc1	3	5	439516	3038	-4852	Insoluvel
ZINC04259075	COc1ccc(NC(=O)N2C[C@@H]3C[C@H](C2)c2ccc(NC(=O)Nc4cccc(C#N)c4)c(=O)n2C3)cc1	3	6	498543	4024	-6985	Insoluvel
ZINC04259077	N#Cc1ccc(C(=O)Nc2ccc3n(c2=O)C[C@H]2C[C@@H]3CN(C(=O)Nc3ccc(F)cc3)C2)cc1	2	5	471492	3763	-7097	Insoluvel
ZINC04259079	O=C(Nc1ccc2n(c1=O)C[C@H]1C[C@@H]2CN(C(=O)Nc2ccc(F)cc2)C1)c1ccco1	2	5	436443	3484	-5797	Insoluvel
ZINC04259081	O=C(Nc1ccc2n(c1=O)C[C@H]1C[C@@H]2CN(C(=O)Nc2ccc(F)cc2)C1)c1ccc(F)cc1	2	4	464472	4.03	-7001	Insoluvel
ZINC04259084	O=C(Nc1ccc2n(c1=O)C[C@H]1C[C@@H]2CN(C(=O)Nc2ccc(F)cc2)C1)c1cccs1	2	5	452511	3952	-6432	Insoluvel
ZINC04259085	O=C(Nc1ccc2n(c1=O)C[C@H]1C[C@@H]2CN(C(=O)Nc2ccc(F)cc2)C1)c1cnccn1	2	6	448458	2681	-5539	Insoluvel
ZINC04259086	CSCC(=O)Nc1ccc2n(c1=O)C[C@H]1C[C@@H]2CN(C(=O)Nc2ccc(F)cc2)C1	2	5	430505	2.94	-5578	Insoluvel
ZINC04259088	COCCC(=O)Nc1ccc2n(c1=O)C[C@H]1C[C@@H]2CN(C(=O)Nc2ccc(F)cc2)C1	2	5	428464	2614	-4858	Insoluvel
ZINC04259089	O=C(Nc1ccc2n(c1=O)C[C@H]1C[C@@H]2CN(C(=O)Nc2ccc(F)cc2)C1)c1ccncc1	2	5	447.47	3286	-5982	Insoluvel
ZINC04259093	O=C(Nc1ccccc1)Nc1ccc2n(c1=O)C[C@H]1C[C@@H]2CN(C(=O)Nc2ccc(F)cc2)C1	3	4	461497	4283	-6677	Insoluvel
ZINC04259094	COc1ccccc1NC(=O)Nc1ccc2n(c1=O)C[C@H]1C[C@@H]2CN(C(=O)Nc2ccc(F)cc2)C1	3	5	491523	4291	-6827	Insoluvel
ZINC04259099	CSCC(=O)Nc1ccc2n(c1=O)C[C@H]1C[C@@H]2CN(C(=O)Nc2ccc(C(C)=O)cc2)C1	2	6	454552	3004	-5567	Insoluvel
ZINC04259102	CC(=O)c1ccc(NC(=O)N2C[C@@H]3C[C@H](C2)c2ccc(NC(=O)c4ccncc4)c(=O)n2C3)cc1	2	6	471517	3349	-5945	Insoluvel
ZINC04259106	CC(=O)c1ccc(NC(=O)N2C[C@@H]3C[C@H](C2)c2ccc(NC(=O)Nc4ccccc4)c(=O)n2C3)cc1	3	5	485544	4346	-6633	Insoluvel
ZINC04259111	COC(=O)c1cccc(C(=O)N[C@H]2CO[C@@H]3[C@H](OC(=O)Nc4cccc(C(F)(F)F)c4)CO[C@H]23)c1	2	7	494422	3005	-4874	Insoluvel
ZINC04259117	Cc1noc(C)c1C(=O)N[C@H]1CO[C@@H]2[C@H](OC(=O)Nc3cccc(C(F)(F)F)c3)CO[C@H]12	2	7	455389	2824	-4432	Insoluvel
ZINC04259123	O=C(Nc1ccc(Oc2ccccc2)cc1)O[C@@H]1CO[C@@H]2[C@@H](NC(=O)c3ccccn3)CO[C@H]12	2	7	461474	3387	-4925	Insoluvel
ZINC04259126	O=C(Nc1ccc(Oc2ccccc2)cc1)O[C@@H]1CO[C@@H]2[C@@H](NC(=O)c3cnccn3)CO[C@H]12	2	8	462462	2782	-4365	Insoluvel
ZINC04259127	Cc1noc(C)c1C(=O)N[C@H]1CO[C@@H]2[C@H](OC(=O)Nc3ccc(Oc4ccccc4)cc3)CO[C@H]12	2	8	479489	3597	-4969	Insoluvel
ZINC04259142	Cc1noc(C)c1C(=O)N[C@H]1CO[C@@H]2[C@H](OC(=O)Nc3ccc(C(C)C)cc3)CO[C@H]12	2	7	429473	2928	-4070	Insoluvel
ZINC04259143	CCNC(=O)O[C@@H]1CO[C@@H]2[C@@H](NC(=O)c3cccc(C(=O)OC)c3)CO[C@H]12	2	7	378381	0.484	-2358	Soluvel
ZINC04259146	CCNC(=O)O[C@@H]1CO[C@@H]2[C@@H](NC(=O)c3ccccn3)CO[C@H]12	2	6	321333	0.092	-1791	Soluvel
ZINC04259163	O=C(O)CCC(=O)N1C[C@@H]2C[C@H](C1)c1ccc(NC(=O)Nc3ccccc3)c(=O)n1C2	2	6	424457	2303	-4009	Insoluvel
ZINC04259165	O=C(O)CCCC(=O)N1C[C@@H]2C[C@H](C1)c1ccc(NC(=O)Nc3ccccc3)c(=O)n1C2	2	6	438484	2693	-4224	Insoluvel
ZINC04259168	COc1ccc(CN2C[C@@H]3C[C@H](C2)c2ccc(NC(=O)c4cnccn4)c(=O)n2C3)cc1	2	6	431496	2519	-4381	Insoluvel
ZINC04259171	CC(=O)N1CCC(N2C[C@@H]3C[C@H](C2)c2ccc(NC(=O)c4cnccn4)c(=O)n2C3)CC1	2	6	436516	1321	-3227	Soluvel
ZINC04259185	CC(=O)N1CCC(N2C[C@@H]3C[C@H](C2)c2ccc(NC(=O)CN(C)C)c(=O)n2C3)CC1	2	5	415538	0.778	-2121	Soluvel
ZINC04259189	O=C(Nc1ccc2n(c1=O)C[C@H]1C[C@@H]2CN(Cc2ccc(F)cc2)C1)c1ccncc1	2	4	418472	3254	-4927	Insoluvel
ZINC04259192	CC(=O)N1CCC(N2C[C@@H]3C[C@H](C2)c2ccc(NC(=O)c4ccncc4)c(=O)n2C3)CC1	2	5	435528	1926	-3554	Soluvel
ZINC04259197	COCCC(=O)Nc1ccc2n(c1=O)C[C@H]1C[C@@H]2CN(C2CCN(C(C)=O)CC2)C1	2	5	416522	1253	-2740	Soluvel
ZINC04259265	O[C@@H]1CO[C@@H]2[C@@H](n3nnnc3Sc3ccccc3)CO[C@H]12	1	8	306347	0.524	-2231	Soluvel
ZINC04259267	O=C(NC1CCCCC1)O[C@@H]1CO[C@H]2[C@@H]1OC[C@@H]2n1nnnc1Sc1ccccc1	1	9	431518	2591	-3977	Soluvel
ZINC04259277	O=C(Nc1cccc2ccccc12)O[C@@H]1CO[C@H]2[C@@H]1OC[C@@H]2n1nnnc1Sc1ccccc1	1	9	475.53	3934	-6025	Insoluvel
ZINC04259288	N#Cc1cccc(NC(=O)O[C@@H]2CO[C@H]3[C@@H]2OC[C@@H]3n2nnnc2Sc2ccccc2)c1	1	10	450.48	2652	-5252	Insoluvel
ZINC04259294	COc1cccc(NC(=O)O[C@@H]2CO[C@H]3[C@@H]2OC[C@@H]3n2nnnc2Sc2ccccc2)c1	1	10	455496	2789	-4795	Insoluvel
ZINC04259299	COc1ccc(NC(=O)O[C@@H]2CO[C@H]3[C@@H]2OC[C@@H]3n2nnnc2Sc2ccccc2)cc1	1	10	455496	2789	-4791	Insoluvel
ZINC04259302	CC(=O)c1ccc(NC(=O)O[C@@H]2CO[C@H]3[C@@H]2OC[C@@H]3n2nnnc2Sc2ccccc2)cc1	1	10	467507	2983	-5069	Insoluvel
ZINC04259304	COC(=O)CO[C@@H]1CO[C@H]2[C@@H]1OC[C@@H]2n1nnnc1Sc1ccccc1	0	10	378.41	0.721	-2775	Soluvel
ZINC04259309	O[C@@H]1CO[C@@H]2[C@@H](n3nnnc3SCc3ccco3)CO[C@H]12	1	9	310335	0.258	-1885	Soluvel
ZINC04259310	O=C(Nc1ccccc1)O[C@@H]1CO[C@H]2[C@@H]1OC[C@@H]2n1nnnc1SCc1ccco1	1	10	429458	2514	-4023	Insoluvel
ZINC04259312	O=C(NC1CCCCC1)O[C@@H]1CO[C@H]2[C@@H]1OC[C@@H]2n1nnnc1SCc1ccco1	1	10	435506	2325	-3501	Soluvel
ZINC04259315	O=C(Nc1cccc(C(F)(F)F)c1)O[C@@H]1CO[C@H]2[C@@H]1OC[C@@H]2n1nnnc1SCc1ccco1	1	10	497455	3533	-5130	Insoluvel
ZINC04259318	O=C(Nc1cccc2ccccc12)O[C@@H]1CO[C@H]2[C@@H]1OC[C@@H]2n1nnnc1SCc1ccco1	1	10	479518	3668	-5364	Insoluvel
ZINC04259343	O[C@@H]1CO[C@@H]2[C@@H](n3nnnc3Sc3ncccn3)CO[C@H]12	1	10	308323	-0.686	-1733	Soluvel
ZINC04259371	CO[C@@H]1CO[C@H]2[C@@H]1OC[C@@H]2n1nnnc1Sc1ncccn1	0	10	322.35	-0.032	-1950	Soluvel
ZINC04259374	O[C@@H]1CO[C@@H]2[C@@H](n3nnnc3SC3CCCC3)CO[C@H]12	1	8	298368	0.407	-1804	Soluvel
ZINC04259375	O=C(Nc1ccccc1)O[C@@H]1CO[C@H]2[C@@H]1OC[C@@H]2n1nnnc1SC1CCCC1	1	9	417491	2664	-4209	Insoluvel
ZINC04259381	O=C(Nc1cccc(C(F)(F)F)c1)O[C@@H]1CO[C@H]2[C@@H]1OC[C@@H]2n1nnnc1SC1CCCC1	1	9	485488	3683	-5336	Insoluvel
ZINC04259385	O=C(Nc1cccc2ccccc12)O[C@@H]1CO[C@H]2[C@@H]1OC[C@@H]2n1nnnc1SC1CCCC1	1	9	467551	3817	-5513	Insoluvel
ZINC04259408	N#Cc1cccc(NC(=O)O[C@@H]2CO[C@H]3[C@@H]2OC[C@@H]3n2nnnc2SC2CCCC2)c1	1	10	442501	2535	-4656	Insoluvel
ZINC04259410	COC(=O)CO[C@@H]1CO[C@H]2[C@@H]1OC[C@@H]2n1nnnc1SC1CCCC1	0	10	370431	0.605	-2449	Soluvel
ZINC04259418	O=C(Nc1cccc(C(F)(F)F)c1)O[C@@H]1CO[C@H]2[C@@H]1OC[C@@H]2n1nnnc1-c1ccccc1	1	8	461.4	3315	-5362	Insoluvel
ZINC04259424	CC(=O)c1ccc(NC(=O)O[C@@H]2CO[C@H]3[C@@H]2OC[C@@H]3n2nnnc2-c2ccccc2)cc1	1	9	435.44	2499	-4633	Insoluvel
ZINC04259434	O[C@@H]1CO[C@@H]2[C@@H](n3nnnc3-c3ccc4c(c3)OCCO4)CO[C@H]12	1	9	332316	-0.189	-2265	Soluvel
ZINC04259468	O[C@@H]1CO[C@@H]2[C@@H](n3nnnc3-c3ccc(-c4ccccc4)cc3)CO[C@H]12	1	7	350378	1707	-3407	Soluvel
ZINC04259491	Cc1ccc(NC(=O)O[C@@H]2CO[C@H]3[C@@H]2OC[C@@H]3n2nnnc2-c2ccc(-c3ccccc3)cc2)cc1	1	8	483528	4272	-6336	Insoluvel
ZINC04259499	N#Cc1cccc(NC(=O)O[C@@H]2CO[C@H]3[C@@H]2OC[C@@H]3n2nnnc2-c2ccc(-c3ccccc3)cc2)c1	1	9	494511	3835	-6605	Insoluvel
ZINC04259505	c1ccc(CO[C@@H]2CO[C@H]3[C@@H]2OC[C@@H]3n2nnnc2-c2ccc(-c3ccccc3)cc2)cc1	0	7	440503	3931	-5726	Insoluvel
ZINC04259529	CC(C)c1nnnn1[C@H]1CO[C@@H]2[C@H](O)CO[C@H]12	1	7	240263	-0.504	-880	Soluvel
ZINC04259535	CC(C)c1nnnn1[C@H]1CO[C@@H]2[C@H](OC(=O)Nc3cccc(C#N)c3)CO[C@@H]21	1	9	384396	1624	-3625	Soluvel
ZINC04259536	COc1cccc(NC(=O)O[C@@H]2CO[C@H]3[C@@H]2OC[C@@H]3n2nnnc2C(C)C)c1	1	9	389412	1761	-3305	Soluvel
ZINC04259543	C=CCc1nnnn1[C@H]1CO[C@@H]2[C@H](OC(=O)Nc3ccc(C(C)=O)cc3)CO[C@@H]21	1	9	399407	1.56	-3644	Soluvel
ZINC04259549	C=CCc1nnnn1[C@H]1CO[C@@H]2[C@H](OC(=O)Nc3cccc(C#N)c3)CO[C@@H]21	1	9	382.38	1229	-3639	Soluvel
ZINC04259552	O=C(N[C@H]1CO[C@@H]2[C@@H](n3nnnc3-c3ccccc3)CO[C@H]12)c1ccccc1	1	7	377404	1477	-3820	Soluvel
ZINC04259555	COc1ccc(C(=O)N[C@H]2CO[C@@H]3[C@@H](n4nnnc4-c4ccccc4)CO[C@H]23)cc1	1	8	407.43	1486	-3961	Soluvel
ZINC04259556	O=C(N[C@H]1CO[C@@H]2[C@@H](n3nnnc3-c3ccccc3)CO[C@H]12)c1ccc(C(F)(F)F)cc1	1	7	445401	2496	-4893	Insoluvel
ZINC04259558	O=C(N[C@H]1CO[C@@H]2[C@@H](n3nnnc3-c3ccccc3)CO[C@H]12)c1ccco1	1	8	367365	1.07	-3201	Soluvel
ZINC04259565	COCC(=O)N[C@H]1CO[C@@H]2[C@@H](n3nnnc3-c3ccccc3)CO[C@H]12	1	8	345359	-0.19	-2228	Soluvel
ZINC04259568	CC(=O)N[C@H]1CO[C@@H]2[C@@H](n3nnnc3-c3ccccc3)CO[C@H]12	1	7	315333	0.184	-2360	Soluvel
ZINC04259571	Cc1ccc(C(=O)N[C@H]2CO[C@@H]3[C@@H](n4nnnc4-c4ccccc4)CO[C@H]23)cc1	1	7	391431	1786	-4099	Insoluvel
ZINC04259575	O=C(Nc1ccccc1)N[C@H]1CO[C@@H]2[C@@H](n3nnnc3-c3ccccc3)CO[C@H]12	2	7	392419	1869	-4083	Insoluvel
ZINC04259576	O=C(Nc1cccc(C(F)(F)F)c1)N[C@H]1CO[C@@H]2[C@@H](n3nnnc3-c3ccccc3)CO[C@H]12	2	7	460416	2888	-5221	Insoluvel
ZINC04259578	O=C(Nc1cccc2ccccc12)N[C@H]1CO[C@@H]2[C@@H](n3nnnc3-c3ccccc3)CO[C@H]12	2	7	442479	3022	-5435	Insoluvel
ZINC04259580	COc1ccc(NC(=O)N[C@H]2CO[C@@H]3[C@@H](n4nnnc4-c4ccccc4)CO[C@H]23)cc1	2	8	422445	1878	-4248	Insoluvel
ZINC04259584	O=C(NCc1ccccc1)N[C@H]1CO[C@@H]2[C@@H](n3nnnc3-c3ccccc3)CO[C@H]12	2	7	406446	1547	-3824	Soluvel
ZINC04259588	O=S(=O)(N[C@H]1CO[C@@H]2[C@@H](n3nnnc3-c3ccccc3)CO[C@H]12)c1ccc2ccccc2c1	1	8	463519	2179	-5079	Insoluvel
ZINC04259592	N#Cc1ccccc1S(=O)(=O)N[C@H]1CO[C@@H]2[C@@H](n3nnnc3-c3ccccc3)CO[C@H]12	1	9	438469	0.898	-4315	Insoluvel
ZINC04259593	O=S(=O)(N[C@H]1CO[C@@H]2[C@@H](n3nnnc3-c3ccccc3)CO[C@H]12)c1cccs1	1	9	419488	1087	-3794	Soluvel
ZINC04259595	Fc1ccc(NC(=S)N[C@H]2CO[C@@H]3[C@@H](n4nnnc4-c4ccccc4)CO[C@H]23)cc1	2	7	426477	2173	-5861	Insoluvel
ZINC04259597	S=C(NC1CCCCC1)N[C@H]1CO[C@@H]2[C@@H](n3nnnc3-c3ccccc3)CO[C@H]12	2	7	414535	1844	-4625	Insoluvel
ZINC04259684	O=C(N[C@H]1CO[C@@H]2[C@@H](n3nnnc3Oc3ccccc3)CO[C@H]12)c1ccc(C(F)(F)F)cc1	1	8	461.4	2622	-5055	Insoluvel
ZINC04259697	Cc1ccc(C(=O)N[C@H]2CO[C@@H]3[C@@H](n4nnnc4Oc4ccccc4)CO[C@H]23)cc1	1	8	407.43	1911	-4273	Insoluvel
ZINC04259701	O=C(Nc1ccccc1)N[C@H]1CO[C@@H]2[C@@H](n3nnnc3Oc3ccccc3)CO[C@H]12	2	8	408418	1994	-4211	Insoluvel
ZINC04259702	O=C(NC1CCCCC1)N[C@H]1CO[C@@H]2[C@@H](n3nnnc3Oc3ccccc3)CO[C@H]12	2	8	414466	1805	-3627	Soluvel
ZINC04259703	O=C(Nc1cccc(C(F)(F)F)c1)N[C@H]1CO[C@@H]2[C@@H](n3nnnc3Oc3ccccc3)CO[C@H]12	2	8	476415	3013	-5336	Insoluvel
ZINC04259710	CCNC(=O)N[C@H]1CO[C@@H]2[C@@H](n3nnnc3Oc3ccccc3)CO[C@H]12	2	8	360374	0.492	-2654	Soluvel
ZINC04259715	O=C(NCc1ccccc1)N[C@H]1CO[C@@H]2[C@@H](n3nnnc3Oc3ccccc3)CO[C@H]12	2	8	422445	1672	-3934	Soluvel
ZINC04259719	O=S(=O)(N[C@H]1CO[C@@H]2[C@@H](n3nnnc3Oc3ccccc3)CO[C@H]12)c1ccc2ccccc2c1	1	9	479518	2304	-5381	Insoluvel
ZINC04259727	Fc1ccc(NC(=S)N[C@H]2CO[C@@H]3[C@@H](n4nnnc4Oc4ccccc4)CO[C@H]23)cc1	2	8	442476	2298	-6242	Insoluvel
ZINC04259949	CCNC(=O)O[C@@H]1CC[C@@]2(C)[C@@H]3CC(=O)O[C@@H]3CC[C@@H]2[C@]1(C)CO	2	5	339432	2242	-2948	Soluvel
ZINC04259951	CCNC(=O)O[C@@H]1CC[C@@]2(C)[C@@H]3CC(=O)O[C@@H]3CC[C@H]2[C@]1(C)CO	2	5	339432	2242	-2948	Soluvel
ZINC04259960	COc1ccc(NC(=O)O[C@@H]2CC[C@@]3(C)[C@@H]4CC(=O)O[C@@H]4CC[C@H]3[C@]2(C)CO)cc1	2	6	417502	3753	-4545	Insoluvel
ZINC04259962	COc1ccc(NC(=O)O[C@@H]2CC[C@@]3(C)[C@@H]4CC(=O)O[C@@H]4CC[C@@H]3[C@]2(C)CO)cc1	2	6	417502	3753	-4545	Insoluvel
ZINC04259965	Cc1ccc(NC(=O)O[C@@H]2CC[C@@]3(C)[C@@H]4CC(=O)O[C@@H]4CC[C@@H]3[C@]2(C)CO)cc1	2	5	401503	4053	-4772	Insoluvel
ZINC04259967	Cc1ccc(NC(=O)O[C@@H]2CC[C@@]3(C)[C@@H]4CC(=O)O[C@@H]4CC[C@H]3[C@]2(C)CO)cc1	2	5	401503	4053	-4772	Insoluvel
ZINC04259982	COc1cc(NC(=O)O[C@@H]2CC[C@@]3(C)[C@@H]4CC(=O)O[C@@H]4CC[C@H]3[C@]2(C)CO)cc(OC)c1	2	7	447528	3761	-4704	Insoluvel
ZINC04259984	COc1cc(NC(=O)O[C@@H]2CC[C@@]3(C)[C@@H]4CC(=O)O[C@@H]4CC[C@@H]3[C@]2(C)CO)cc(OC)c1	2	7	447528	3761	-4704	Insoluvel
ZINC04260110	N#Cc1ccc(C(=O)N2CCN3C(=O)[C@H](CC4CCCCC4)NC(=O)[C@H]3C2)cc1	1	4	394475	1.68	-3979	Soluvel
ZINC04260135	O=C1N[C@@H](Cc2ccc(F)cc2)C(=O)N2CCN(C(=O)c3cccc(F)c3)C[C@H]12	1	3	399397	1359	-4439	Insoluvel
ZINC04260165	COC(=O)c1cccc(C(=O)N2CCN3C(=O)[C@H]([C@H](C)OCc4ccccc4)NC(=O)[C@H]3C2)c1	1	6	465506	1.23	-3594	Soluvel
ZINC04260194	O=C1N[C@@H](Cc2c[nH]c3ccccc23)C(=O)N2CCN(C(=O)NC3CCCCC3)C[C@H]12	3	3	423517	1764	-4013	Insoluvel
ZINC04260254	O=C1N[C@@H](Cc2ccc(O)cc2)C(=O)N2CCN(C(=O)C3CCCCC3)C[C@H]12	2	4	385464	1053	-3303	Soluvel
ZINC04260257	O=C1N[C@@H](Cc2ccc(O)cc2)C(=O)N2CCN(C(=O)c3ccccc3)C[C@H]12	2	4	379416	0.786	-3561	Soluvel
ZINC04260267	CSCC(=O)Nc1ccc2n(c1=O)C[C@H]1C[C@@H]2CN(C(=O)c2ccccc2)C1	1	5	397.5	2409	-4826	Insoluvel
ZINC04260269	O=C(Cc1ccccc1)Nc1ccc2n(c1=O)C[C@H]1C[C@@H]2CN(C(=O)c2ccccc2)C1	1	4	427504	3289	-5939	Insoluvel
ZINC04260270	N#Cc1cccc(NC(=O)Nc2ccc3n(c2=O)C[C@H]2C[C@@H]3CN(C(=O)c3ccccc3)C2)c1	2	5	453502	3623	-6504	Insoluvel
ZINC04260271	CSCC(=O)Nc1ccc2n(c1=O)C[C@H]1C[C@@H]2CN(C(=O)COc2ccccc2)C1	1	6	427526	2174	-5034	Insoluvel
ZINC04260273	O=C(Cc1ccccc1)Nc1ccc2n(c1=O)C[C@H]1C[C@@H]2CN(C(=O)COc2ccccc2)C1	1	5	457.53	3054	-6055	Insoluvel
ZINC04260274	N#Cc1cccc(NC(=O)Nc2ccc3n(c2=O)C[C@H]2C[C@@H]3CN(C(=O)COc3ccccc3)C2)c1	2	6	483528	3389	-6584	Insoluvel
ZINC04260277	COc1ccc(C(=O)N2C[C@@H]3C[C@H](C2)c2ccc(NC(=O)CSC)c(=O)n2C3)cc1	1	6	427526	2418	-5139	Insoluvel
ZINC04260278	COc1ccc(C(=O)N2C[C@@H]3C[C@H](C2)c2ccc(NC(=O)Cc4ccccc4)c(=O)n2C3)cc1	1	5	457.53	3298	-6195	Insoluvel
ZINC04260280	COc1ccc(C(=O)N2C[C@@H]3C[C@H](C2)c2ccc(NC(=O)Nc4cccc(C#N)c4)c(=O)n2C3)cc1	2	6	483528	3632	-6732	Insoluvel
ZINC04260283	COCCC(=O)N1C[C@@H]2C[C@H](C1)c1ccc(NC(=O)CSC)c(=O)n1C2	1	6	379482	1132	-3412	Soluvel
ZINC04260284	COCCC(=O)N1C[C@@H]2C[C@H](C1)c1ccc(NC(=O)Cc3ccccc3)c(=O)n1C2	1	5	409486	2012	-4366	Insoluvel
ZINC04260285	CSCC(=O)Nc1ccc2n(c1=O)C[C@H]1C[C@@H]2CN(S(=O)(=O)c2cccs2)C1	1	7	439584	2019	-4318	Insoluvel
ZINC04260286	COc1ccc(S(=O)(=O)N2C[C@@H]3C[C@H](C2)c2ccc(NC(=O)CSC)c(=O)n2C3)cc1	1	7	463581	1966	-5074	Insoluvel
ZINC04260288	CSCC(=O)Nc1ccc2n(c1=O)C[C@H]1C[C@@H]2CN(S(=O)(=O)c2ccccc2)C1	1	6	433555	1958	-4503	Insoluvel
ZINC04260291	O=C(Cc1ccccc1)Nc1ccc2n(c1=O)C[C@H]1C[C@@H]2CN(C(=O)NC2CCCCC2)C1	2	4	448567	3491	-5697	Insoluvel
ZINC04260293	N#Cc1cccc(NC(=O)Nc2ccc3n(c2=O)C[C@H]2C[C@@H]3CN(C(=O)NC3CCCCC3)C2)c1	3	5	474565	3825	-6220	Insoluvel
ZINC04260317	O=C(Nc1ccc2n(c1=O)C[C@H]1C[C@@H]2CN(C2CCOCC2)C1)c1ccccc1	2	4	393487	2699	-4035	Insoluvel
ZINC04260322	CC(=O)N1CCC(N2C[C@@H]3C[C@H](C2)c2ccc(NC(=O)c4ccco4)c(=O)n2C3)CC1	2	5	424501	2124	-3400	Soluvel
ZINC04260343	COc1ccc(CC(=O)Nc2ccc3n(c2=O)C[C@H]2C[C@@H]3CN(C3CCOCC3)C2)cc1	2	5	437.54	2636	-4406	Insoluvel
ZINC04260348	O=C(Nc1ccc2n(c1=O)C[C@H]1C[C@@H]2CN(C2CCOCC2)C1)c1ccc(F)cc1	2	4	411477	2838	-4398	Insoluvel
ZINC04260369	O=C(Nc1ccc2n(c1=O)C[C@H]1C[C@@H]2CN(C2CCOCC2)C1)NC1CCCCC1	3	4	414.55	2901	-3802	Soluvel
ZINC04260383	COc1ccccc1NC(=O)Nc1ccc2n(c1=O)C[C@H]1C[C@@H]2CN(C2CCOCC2)C1	3	5	438528	3099	-4342	Insoluvel
ZINC04260388	O=C(Nc1cccc(F)c1)Nc1ccc2n(c1=O)C[C@H]1C[C@@H]2CN(C2CCOCC2)C1	3	4	426492	3.23	-4543	Insoluvel
ZINC04260395	CSc1ccc(-c2ccc(=O)n3c2[C@@H]2C[C@@H](CN(C4CCN(C(C)=O)CC4)C2)C3)cc1	1	4	437609	3667	-4582	Insoluvel
ZINC04260398	CC(=O)N1CCC(N2C[C@@H]3C[C@H](C2)c2ccc(-c4ccc5ccccc5c4)c(=O)n2C3)CC1	1	3	441575	4099	-5120	Insoluvel
ZINC04260400	CC(=O)N1CCC(N2C[C@@H]3C[C@H](C2)c2ccc(-c4ccc(Cl)cc4)c(=O)n2C3)CC1	1	3	425.96	3599	-4767	Insoluvel
ZINC04260401	CC(=O)N1CCC(N2C[C@@H]3C[C@H](C2)c2ccc(-c4cccs4)c(=O)n2C3)CC1	1	4	397544	3007	-3740	Soluvel
ZINC04260404	CC(=O)N1CCC(N2C[C@@H]3C[C@H](C2)c2ccc(-c4ccccc4CN(C)C)c(=O)n2C3)CC1	2	3	448611	3007	-3381	Soluvel
ZINC04260406	O=C(c1cncnc1)N1C[C@@H]2C[C@H](C1)c1c(-c3ccc(Cl)cc3)ccc(=O)n1C2	0	5	406873	3218	-5449	Insoluvel
ZINC04260408	O=C(c1cncnc1)N1C[C@@H]2C[C@H](C1)c1ccc(-c3ccc4ccccc4c3)c(=O)n1C2	0	5	422488	3718	-5939	Insoluvel
ZINC04260410	O=C(c1cncnc1)N1C[C@@H]2C[C@H](C1)c1ccc(/C=C/c3ccc(Cl)cc3)c(=O)n1C2	0	5	432911	3722	-5798	Insoluvel
ZINC04260411	O=C(N[C@H]1CO[C@@H]2[C@H](OCc3ccccc3)CO[C@H]12)c1ccccc1	1	4	339391	2168	-3149	Soluvel
ZINC04260412	COc1ccc(C(=O)N[C@H]2CO[C@@H]3[C@H](OCc4ccccc4)CO[C@H]23)cc1	1	5	369417	2177	-3137	Soluvel
ZINC04260413	O=C(N[C@H]1CO[C@@H]2[C@H](OCc3ccccc3)CO[C@H]12)c1ccc(C(F)(F)F)cc1	1	4	407388	3187	-4185	Insoluvel
ZINC04260415	O=C(N[C@H]1CO[C@@H]2[C@H](OCc3ccccc3)CO[C@H]12)c1ccco1	1	5	329352	1761	-2492	Soluvel
ZINC04260416	O=C(N[C@H]1CO[C@@H]2[C@H](OCc3ccccc3)CO[C@H]12)c1cccs1	1	5	345.42	2229	-3321	Soluvel
ZINC04260417	O=C(COc1ccccc1)N[C@H]1CO[C@@H]2[C@H](OCc3ccccc3)CO[C@H]12	1	5	369417	1933	-3068	Soluvel
ZINC04260420	O=C(N[C@H]1CO[C@@H]2[C@H](OCc3ccccc3)CO[C@H]12)C1CC1	1	4	303358	1264	-2378	Soluvel
ZINC04260425	Cc1ccc(C(=O)N[C@H]2CO[C@@H]3[C@H](OCc4ccccc4)CO[C@H]23)cc1	1	4	353418	2476	-3431	Soluvel
ZINC04260426	O=C(N[C@H]1CO[C@@H]2[C@H](OCc3ccccc3)CO[C@H]12)C1CCC1	1	4	317385	1654	-2627	Soluvel
ZINC04260428	O=C(Nc1ccccc1)N[C@H]1CO[C@@H]2[C@H](OCc3ccccc3)CO[C@H]12	2	4	354406	2.56	-3491	Soluvel
ZINC04260430	O=C(Nc1cccc(C(F)(F)F)c1)N[C@H]1CO[C@@H]2[C@H](OCc3ccccc3)CO[C@H]12	2	4	422403	3579	-4617	Insoluvel
ZINC04260434	O=C(Nc1ccc(Oc2ccccc2)cc1)N[C@H]1CO[C@@H]2[C@H](OCc3ccccc3)CO[C@H]12	2	5	446503	4352	-5058	Insoluvel
ZINC04260436	CC(C)c1ccc(NC(=O)N[C@H]2CO[C@@H]3[C@H](OCc4ccccc4)CO[C@H]23)cc1	2	4	396487	3683	-4271	Insoluvel
ZINC04260437	N#Cc1cccc(NC(=O)N[C@H]2CO[C@@H]3[C@H](OCc4ccccc4)CO[C@H]23)c1	2	5	379416	2431	-4322	Insoluvel
ZINC04260439	COc1ccc(NC(=O)N[C@H]2CO[C@@H]3[C@H](OCc4ccccc4)CO[C@H]23)cc1	2	5	384432	2568	-3487	Soluvel
ZINC04260441	O=C(NCc1ccccc1)N[C@H]1CO[C@@H]2[C@H](OCc3ccccc3)CO[C@H]12	2	4	368433	2237	-3227	Soluvel
ZINC04260443	COc1ccc(OC)c(S(=O)(=O)N[C@H]2CO[C@@H]3[C@H](OCc4ccccc4)CO[C@H]23)c1	1	7	435498	1734	-4330	Insoluvel
ZINC04260458	S=C(Nc1ccc(Cl)cc1)N[C@H]1CO[C@@H]2[C@H](OCc3ccccc3)CO[C@H]12	2	4	404919	3378	-6511	Insoluvel
ZINC04260462	CC(=O)c1cccc(N2C(=O)[C@@H]3[C@@H](CCN3C(=O)C(C)(C)C)N(Cc3cccc(F)c3)C2=O)c1	0	4	465525	4013	-5330	Insoluvel
ZINC04260468	CC(=O)c1cccc(N2C(=O)[C@@H]3[C@@H](CCN3C(=O)COCC(=O)O)N(Cc3cccc(F)c3)C2=O)c1	0	7	497479	2068	-4116	Insoluvel
ZINC04260478	CCCN1C(=O)[C@@H]2[C@@H](CCN2C(=O)CSCC(=O)O)N(Cc2cccs2)C1=O	0	7	425532	1.71	-3057	Soluvel
ZINC04260486	CC(C)N1C(=O)[C@@H]2[C@@H](CCN2C(=O)CCC(=O)O)N(Cc2cccc(F)c2)C1=O	0	5	405426	1833	-3002	Soluvel
ZINC04260487	CC(C)N1C(=O)[C@@H]2[C@@H](CCN2C(=O)CCCC(=O)O)N(Cc2cccc(F)c2)C1=O	0	5	419453	2223	-3218	Soluvel
ZINC04260489	CC(C)N1C(=O)[C@@H]2[C@@H](CCN2C(=O)CSCC(=O)O)N(Cc2cccc(F)c2)C1=O	0	6	437493	1786	-3430	Soluvel
ZINC04260490	CC(C)N1C(=O)[C@@H]2[C@@H](CCN2C(=O)CC(C)(C)CC(=O)O)N(Cc2cccc(F)c2)C1=O	0	5	447507	2859	-3648	Soluvel
ZINC04260533	C[C@@]12CC[C@@H](O)[C@@](C)(CO)[C@H]1Cc1sc(-c3cccnc3)nc1[C@H]2CC(=O)NC1CCCC1	3	6	469651	4.07	-4416	Insoluvel
ZINC04260627	COC(=O)C(=O)N1CC[C@H]2NC(=O)N(c3ccccc3)C(=O)[C@H]21	1	5	317301	-0.115	-2409	Soluvel
ZINC04260628	O=C1N[C@@H]2CCN(C(=O)c3ccccc3)[C@@H]2C(=O)N1c1ccccc1	1	3	335363	2026	-3853	Soluvel
ZINC04260630	O=C1N[C@@H]2CCN(C(=O)c3ccc(C(F)(F)F)cc3)[C@@H]2C(=O)N1c1ccccc1	1	3	403.36	3045	-5021	Insoluvel
ZINC04260631	COc1ccc(C(=O)N2CC[C@H]3NC(=O)N(c4ccccc4)C(=O)[C@H]32)cc1	1	4	365389	2035	-4123	Insoluvel
ZINC04260637	O=C1N[C@@H]2CCN(S(=O)(=O)c3ccc(Cl)cc3)[C@@H]2C(=O)N1c1ccccc1	1	4	405863	2228	-4976	Insoluvel
ZINC04260651	COc1cccc(N2C(=O)N[C@@H]3CCN(C(=O)c4ccc(C(F)(F)F)cc4)[C@@H]3C2=O)c1	1	4	433386	3054	-5296	Insoluvel
ZINC04260658	COc1cccc(N2C(=O)N[C@@H]3CCN(S(=O)(=O)c4ccccc4)[C@@H]3C2=O)c1	1	5	401444	1583	-4363	Insoluvel
ZINC04260670	Cc1ccc(N2C(=O)N[C@@H]3CCN(C(=O)COc4ccccc4)[C@@H]3C2=O)cc1	1	4	379416	2.1	-4261	Insoluvel
ZINC04260672	Cc1ccc(N2C(=O)N[C@@H]3CCN(C(=O)c4ccc(C(F)(F)F)cc4)[C@@H]3C2=O)cc1	1	3	417387	3353	-5321	Insoluvel
ZINC04260675	Cc1ccc(N2C(=O)N[C@@H]3CCN(C(=O)c4ccc(C(C)(C)C)cc4)[C@@H]3C2=O)cc1	1	3	405498	3632	-5157	Insoluvel
ZINC04260678	Cc1ccc(N2C(=O)N[C@@H]3CCN(S(=O)(=O)c4ccc(Cl)cc4)[C@@H]3C2=O)cc1	1	4	419.89	2536	-5217	Insoluvel
ZINC04260680	COc1ccc(S(=O)(=O)N2CC[C@H]3NC(=O)N(c4ccc(C)cc4)C(=O)[C@H]32)cc1	1	5	415471	1892	-4641	Insoluvel
ZINC04260684	Cc1ccc(N2C(=O)N[C@@H]3CCN(C(=O)CC4(CC(=O)O)CCCC4)[C@@H]3C2=O)cc1	1	5	413474	2446	-3631	Soluvel
ZINC04260702	CC(C)c1ccc(N2C(=O)N[C@@H]3CCN(C(=O)c4ccc(C(F)(F)F)cc4)[C@@H]3C2=O)cc1	1	3	445441	4168	-5720	Insoluvel
ZINC04260703	COc1ccc(C(=O)N2CC[C@H]3NC(=O)N(c4ccc(C(C)C)cc4)C(=O)[C@H]32)cc1	1	4	407.47	3158	-4854	Insoluvel
ZINC04260704	CC(C)c1ccc(N2C(=O)N[C@@H]3CCN(C(=O)c4ccc(C(C)(C)C)cc4)[C@@H]3C2=O)cc1	1	3	433552	4447	-5681	Insoluvel
ZINC04260707	CC(C)c1ccc(N2C(=O)N[C@@H]3CCN(S(=O)(=O)c4cccs4)[C@@H]3C2=O)cc1	1	5	419528	2.76	-4152	Insoluvel
ZINC04260710	Cc1ccc(S(=O)(=O)N2CC[C@H]3NC(=O)N(c4ccc(C(C)C)cc4)C(=O)[C@H]32)cc1	1	4	427526	3006	-4594	Insoluvel
ZINC04260712	CC(C)c1ccc(N2C(=O)N[C@@H]3CCN(S(=O)(=O)c4ccc(Cl)cc4)[C@@H]3C2=O)cc1	1	4	447944	3351	-5457	Insoluvel
ZINC04260715	COc1ccc(S(=O)(=O)N2CC[C@H]3NC(=O)N(c4ccc(C(C)C)cc4)C(=O)[C@H]32)cc1	1	5	443525	2707	-4865	Insoluvel
ZINC04260716	CC(C)c1ccc(N2C(=O)N[C@@H]3CCN(C(=O)CCC(=O)O)[C@@H]3C2=O)cc1	1	5	373409	1.7	-2997	Soluvel
ZINC04260721	CC(C)c1ccc(N2C(=O)N[C@@H]3CCN(C(=O)CC4(CC(=O)O)CCCC4)[C@@H]3C2=O)cc1	1	5	441528	3261	-4161	Insoluvel
ZINC04260739	COc1ccc(C(=O)N2CC[C@H]3NC(=O)N(Cc4ccccc4)C(=O)[C@H]32)cc1	1	4	379416	2.03	-4113	Insoluvel
ZINC04260746	O=C1N[C@@H]2CCN(S(=O)(=O)c3ccccc3)[C@@H]2C(=O)N1Cc1ccccc1	1	4	385445	1.57	-3885	Soluvel
ZINC04260749	COc1ccc(S(=O)(=O)N2CC[C@H]3NC(=O)N(Cc4ccccc4)C(=O)[C@H]32)cc1	1	5	415471	1579	-4428	Insoluvel
ZINC04260766	COC(=O)[C@@H]1CN(C(=O)NC(C)C)CCN1S(=O)(=O)c1ccccc1	1	5	369443	0.653	-2644	Soluvel
ZINC04260786	O=C1N[C@@H]2CCN(C(=O)N3CCOCC3)[C@@H]2C(=O)N1c1ccc(F)cc1	1	4	362361	0.777	-2587	Soluvel
ZINC04260789	COC(=O)C(=O)N1CC[C@H]2NC(=O)N(c3ccc(F)cc3)C(=O)[C@H]21	1	5	335291	0.024	-2907	Soluvel
ZINC04260799	O=C1N[C@@H]2CCN(S(=O)(=O)c3cccs3)[C@@H]2C(=O)N1c1ccc(F)cc1	1	5	395437	1775	-4107	Insoluvel
ZINC04260805	COc1ccc(S(=O)(=O)N2CC[C@H]3NC(=O)N(c4ccc(F)cc4)C(=O)[C@H]32)cc1	1	5	419434	1722	-4798	Insoluvel
ZINC04260809	CC(C)(CC(=O)O)CC(=O)N1CC[C@H]2NC(=O)N(c3ccc(F)cc3)C(=O)[C@H]21	1	5	391399	1742	-3209	Soluvel
ZINC04260810	O=C(O)CC1(CC(=O)N2CC[C@H]3NC(=O)N(c4ccc(F)cc4)C(=O)[C@H]32)CCCC1	1	5	417437	2277	-3676	Soluvel
ZINC04260814	CC(=O)c1ccc(NC(=O)O[C@@H]2CO[C@H]3[C@@H]2OC[C@@H]3n2cc(-c3ccccc3)nn2)cc1	1	8	434452	3104	-4721	Insoluvel
ZINC04260853	COCc1cn([C@H]2CO[C@@H]3[C@H](O)CO[C@H]23)nn1	1	7	241247	-0.876	-636	Soluvel
ZINC04260856	COCc1cn([C@H]2CO[C@@H]3[C@H](OC(=O)Nc4ccc(C(C)(C)C)cc4)CO[C@@H]32)nn1	1	8	416478	2678	-3582	Soluvel
ZINC04260857	COCc1cn([C@H]2CO[C@@H]3[C@H](OC(=O)Nc4ccc(C(C)=O)cc4)CO[C@@H]32)nn1	1	9	402407	1583	-3014	Soluvel
ZINC04260863	COCc1cn([C@H]2CO[C@@H]3[C@H](OC(=O)Nc4cccc(C(F)(F)F)c4)CO[C@@H]32)nn1	1	8	428367	2399	-3648	Soluvel
ZINC04260865	COCc1cn([C@H]2CO[C@@H]3[C@H](OC(=O)Nc4cccc(C#N)c4)CO[C@@H]32)nn1	1	9	385.38	1252	-3093	Soluvel
ZINC04260866	COCc1cn([C@H]2CO[C@@H]3[C@H](OC)CO[C@@H]32)nn1	0	7	255274	-0.222	-672	Soluvel
ZINC04260867	COC(=O)c1cn([C@H]2CO[C@@H]3[C@H](O)CO[C@H]23)nn1	1	8	255.23	-1236	-861	Soluvel
ZINC04260869	COC(=O)c1cn([C@H]2CO[C@@H]3[C@H](OC(=O)Nc4ccccc4)CO[C@@H]32)nn1	1	9	374353	1021	-2757	Soluvel
ZINC04260871	COC(=O)c1cn([C@H]2CO[C@@H]3[C@H](OC(=O)Nc4ccc(C(C)(C)C)cc4)CO[C@@H]32)nn1	1	9	430461	2318	-3768	Soluvel
ZINC04260880	CCNC(=O)O[C@@H]1CO[C@H]2[C@@H]1OC[C@@H]2n1cc(C(=O)OC)nn1	1	9	326309	-0.482	-1374	Soluvel
ZINC04260883	COC(=O)c1cn([C@H]2CO[C@@H]3[C@H](OC(=O)NCc4ccccc4)CO[C@@H]32)nn1	1	9	388.38	0.698	-2516	Soluvel
ZINC04260896	COCc1cn([C@H]2CO[C@@H]3[C@@H](NC(=O)c4ccc(OC)cc4)CO[C@H]23)nn1	1	8	374397	0.57	-2335	Soluvel
ZINC04260906	COCc1cn([C@H]2CO[C@@H]3[C@@H](NC(=O)c4ccc(C(F)(F)F)cc4)CO[C@H]23)nn1	1	7	412368	1581	-3232	Soluvel
ZINC04260916	COCc1cn([C@H]2CO[C@@H]3[C@@H](NC(=O)Nc4ccc(OC)cc4)CO[C@H]23)nn1	2	8	389412	0.962	-2626	Soluvel
ZINC04260924	COC(=O)c1cn([C@H]2CO[C@@H]3[C@@H](NC(=O)c4ccccc4)CO[C@H]23)nn1	1	8	358354	0.202	-2506	Soluvel
ZINC04260931	COC(=O)c1cn([C@H]2CO[C@@H]3[C@@H](NC(=O)COc4ccccc4)CO[C@H]23)nn1	1	9	388.38	-0.033	-2497	Soluvel
ZINC04260937	COC(=O)c1cn([C@H]2CO[C@@H]3[C@@H](NS(C)(=O)=O)CO[C@H]23)nn1	1	9	332338	-1679	-1782	Soluvel
ZINC04260938	COC(=O)c1cn([C@H]2CO[C@@H]3[C@@H](NS(=O)(=O)Cc4ccccc4)CO[C@H]23)nn1	1	9	408436	-0.108	-3025	Soluvel
ZINC04260942	COC(=O)c1cn([C@H]2CO[C@@H]3[C@@H](NC(=O)NCc4ccccc4)CO[C@H]23)nn1	2	8	387396	0.271	-2583	Soluvel
ZINC04260955	COCC(=O)N[C@H]1CO[C@@H]2[C@@H](n3cc(-c4ccccc4)nn3)CO[C@H]12	1	7	344371	0.415	-2226	Soluvel
ZINC04260959	Cc1ccc(C(=O)N[C@H]2CO[C@@H]3[C@@H](n4cc(-c5ccccc5)nn4)CO[C@H]23)cc1	1	6	390443	2391	-4153	Insoluvel
ZINC04260967	O=C(NC1CCCCC1)N[C@H]1CO[C@@H]2[C@@H](n3cc(-c4ccccc4)nn3)CO[C@H]12	2	6	397479	2284	-3645	Soluvel
ZINC04260969	COc1ccc(NC(=O)N[C@H]2CO[C@@H]3[C@@H](n4cc(-c5ccccc5)nn4)CO[C@H]23)cc1	2	7	421457	2483	-4288	Insoluvel
ZINC04260970	O=C(Nc1cccc(C(F)(F)F)c1)N[C@H]1CO[C@@H]2[C@@H](n3cc(-c4ccccc4)nn3)CO[C@H]12	2	6	459428	3493	-5323	Insoluvel
ZINC04260971	O=C(Nc1ccc(Oc2ccccc2)cc1)N[C@H]1CO[C@@H]2[C@@H](n3cc(-c4ccccc4)nn3)CO[C@H]12	2	7	483528	4266	-5941	Insoluvel
ZINC04260973	S=C(NC1CCCCC1)N[C@H]1CO[C@@H]2[C@@H](n3cc(-c4ccccc4)nn3)CO[C@H]12	2	6	413547	2449	-4767	Insoluvel
ZINC04260989	O=C(N[C@H]1CO[C@@H]2[C@@H](n3cc(COc4ccccc4)nn3)CO[C@H]12)N1CCOCC1	1	8	415.45	0.606	-2307	Soluvel
ZINC04261003	O=C(NCc1ccccc1)N[C@H]1CO[C@@H]2[C@@H](n3cc(COc4ccccc4)nn3)CO[C@H]12	2	7	435484	2064	-3846	Soluvel
ZINC04261012	O=C(N[C@H]1CO[C@@H]2[C@@H](n3cc(CC4CCCCC4)nn3)CO[C@H]12)C1CC1	1	6	360458	1634	-3089	Soluvel
ZINC04270537	O=C(N[C@H]1CO[C@@H]2[C@@H](n3nnnc3-c3ccc4c(c3)OCO4)CO[C@H]12)c1ccccc1	1	9	421413	1206	-4165	Insoluvel
ZINC04270543	O=C(N[C@H]1CO[C@@H]2[C@@H](n3nnnc3-c3ccc4c(c3)OCO4)CO[C@H]12)c1ccc(C(F)(F)F)cc1	1	9	489.41	2225	-5172	Insoluvel
ZINC04270560	O=C(N[C@H]1CO[C@@H]2[C@@H](n3nnnc3-c3ccc4c(c3)OCO4)CO[C@H]12)C1CCCCC1	1	9	427461	1473	-3786	Soluvel
ZINC04270561	O=C(N[C@H]1CO[C@@H]2[C@@H](n3nnnc3-c3ccc4c(c3)OCO4)CO[C@H]12)C1CC1	1	9	385.38	0.302	-3193	Soluvel
ZINC04270564	Cc1ccc(C(=O)N[C@H]2CO[C@@H]3[C@@H](n4nnnc4-c4ccc5c(c4)OCO5)CO[C@H]23)cc1	1	9	435.44	1515	-4417	Insoluvel
ZINC04270594	Fc1ccc(NC(=S)N[C@H]2CO[C@@H]3[C@@H](n4nnnc4-c4ccc5c(c4)OCO5)CO[C@H]23)cc1	2	9	470486	1902	-6300	Insoluvel
ZINC04270595	S=C(NC1CCCCC1)N[C@H]1CO[C@@H]2[C@@H](n3nnnc3-c3ccc4c(c3)OCO4)CO[C@H]12	2	9	458544	1573	-5156	Insoluvel
ZINC04270613	COc1cccc(-c2nnnn2[C@H]2CO[C@@H]3[C@@H](NC(=O)c4ccccc4)CO[C@H]23)c1	1	8	407.43	1486	-3965	Soluvel
ZINC04270614	COc1ccc(C(=O)N[C@H]2CO[C@@H]3[C@@H](n4nnnc4-c4cccc(OC)c4)CO[C@H]23)cc1	1	9	437456	1495	-4057	Insoluvel
ZINC04270615	COc1cccc(-c2nnnn2[C@H]2CO[C@@H]3[C@@H](NC(=O)c4ccc(C(F)(F)F)cc4)CO[C@H]23)c1	1	8	475427	2505	-5011	Insoluvel
ZINC04270617	COc1cccc(-c2nnnn2[C@H]2CO[C@@H]3[C@@H](NC(=O)COc4ccccc4)CO[C@H]23)c1	1	9	437456	1251	-3921	Soluvel
ZINC04270619	COc1cccc(-c2nnnn2[C@H]2CO[C@@H]3[C@@H](NC(=O)C4CC4)CO[C@H]23)c1	1	8	371397	0.582	-3067	Soluvel
ZINC04270628	COc1cccc(-c2nnnn2[C@H]2CO[C@@H]3[C@@H](NC(=O)Nc4cccc5ccccc45)CO[C@H]23)c1	2	8	472505	3031	-5532	Insoluvel
ZINC04270640	COc1cccc(-c2nnnn2[C@H]2CO[C@@H]3[C@@H](NS(=O)(=O)c4ccc(C)cc4)CO[C@H]23)c1	1	9	457512	1343	-4582	Insoluvel
ZINC04270644	COc1cccc(-c2nnnn2[C@H]2CO[C@@H]3[C@@H](NS(=O)(=O)c4ccc5ccccc5c4)CO[C@H]23)c1	1	9	493545	2188	-5489	Insoluvel
ZINC04270648	COc1cccc(-c2nnnn2[C@H]2CO[C@@H]3[C@@H](NS(=O)(=O)c4cccs4)CO[C@H]23)c1	1	10	449514	1096	-4243	Insoluvel
ZINC04270654	COc1cccc(-c2nnnn2[C@H]2CO[C@@H]3[C@@H](NC(=S)Nc4ccc(F)cc4)CO[C@H]23)c1	2	8	456503	2182	-6373	Insoluvel
ZINC04270673	COC(=O)[C@@H]1CN(C(=O)c2cccc(F)c2)CCN1C(C)=O	0	4	308309	0.672	-2234	Soluvel
ZINC04270675	COC(=O)[C@@H]1CN(C(=O)c2cccc(F)c2)CCN1C(=O)C1CCCCC1	0	4	376428	2232	-3434	Soluvel
ZINC04270681	COCC(=O)N1CCN(C(=O)c2cccs2)C[C@H]1C(=O)OC	0	6	326374	0.22	-1704	Soluvel
ZINC04270682	COCC(=O)N1CCN(C(=O)c2cccc(F)c2)C[C@H]1C(=O)OC	0	5	338335	0.298	-1976	Soluvel
ZINC04270683	COCC(=O)N1CCN(C(=O)C2CCNCC2)C[C@H]1C(=O)OC	1	5	327381	-1155	-829	Soluvel
ZINC04270686	COC(=O)[C@@H]1CN(C(=O)c2cccc(F)c2)CCN1C(=O)c1cccs1	0	5	376409	2027	-3837	Soluvel
ZINC04270689	COC(=O)[C@@H]1CN(C(=O)Nc2ccccc2)CCN1C(=O)c1cccs1	1	5	373434	2.28	-3574	Soluvel
ZINC04270698	COC(=O)[C@@H]1CN(C(=O)c2cccc(F)c2)CCN1C(=O)CSC	0	5	354403	1015	-2802	Soluvel
ZINC04270705	COC(=O)[C@@H]1CN(C(=O)c2cccs2)CCN1C(=O)c1cccnc1	0	6	359407	1283	-2848	Soluvel
ZINC04270708	COC(=O)[C@@H]1CN(C(=O)CSC)CCN1C(=O)c1cccnc1	0	6	337401	0.271	-2002	Soluvel
ZINC04270710	COC(=O)[C@@H]1CN(S(=O)(=O)c2cccs2)CCN1C(=O)c1cccnc1	0	7	395462	0.831	-3431	Soluvel
ZINC04270712	COC(=O)[C@@H]1CN(C(=O)C2CCCC2)CCN1S(C)(=O)=O	0	5	318395	-0.178	-1867	Soluvel
ZINC04270713	COC(=O)[C@@H]1CN(C(=O)c2cccc(F)c2)CCN1S(C)(=O)=O	0	5	344364	0.085	-2952	Soluvel
ZINC04270717	COC(=O)[C@@H]1CN(S(=O)(=O)c2ccccc2)CCN1S(C)(=O)=O	0	6	362429	-0.506	-2525	Soluvel
ZINC04270718	COC(=O)[C@@H]1CN(C(=O)Nc2ccccc2)CCN1S(C)(=O)=O	1	5	341389	0.337	-2725	Soluvel
ZINC04270723	COC(=O)[C@@H]1CN(C(=O)c2cccc(F)c2)CCN1S(=O)(=O)c1ccccc1	0	5	406435	1514	-4288	Insoluvel
ZINC04270747	COC(=O)[C@H]1CN(C(C)=O)CCN1C(C)=O	0	4	228248	-0.761	-573	Soluvel
ZINC04270752	COC(=O)[C@H]1CN(C(C)=O)CCN1C(=O)C1CCCCC1	0	4	296367	0.799	-1780	Soluvel
ZINC04270754	COCC(=O)N1CCN(C(=O)C2CCCCC2)[C@@H](C(=O)OC)C1	0	5	326393	0.426	-1588	Soluvel
ZINC04270755	COC(=O)[C@H]1CN(C(=O)N2CCOCC2)CCN1C(=O)C1CCCCC1	0	5	367446	0.705	-1670	Soluvel
ZINC04270756	COC(=O)[C@H]1CN(C(=O)c2cccnc2)CCN1C(=O)C1CCCCC1	0	5	359426	1488	-2582	Soluvel
ZINC04270759	COC(=O)[C@H]1CN(C(=O)NC(C)C)CCN1C(=O)C1CCCCC1	1	4	339436	1.37	-2133	Soluvel
ZINC04270765	COCC(=O)N1CCN(C(=O)N2CCOCC2)C[C@@H]1C(=O)OC	0	6	329353	-1229	-582	Soluvel
ZINC04270770	COCC(=O)N1CCN(C(=O)c2cccs2)[C@@H](C(=O)OC)C1	0	6	326374	0.22	-1705	Soluvel
ZINC04270774	COC(=O)[C@H]1CN(C(=O)c2cccnc2)CCN1C(=O)c1cccs1	0	6	359407	1283	-2848	Soluvel
ZINC04270779	COC(=O)[C@H]1CN(C(=O)NC(C)C)CCN1C(=O)c1cccs1	1	5	339417	1166	-2046	Soluvel
ZINC04270782	COC(=O)[C@H]1CN(C(=O)c2cccnc2)CCN1C(=O)N1CCOCC1	0	6	362386	-0.167	-1425	Soluvel
ZINC04270789	COC(=O)[C@H]1CN(C(=O)c2cccnc2)CCN1C(=O)CSC	0	6	337401	0.271	-2002	Soluvel
ZINC04270804	COC(=O)[C@H]1CN(C(=O)N2CCOCC2)CCN1C(=O)c1cccnc1	0	6	362386	-0.167	-1429	Soluvel
ZINC04270805	COC(=O)[C@H]1CN(C(=O)c2ccc(OC)cc2)CCN1C(=O)c1cccnc1	0	6	383404	1.23	-2777	Soluvel
ZINC04270807	COC(=O)[C@H]1CN(S(C)(=O)=O)CCN1C(=O)c1cccnc1	0	6	327362	-0.659	-2284	Soluvel
ZINC04270817	COC(=O)[C@H]1CN(C(C)=O)CCN1S(C)(=O)=O	0	5	264303	-1348	-1188	Soluvel
ZINC04270822	COCC(=O)N1CCN(S(C)(=O)=O)[C@@H](C(=O)OC)C1	0	6	294329	-1722	-1295	Soluvel
ZINC04270828	COC(=O)[C@H]1CN(S(C)(=O)=O)CCN1S(C)(=O)=O	0	6	300358	-1935	-1246	Soluvel
ZINC04270829	COC(=O)[C@H]1CN(C(=O)NC(C)C)CCN1S(C)(=O)=O	1	5	307372	-0.777	-1406	Soluvel
ZINC04270837	COCC(=O)N1CCN(S(=O)(=O)c2ccccc2)[C@@H](C(=O)OC)C1	0	6	356.4	-0.292	-2578	Soluvel
ZINC04270839	COC(=O)[C@H]1CN(C(=O)c2cccnc2)CCN1S(=O)(=O)c1ccccc1	0	6	389433	0.77	-3550	Soluvel
ZINC04270977	O=C(Nc1ccc2n(c1=O)C[C@H]1C[C@@H]2CN(C(=O)Cc2cccs2)C1)c1ccccc1	1	5	433533	3351	-5756	Insoluvel
ZINC04270981	O=C(Nc1ccc2n(c1=O)C[C@H]1C[C@@H]2CN(C(=O)c2ccc3ccccc3c2)C1)c1ccccc1	1	4	463537	4513	-7159	Insoluvel
ZINC04270987	O=C(Nc1ccc2n(c1=O)C[C@H]1C[C@@H]2CN(C(=O)c2ccc(F)cc2)C1)c1ccccc1	1	4	431467	3499	-6312	Insoluvel
ZINC04277680	O=C(Nc1ccc2n(c1=O)C[C@H]1C[C@@H]2CN(C(=O)c2ccccn2)C1)c1ccccc1	1	5	414465	2755	-5401	Insoluvel
ZINC04277682	O=C(Nc1ccc2n(c1=O)C[C@H]1C[C@@H]2CN(C(=O)Nc2ccc(F)cc2)C1)c1ccccc1	2	4	446482	3891	-6595	Insoluvel
ZINC04277683	COc1ccc(NC(=O)N2C[C@@H]3C[C@H](C2)c2ccc(NC(=O)c4ccccc4)c(=O)n2C3)cc1	2	5	458518	3.76	-6389	Insoluvel
ZINC04277684	O=C(Nc1ccc2n(c1=O)C[C@H]1C[C@@H]2CN(C(=O)Cc2cccs2)C1)C1CCCCC1	1	5	439581	3617	-5560	Insoluvel
ZINC04277685	O=C(Nc1ccc2n(c1=O)C[C@H]1C[C@@H]2CN(C(=O)c2ccc3ccccc3c2)C1)C1CCCCC1	1	4	469585	4.78	-6894	Insoluvel
ZINC04277687	O=C(Nc1ccc2n(c1=O)C[C@H]1C[C@@H]2CN(C(=O)c2ccccn2)C1)C1CCCCC1	1	5	420513	3022	-5164	Insoluvel
ZINC04277688	O=C(Nc1ccc2n(c1=O)C[C@H]1C[C@@H]2CN(C(=O)c2cccnc2)C1)C1CCCCC1	1	5	420513	3022	-5020	Insoluvel
ZINC04277689	O=C(Nc1ccc2n(c1=O)C[C@H]1C[C@@H]2CN(C(=O)Nc2ccc(F)cc2)C1)C1CCCCC1	2	4	452.53	4157	-6313	Insoluvel
ZINC04277690	CC(=O)c1ccc(NC(=O)N2C[C@@H]3C[C@H](C2)c2ccc(NC(=O)C4CCCCC4)c(=O)n2C3)cc1	2	5	476577	4221	-6329	Insoluvel
ZINC04277691	O=C(COc1ccccc1)Nc1ccc2n(c1=O)C[C@H]1C[C@@H]2CN(C(=O)Cc2cccs2)C1	1	6	463559	3116	-5951	Insoluvel
ZINC04277692	O=C(COc1ccccc1)Nc1ccc2n(c1=O)C[C@H]1C[C@@H]2CN(C(=O)c2ccc3ccccc3c2)C1	1	5	493563	4279	-7196	Insoluvel
ZINC04277693	O=C(COc1ccccc1)Nc1ccc2n(c1=O)C[C@H]1C[C@@H]2CN(C(=O)c2ccc(F)cc2)C1	1	5	461493	3264	-6361	Insoluvel
ZINC04277694	O=C(COc1ccccc1)Nc1ccc2n(c1=O)C[C@H]1C[C@@H]2CN(C(=O)c2ccccn2)C1	1	6	444491	2.52	-5460	Insoluvel
ZINC04277695	O=C(COc1ccccc1)Nc1ccc2n(c1=O)C[C@H]1C[C@@H]2CN(C(=O)c2cccnc2)C1	1	6	444491	2.52	-5308	Insoluvel
ZINC04277697	COc1ccc(NC(=O)N2C[C@@H]3C[C@H](C2)c2ccc(NC(=O)COc4ccccc4)c(=O)n2C3)cc1	2	6	488544	3526	-6352	Insoluvel
ZINC04277699	O=C(Cc1ccccc1)Nc1ccc2n(c1=O)C[C@H]1C[C@@H]2CN(C(=O)c2ccc3ccccc3c2)C1	1	4	477564	4442	-7183	Insoluvel
ZINC04277700	O=C(Cc1ccccc1)Nc1ccc2n(c1=O)C[C@H]1C[C@@H]2CN(C(=O)c2ccccn2)C1	1	5	428492	2684	-5467	Insoluvel
ZINC04277701	O=C(Cc1ccccc1)Nc1ccc2n(c1=O)C[C@H]1C[C@@H]2CN(C(=O)c2cnccn2)C1	1	6	429.48	2079	-4874	Insoluvel
ZINC04277702	O=C(Cc1ccccc1)Nc1ccc2n(c1=O)C[C@H]1C[C@@H]2CN(C(=O)c2cccnc2)C1	1	5	428492	2684	-5326	Insoluvel
ZINC04277703	O=C(Cc1ccccc1)Nc1ccc2n(c1=O)C[C@H]1C[C@@H]2CN(C(=O)Nc2ccc(F)cc2)C1	2	4	460509	3.82	-6648	Insoluvel
ZINC04277704	COc1ccc(NC(=O)N2C[C@@H]3C[C@H](C2)c2ccc(NC(=O)Cc4ccccc4)c(=O)n2C3)cc1	2	5	472545	3689	-6475	Insoluvel
ZINC04277705	CC(=O)c1ccc(NC(=O)N2C[C@@H]3C[C@H](C2)c2ccc(NC(=O)Cc4ccccc4)c(=O)n2C3)cc1	2	5	484556	3883	-6615	Insoluvel
ZINC04277707	COc1ccc(C(=O)N2C[C@@H]3C[C@H](C2)c2ccc(NC(=O)CN(C)C)c(=O)n2C3)cc1	1	6	424501	1616	-3440	Soluvel
ZINC04277708	CN(C)CC(=O)Nc1ccc2n(c1=O)C[C@H]1C[C@@H]2CN(C(=O)CC(C)(C)C)C1	1	5	388512	1.73	-2853	Soluvel
ZINC04277709	CN(C)CC(=O)Nc1ccc2n(c1=O)C[C@H]1C[C@@H]2CN(C(=O)c2ccccc2)C1	1	5	394475	1608	-3304	Soluvel
ZINC04277711	CN(C)CC(=O)Nc1ccc2n(c1=O)C[C@H]1C[C@@H]2CN(C(=O)c2ccc(F)cc2)C1	1	5	412465	1747	-3671	Soluvel
ZINC04277712	CN(C)CC(=O)Nc1ccc2n(c1=O)C[C@H]1C[C@@H]2CN(C(=O)c2ccccn2)C1	1	6	395463	1003	-2965	Soluvel
ZINC04277713	CN(C)CC(=O)Nc1ccc2n(c1=O)C[C@H]1C[C@@H]2CN(C(=O)c2cnccn2)C1	1	7	396451	0.398	-2593	Soluvel
ZINC04277714	CN(C)CC(=O)Nc1ccc2n(c1=O)C[C@H]1C[C@@H]2CN(C(=O)c2cccnc2)C1	1	6	395463	1003	-2881	Soluvel
ZINC04277715	COCCC(=O)N1C[C@@H]2C[C@H](C1)c1ccc(NC(=O)CN(C)C)c(=O)n1C2	1	6	376457	0.331	-2037	Soluvel
ZINC04277776	COC(=O)[C@H](Cc1ccc(OC)cc1)NC(=O)[C@@H]1CN(C(=O)c2cccc(F)c2)CCN1C(C)=O	1	6	485512	1408	-3565	Soluvel
ZINC04277777	COC(=O)[C@H](Cc1ccc(OC)cc1)NC(=O)[C@@H]1CN(S(C)(=O)=O)CCN1C(C)=O	1	7	441506	-0.612	-2944	Soluvel
ZINC04277778	COC(=O)[C@H](Cc1ccc(OC)cc1)NC(=O)[C@@H]1CN(C(=O)NC(C)C)CCN1C(C)=O	2	6	448.52	0.546	-2445	Soluvel
ZINC04277814	COC(=O)[C@H](Cc1ccc(OC)cc1)NC(=O)[C@H]1CN(C(C)=O)CCN1C(C)=O	1	6	405451	-0.025	-2191	Soluvel
ZINC04277817	COC(=O)[C@H](Cc1ccc(OC)cc1)NC(=O)[C@H]1CN(C(=O)Nc2ccccc2)CCN1C(C)=O	2	6	482537	1.66	-3523	Soluvel
ZINC04277818	COC(=O)[C@H](Cc1ccc(OC)cc1)NC(=O)[C@H]1CN(C(C)=O)CCN1C(=O)C1CCCCC1	1	6	473.57	1535	-3271	Soluvel
ZINC04277850	CC(=O)N1CCN(C(=O)c2cccnc2)C[C@H]1C(=O)N[C@@H](CC1CCCCC1)C(N)=O	2	5	429521	0.695	-2675	Soluvel
ZINC04277851	CC(=O)N1CCN(S(=O)(=O)c2ccccc2)C[C@H]1C(=O)N[C@@H](CC1CCCCC1)C(N)=O	2	5	464588	0.849	-3063	Soluvel
ZINC04277852	CC(=O)N1CCN(C(=O)Nc2ccccc2)C[C@H]1C(=O)N[C@@H](CC1CCCCC1)C(N)=O	3	4	443548	1692	-3213	Soluvel
ZINC04277854	NC(=O)[C@H](CC1CCCCC1)NC(=O)[C@@H]1CN(C(=O)c2cccnc2)CCN1C(=O)C1CCCCC1	2	5	497.64	2255	-3845	Soluvel
ZINC04277856	COCC(=O)N1CCN(C(C)=O)C[C@H]1C(=O)N[C@@H](CC1CCCCC1)C(N)=O	2	5	396488	-0.367	-1821	Soluvel
ZINC04277859	COCC(=O)N1CCN(C(=O)Nc2ccccc2)C[C@H]1C(=O)N[C@@H](CC1CCCCC1)C(N)=O	3	5	473574	1318	-2933	Soluvel
ZINC04277860	CC(=O)N1CCN(C(=O)c2cccs2)[C@H](C(=O)N[C@@H](CC2CCCCC2)C(N)=O)C1	2	5	434562	1361	-3004	Soluvel
ZINC04277861	NC(=O)[C@H](CC1CCCCC1)NC(=O)[C@@H]1CN(C(=O)c2cccnc2)CCN1C(=O)c1cccs1	2	6	497621	2.05	-3792	Soluvel
ZINC04277873	CS(=O)(=O)N1CCN(C(=O)Nc2ccccc2)C[C@H]1C(=O)N[C@@H](CC1CCCCC1)C(N)=O	3	5	479603	1105	-3233	Soluvel
ZINC04277874	CC(=O)N1CCN(S(=O)(=O)c2ccccc2)[C@H](C(=O)N[C@@H](CC2CCCCC2)C(N)=O)C1	2	5	464588	0.849	-3077	Soluvel
ZINC04277881	CC(C)NC(=O)N1CCN(C(=O)Nc2ccccc2)C[C@H]1C(=O)N[C@@H](CC1CCCCC1)C(N)=O	4	4	486617	2263	-3549	Soluvel
ZINC04277889	CC(=O)N1CCN(C(=O)NC(C)C)C[C@@H]1C(=O)N[C@@H](CC1CCCCC1)C(N)=O	3	4	409531	0.578	-2356	Soluvel
ZINC04277898	COCC(=O)N1CCN(C(=O)NC(C)C)C[C@@H]1C(=O)N[C@@H](CC1CCCCC1)C(N)=O	3	5	439557	0.204	-2126	Soluvel
ZINC04277900	CS(=O)(=O)N1CCN(C(=O)c2cccs2)[C@@H](C(=O)N[C@@H](CC2CCCCC2)C(N)=O)C1	2	6	470617	0.775	-3039	Soluvel
ZINC04277901	CC(C)NC(=O)N1CCN(C(=O)c2cccs2)[C@@H](C(=O)N[C@@H](CC2CCCCC2)C(N)=O)C1	3	5	477631	1933	-3274	Soluvel
ZINC04277906	CC(C)NC(=O)N1CCN(C(=O)C2CCNCC2)[C@@H](C(=O)N[C@@H](CC2CCCCC2)C(N)=O)C1	4	4	478638	0.557	-2572	Soluvel
ZINC04277917	CC(C)NC(=O)N1CCN(C(=O)NC(C)C)[C@@H](C(=O)N[C@@H](CC2CCCCC2)C(N)=O)C1	4	4	452.6	1149	-2775	Soluvel
ZINC04277962	CC(=O)N1CCN(S(C)(=O)=O)C[C@@H]1C(=O)N[C@H](Cc1c[nH]c2ccccc12)C(N)=O	3	5	435506	-0.827	-3014	Soluvel
ZINC04278005	O=C1N[C@@H]2CCN(C(=O)c3ccc(C(F)(F)F)cc3)[C@@H]2C(=O)N1c1ccc(F)cc1	1	3	421.35	3184	-5500	Insoluvel
ZINC04278008	Cc1ccc(C(=O)N2CC[C@H]3NC(=O)N(c4ccc(F)cc4)C(=O)[C@H]32)cc1	1	3	367.38	2474	-4685	Insoluvel
ZINC04278010	O=C1N[C@@H]2CCN(C(=O)c3ccc(-c4ccccc4)cc3)[C@@H]2C(=O)N1c1ccc(F)cc1	1	3	429451	3832	-6326	Insoluvel
ZINC04278011	O=C1N[C@@H]2CCN(C(=O)c3ccc4ccccc4c3)[C@@H]2C(=O)N1c1ccc(F)cc1	1	3	403413	3318	-5913	Insoluvel
ZINC04278014	O=C1N[C@@H]2CCN(S(=O)(=O)c3cccc(F)c3)[C@@H]2C(=O)N1c1ccc(F)cc1	1	4	407398	1853	-4669	Insoluvel
ZINC04278023	CC(C)(C)CC(=O)N1CC[C@H]2NC(=O)N(c3ccc(Oc4ccccc4)cc3)C(=O)[C@H]21	1	4	421497	3941	-5096	Insoluvel
ZINC04278026	O=C1N[C@@H]2CCN(C(=O)c3cccs3)[C@@H]2C(=O)N1c1ccc(Oc2ccccc2)cc1	1	5	433489	3.88	-6185	Insoluvel
ZINC04278029	O=C1N[C@@H]2CCN(C(=O)C3CCCCC3)[C@@H]2C(=O)N1c1ccc(Oc2ccccc2)cc1	1	4	433508	4085	-5575	Insoluvel
ZINC04278030	COc1ccc(C(=O)N2CC[C@H]3NC(=O)N(c4ccc(Oc5ccccc5)cc4)C(=O)[C@H]32)cc1	1	5	457486	3827	-6056	Insoluvel
ZINC04278031	O=C1N[C@@H]2CCN(C(=O)c3ccccc3)[C@@H]2C(=O)N1c1ccc(Oc2ccccc2)cc1	1	4	427.46	3818	-5996	Insoluvel
ZINC04278032	O=C1N[C@@H]2CCN(C(=O)COc3ccccc3)[C@@H]2C(=O)N1c1ccc(Oc2ccccc2)cc1	1	5	457486	3584	-5860	Insoluvel
ZINC04278035	O=C1N[C@@H]2CCN(C(=O)c3ccc(C(F)(F)F)cc3)[C@@H]2C(=O)N1c1ccc(Oc2ccccc2)cc1	1	4	495457	4837	-6969	Insoluvel
ZINC04278039	O=C1N[C@@H]2CCN(S(=O)(=O)c3ccccc3)[C@@H]2C(=O)N1c1ccc(Oc2ccccc2)cc1	1	5	463515	3367	-5810	Insoluvel
ZINC04278040	O=C1N[C@@H]2CCN(S(=O)(=O)c3ccc(Cl)cc3)[C@@H]2C(=O)N1c1ccc(Oc2ccccc2)cc1	1	5	497.96	4.02	-6717	Insoluvel
ZINC04278041	COc1ccc(S(=O)(=O)N2CC[C@H]3NC(=O)N(c4ccc(Oc5ccccc5)cc4)C(=O)[C@H]32)cc1	1	6	493541	3376	-6102	Insoluvel
ZINC04278042	O=C(O)CCC(=O)N1CC[C@H]2NC(=O)N(c3ccc(Oc4ccccc4)cc3)C(=O)[C@H]21	1	6	423425	2369	-4006	Insoluvel
ZINC04278043	O=C(O)CC1(CC(=O)N2CC[C@H]3NC(=O)N(c4ccc(Oc5ccccc5)cc4)C(=O)[C@H]32)CCCC1	1	6	491544	3.93	-5007	Insoluvel
ZINC04278046	Cc1cccc(-c2ccc3n(c2=O)C[C@H]2C[C@@H]3CN(S(=O)(=O)c3ccc(Cl)cc3)C2)c1C	0	4	469006	4594	-6407	Insoluvel
ZINC04278048	COc1cc(NC(=O)N2C[C@@H]3C[C@H](C2)c2c(-c4ccccc4)ccc(=O)n2C3)cc(OC)c1	1	5	445519	4184	-6365	Insoluvel
ZINC05392791	CC(C)(C)CC(=O)N1C[C@@H]2C[C@H](C1)c1ccc(NS(=O)(=O)c3cccc(F)c3)c(=O)n1C2	1	5	461559	3.17	-5125	Insoluvel
ZINC05392794	O=c1ccc(NS(=O)(=O)c2ccccc2)c2n1C[C@H]1C[C@@H]2CN(S(=O)(=O)c2ccccc2)C1	1	6	485587	2457	-4849	Insoluvel
ZINC05392795	CCCS(=O)(=O)Nc1ccc(=O)n2c1[C@@H]1C[C@@H](CN(S(=O)(=O)c3ccc(OC)cc3)C1)C2	1	7	481596	1817	-4484	Insoluvel
ZINC05392798	CCCS(=O)(=O)Nc1ccc(=O)n2c1[C@@H]1C[C@@H](CN(C(=O)NC3CCCCC3)C1)C2	2	5	436578	2461	-4039	Insoluvel
ZINC05392799	O=C(NC1CCCCC1)N1C[C@@H]2C[C@H](C1)c1c(NS(=O)(=O)c3ccccc3)ccc(=O)n1C2	2	5	470595	3111	-5079	Insoluvel
ZINC05392800	O=C(NC1CCCCC1)N1C[C@@H]2C[C@H](C1)c1c(NS(=O)(=O)c3cccs3)ccc(=O)n1C2	2	6	476624	3172	-4912	Insoluvel
ZINC05392801	CCCS(=O)(=O)Nc1ccc(=O)n2c1[C@@H]1C[C@@H](CN(C(=O)c3ccc(OC)cc3)C1)C2	1	6	445541	2268	-4915	Insoluvel
ZINC05392802	COc1ccc(C(=O)N2C[C@@H]3C[C@H](C2)c2c(NS(=O)(=O)c4ccccc4)ccc(=O)n2C3)cc1	1	6	479558	2917	-5907	Insoluvel
ZINC05392803	COc1ccc(C(=O)N2C[C@@H]3C[C@H](C2)c2c(NS(=O)(=O)c4ccc(C)cc4)ccc(=O)n2C3)cc1	1	6	493585	3226	-6187	Insoluvel
ZINC05396034	COCCOc1cc(C)c2c(c1C)C[C@H]([C@H](C)C(=O)Nc1ccccn1)CC2	1	4	382504	4103	-5815	Insoluvel
ZINC05396049	COC(=O)[C@@H](C)NC(=O)[C@H]1CN(C(=O)c2ccc(N(C)C)cc2)CCN1C(C)=O	1	6	404467	0.103	-1908	Soluvel
ZINC05396052	COC(=O)[C@@H](C)NC(=O)[C@H]1CN(C(=O)c2ccc(N(C)C)cc2)CCN1S(C)(=O)=O	1	7	440522	-0.484	-2723	Soluvel
ZINC05396061	COC(=O)[C@@H](C)NC(=O)[C@H]1CN(C(=O)c2ccc(N(C)C)cc2)CCN1C(=O)NC(C)C	2	6	447536	0.675	-2170	Soluvel
ZINC05396063	CN(C)c1ccc(NC(=S)N[C@H]2CO[C@@H]3[C@H](OCc4ccccc4)CO[C@H]23)cc1	2	5	413543	2791	-5447	Insoluvel
ZINC05396071	COCc1cn([C@H]2CO[C@@H]3[C@@H](NC(=O)c4ccc(N(C)C)cc4)CO[C@H]23)nn1	1	8	387.44	0.628	-2123	Soluvel
ZINC05396073	COC(=O)c1cn([C@H]2CO[C@@H]3[C@@H](NC(=O)c4ccc(N(C)C)cc4)CO[C@H]23)nn1	1	9	401423	0.268	-2386	Soluvel
ZINC05396097	CN(C)c1ccc(C(=O)N[C@H]2CO[C@@H]3[C@@H](n4cc(-c5ccccn5)nn4)CO[C@H]23)cc1	1	8	420473	1543	-3382	Soluvel
ZINC05396102	O=S(=O)(N[C@H]1CO[C@@H]2[C@@H](n3cc(-c4ccccn4)nn3)CO[C@H]12)c1cccc2cccnc12	1	9	464507	1574	-4583	Insoluvel
ZINC05396107	O=S(=O)(N[C@H]1CO[C@@H]2[C@@H](n3cc(-c4ccccn4)nn3)CO[C@H]12)c1cccs1	1	9	419488	1087	-3645	Soluvel
ZINC05396108	CCNC(=O)N[C@H]1CO[C@@H]2[C@@H](n3cc(-c4ccccn4)nn3)CO[C@H]12	2	7	344375	0.366	-2308	Soluvel
ZINC05396109	O=C(NCc1ccccc1)N[C@H]1CO[C@@H]2[C@@H](n3cc(-c4ccccn4)nn3)CO[C@H]12	2	7	406446	1547	-3538	Soluvel
ZINC05396110	O=C(NC1CCCCC1)N[C@H]1CO[C@@H]2[C@@H](n3cc(-c4ccccn4)nn3)CO[C@H]12	2	7	398467	1679	-3247	Soluvel
ZINC05396112	O=C(Nc1ccc(Oc2ccccc2)cc1)N[C@H]1CO[C@@H]2[C@@H](n3cc(-c4ccccn4)nn3)CO[C@H]12	2	8	484516	3661	-5563	Insoluvel
ZINC05396113	S=C(NC1CCCCC1)N[C@H]1CO[C@@H]2[C@@H](n3cc(-c4ccccn4)nn3)CO[C@H]12	2	7	414535	1844	-4448	Insoluvel
ZINC05396114	N#Cc1cccc(NC(=S)N[C@H]2CO[C@@H]3[C@@H](n4cc(-c5ccccn5)nn4)CO[C@H]23)c1	2	8	433497	1906	-5693	Insoluvel
ZINC05396128	N#Cc1cccc(NC(=S)N[C@H]2CO[C@@H]3[C@@H](n4cc(CC5CCCCC5)nn4)CO[C@H]23)c1	2	7	452584	2966	-5694	Insoluvel
ZINC05396219	O=C1Nc2ccc(-c3ccccc3)cc2C(=O)N2CCN(C(=O)Nc3ccccc3)C[C@@H]12	2	3	426476	3664	-6002	Insoluvel
ZINC05396234	O=c1c(-c2cccnc2)ccc2n1C[C@H]1C[C@@H]2CN(Cc2ccccc2)C1	1	3	357457	3.53	-4315	Insoluvel
ZINC05396237	COc1ccc(CN2C[C@@H]3C[C@H](C2)c2ccc(-c4cccnc4)c(=O)n2C3)cc1	1	4	387483	3538	-4662	Insoluvel
ZINC05396244	Cn1cc(CN2C[C@@H]3C[C@H](C2)c2ccc(-c4cccnc4)c(=O)n2C3)c2ccccc21	1	4	410521	4021	-4576	Insoluvel
ZINC05396246	O=c1c(-c2cccnc2)ccc2n1C[C@H]1C[C@@H]2CN(Cc2cc3ccccc3o2)C1	1	4	397478	4276	-5042	Insoluvel
ZINC05396343	O=C1Nc2ccc(Br)cc2C(=O)N2CCN(C(=O)COc3ccccc3)C[C@H]12	1	4	444285	2133	-4788	Insoluvel
ZINC05396435	CC(C)(C)C(=O)Nc1ccc2n(c1=O)C[C@@H]1CNC[C@H]2C1	2	3	289379	1.54	-2748	Soluvel
ZINC05396442	COC(=O)CCC(=O)N[C@H]1CO[C@@H]2[C@H](OCc3ccccc3)CO[C@H]12	1	6	349383	0.807	-2118	Soluvel
ZINC05396462	COc1ccc(Cl)cc1-c1ccc2c(c1)C(=O)N1CCN(C(=O)CCC(=O)O)C[C@H]1C(=O)N2	1	6	471897	2486	-4734	Insoluvel
ZINC05396504	O=C(c1ccccc1)N1C[C@@H]2C[C@H](C1)c1ccc(-c3cccnc3)c(=O)n1C2	0	4	371.44	3.17	-4971	Insoluvel
ZINC05396508	COc1ccc(C(=O)N2C[C@@H]3C[C@H](C2)c2ccc(-c4cccnc4)c(=O)n2C3)cc1	0	5	401466	3178	-5281	Insoluvel
ZINC05396515	O=C(c1cccs1)N1C[C@@H]2C[C@H](C1)c1ccc(-c3cccnc3)c(=O)n1C2	0	5	377469	3231	-4756	Insoluvel
ZINC05396521	O=C(c1ccco1)N1C[C@@H]2C[C@H](C1)c1ccc(-c3cccnc3)c(=O)n1C2	0	5	361401	2763	-4195	Insoluvel
ZINC05396527	O=C(C1CCCCC1)N1C[C@@H]2C[C@H](C1)c1ccc(-c3cccnc3)c(=O)n1C2	0	4	377488	3436	-4818	Insoluvel
ZINC05396531	O=C(c1ccc(F)cc1)N1C[C@@H]2C[C@H](C1)c1ccc(-c3cccnc3)c(=O)n1C2	0	4	389.43	3309	-5407	Insoluvel
ZINC05396537	N#Cc1ccc(C(=O)N2C[C@@H]3C[C@H](C2)c2ccc(-c4cccnc4)c(=O)n2C3)cc1	0	5	396.45	3041	-5461	Insoluvel
ZINC05396542	O=C(c1ccncc1)N1C[C@@H]2C[C@H](C1)c1ccc(-c3cccnc3)c(=O)n1C2	0	5	372428	2565	-4355	Insoluvel
ZINC05396545	O=C(NC1CCCCC1)N1C[C@@H]2C[C@H](C1)c1ccc(-c3cccnc3)c(=O)n1C2	1	4	392503	3372	-4789	Insoluvel
ZINC05396556	O=C(Nc1ccccc1)N1C[C@@H]2C[C@H](C1)c1ccc(-c3cccnc3)c(=O)n1C2	1	4	386455	3562	-5247	Insoluvel
ZINC05396569	CC(C)NC(=O)N1C[C@@H]2C[C@H](C1)c1ccc(-c3cccnc3)c(=O)n1C2	1	4	352438	2447	-3789	Soluvel
ZINC05396575	COc1ccccc1NC(=O)N1C[C@@H]2C[C@H](C1)c1ccc(-c3cccnc3)c(=O)n1C2	1	5	416481	3.57	-5494	Insoluvel
ZINC05396584	CC(=O)N1CCC(N2C[C@@H]3C[C@H](C2)c2ccc(-c4cccnc4)c(=O)n2C3)CC1	1	4	392503	2.34	-3347	Soluvel
ZINC05396592	O=C(O)COCC(=O)N1CCN2C(=O)c3cc(-c4ccco4)ccc3NC(=O)[C@@H]2C1	1	7	413386	0.653	-3072	Soluvel
ZINC05396638	CC[C@H]1CN(C(=O)c2cccnc2)CC[C@H]1CC(=O)NCc1cccnc1	1	4	366465	2671	-3084	Soluvel
ZINC05396709	O=C(O)CC1(CC(=O)N[C@H]2CO[C@@H]3[C@H](O)CO[C@H]23)CCCC1	2	6	313.35	0.055	-1510	Soluvel
ZINC05396774	COC(=O)[C@@H](C)NC(=O)[C@H]1CN(C(=O)c2ccc(N(C)C)cc2)CCN1C(=O)NC1CCCCC1	2	6	487601	1599	-2848	Soluvel
ZINC05396856	N#Cc1cccc(-c2ccc3n(c2=O)C[C@H]2C[C@@H]3CN(Cc3ccc(-c4ccccn4)cc3)C2)c1	1	4	458565	5068	-6647	Insoluvel
ZINC05396937	CC[C@H]1CN(C(=O)C2CC2)CC[C@H]1CC(=O)NCc1cccnc1	1	3	329444	2373	-2938	Soluvel
ZINC05396950	CN(C)CC(=O)N1C[C@@H]2C[C@H](C1)c1ccc(-c3cccnc3)c(=O)n1C2	1	4	352438	1418	-2671	Soluvel
ZINC05396955	COCCC(=O)N1C[C@@H]2C[C@H](C1)c1ccc(-c3cccnc3)c(=O)n1C2	0	5	353422	1892	-3448	Soluvel
ZINC05396959	O=C(c1cnccn1)N1C[C@@H]2C[C@H](C1)c1ccc(-c3cccnc3)c(=O)n1C2	0	6	373416	1.96	-3954	Soluvel
ZINC05396964	CSCC(=O)N1C[C@@H]2C[C@H](C1)c1ccc(-c3cccnc3)c(=O)n1C2	0	5	355463	2219	-3925	Soluvel
ZINC05396973	CC(=O)Nc1ccc(S(=O)(=O)N2C[C@@H]3C[C@H](C2)c2ccc(-c4cccnc4)c(=O)n2C3)cc1	1	6	464547	2677	-5149	Insoluvel
ZINC05396991	COc1ccc(S(=O)(=O)N2C[C@@H]3C[C@H](C2)c2ccc(-c4cccnc4)c(=O)n2C3)cc1	0	6	437521	2727	-5231	Insoluvel
ZINC05397012	O=C(c1cncnc1)N1C[C@@H]2C[C@H](C1)c1ccc(-c3cccnc3)c(=O)n1C2	0	6	373416	1.96	-3948	Soluvel
ZINC05397027	CN(C)CC(=O)N1C[C@@H]2C[C@H](C1)c1c(-c3cccc(C#N)c3)ccc(=O)n1C2	1	4	376.46	1894	-3603	Soluvel
ZINC05397043	N#Cc1cccc(-c2ccc(=O)n3c2[C@@H]2C[C@@H](CN(C(=O)c4ccncc4)C2)C3)c1	0	5	396.45	3041	-5463	Insoluvel
ZINC05397044	CC[C@H]1CN(S(=O)(=O)c2ccccc2)CC[C@H]1CC(=O)NCc1cccnc1	1	4	401532	2825	-3807	Soluvel
ZINC05397050	N#Cc1cccc(-c2ccc(=O)n3c2[C@@H]2C[C@@H](CN(Cc4cc5ccccc5o4)C2)C3)c1	1	4	421.5	4752	-6115	Insoluvel
ZINC05397094	CSCC(=O)N1C[C@@H]2C[C@H](C1)c1c(-c3cccc(C#N)c3)ccc(=O)n1C2	0	5	379485	2696	-4975	Insoluvel
ZINC05397098	N#Cc1cccc(-c2ccc(=O)n3c2[C@@H]2C[C@@H](CN(C(=O)NC4CCCCC4)C2)C3)c1	1	4	416525	3848	-5895	Insoluvel
ZINC05397128	CC(=O)Nc1ccc(S(=O)(=O)N2C[C@@H]3C[C@H](C2)c2c(-c4cccc(C#N)c4)ccc(=O)n2C3)cc1	1	6	488569	3153	-5902	Insoluvel
ZINC05397134	CCCS(=O)(=O)N1C[C@@H]2C[C@H](C1)c1c(-c3cccc(C#N)c3)ccc(=O)n1C2	0	5	397.5	2546	-4343	Insoluvel
ZINC05397141	CS(=O)(=O)N1C[C@@H]2C[C@H](C1)c1c(-c3cccc(C#N)c3)ccc(=O)n1C2	0	5	369446	1766	-4020	Insoluvel
ZINC05397187	O=C(O)CCC(=O)N1C[C@@H]2C[C@H](C1)c1ccc(-c3cccnc3)c(=O)n1C2	0	6	367405	1721	-3327	Soluvel
ZINC05397198	O=C(O)CSCC(=O)N1C[C@@H]2C[C@H](C1)c1ccc(-c3cccnc3)c(=O)n1C2	0	7	399472	1674	-3711	Soluvel
ZINC05397201	O=C(Nc1ccc(Cl)cc1)N1C[C@@H]2C[C@H](C1)c1ccc(-c3cccnc3)c(=O)n1C2	1	4	420.9	4215	-6208	Insoluvel
ZINC05397208	O=c1c(-c2cccnc2)ccc2n1C[C@H]1C[C@@H]2CN(S(=O)(=O)c2ccccc2)C1	0	5	407495	2718	-4622	Insoluvel
ZINC05397212	O=c1c(-c2cccnc2)ccc2n1C[C@H]1C[C@@H]2CN(S(=O)(=O)c2cccs2)C1	0	6	413524	2.78	-4469	Insoluvel
ZINC05397262	N#Cc1cccc(-c2ccc(=O)n3c2[C@@H]2C[C@@H](CN(C(=O)CCC(=O)O)C2)C3)c1	0	6	391427	2197	-4241	Insoluvel
ZINC05397271	N#Cc1cccc(-c2ccc(=O)n3c2[C@@H]2C[C@@H](CN(C(=O)COCC(=O)O)C2)C3)c1	0	7	407426	1434	-4072	Insoluvel
ZINC05397285	N#Cc1cccc(-c2ccc(=O)n3c2[C@@H]2C[C@@H](CN(C(=O)CSCC(=O)O)C2)C3)c1	0	7	423494	2.15	-4614	Insoluvel
ZINC05397322	COCC(=O)N1CCN(C(=O)c2ccc(N(C)C)cc2)[C@H](C(=O)N[C@H]2CCCNC2=O)C1	2	6	445.52	-0.553	-2062	Soluvel
ZINC05397336	CN(C)c1ccc(C(=O)N2CCN(C(=O)c3cccc(F)c3)C[C@H]2C(=O)N[C@H]2CCCNC2=O)cc1	2	5	495555	1253	-3826	Soluvel
ZINC05397348	CC(C)(CC(=O)O)CC(=O)N1CC[C@H]2NC(=O)N(c3ccccc3)C(=O)[C@H]21	1	5	373409	1603	-2786	Soluvel
ZINC05397573	O=C(Nc1ccc2n(c1=O)C[C@H]1C[C@@H]2CN(C(=O)COc2ccccc2)C1)c1ccccc1	1	5	443503	3125	-5950	Insoluvel
ZINC05397588	COC(=O)[C@H]1CN(C(=O)c2cccnc2)CCN1C(C)=O	0	5	291307	-0.073	-1481	Soluvel
ZINC05397636	COc1cccc(-c2nnnn2[C@H]2CO[C@@H]3[C@@H](NC(=O)c4ccc(C)cc4)CO[C@H]23)c1	1	8	421457	1794	-4248	Insoluvel
ZINC05397645	COC(=O)[C@@H]1CN(C(=O)c2cccnc2)CCN1C(C)=O	0	5	291307	-0.073	-1481	Soluvel
ZINC05397666	COC(=O)[C@@H](C)NC(=O)[C@H]1CN(C(=O)c2cccnc2)CCN1C(C)=O	1	6	362386	-0.568	-1669	Soluvel
ZINC05397673	COC(=O)[C@@H](C)NC(=O)[C@H]1CN(C(C)=O)CCN1C(=O)C1CCCCC1	1	5	367446	0.304	-1984	Soluvel
ZINC05397684	COC(=O)[C@@H](C)NC(=O)[C@H]1CN(C(=O)c2cccnc2)CCN1C(=O)C1CCCCC1	1	6	430505	0.993	-2642	Soluvel
ZINC05397692	COCC(=O)N1CCN(C(C)=O)C[C@@H]1C(=O)N[C@H](C)C(=O)OC	1	6	329353	-1.63	-814	Soluvel
ZINC05397699	COCC(=O)N1CCN(C(=O)c2cccnc2)C[C@@H]1C(=O)N[C@H](C)C(=O)OC	1	7	392412	-0.941	-1476	Soluvel
ZINC05397712	COC(=O)[C@@H](C)NC(=O)[C@H]1CN(C(C)=O)CCN1S(=O)(=O)c1ccccc1	1	6	397453	-0.414	-2646	Soluvel
ZINC05397855	COC(=O)[C@@H](C)NC(=O)[C@H]1CN(S(=O)(=O)c2ccccc2)CCN1C(=O)NC1CCCCC1	2	6	480587	1082	-3217	Soluvel
ZINC05397923	COC(=O)[C@@H](C)NC(=O)[C@H]1CN(C(C)=O)CCN1C(=O)c1cccs1	1	6	367427	0.099	-1970	Soluvel
ZINC05397938	COC(=O)[C@@H](C)NC(=O)[C@H]1CN(C(=O)c2cccnc2)CCN1C(=O)c1cccs1	1	7	430486	0.788	-2757	Soluvel
ZINC05397945	COC(=O)[C@@H](C)NC(=O)[C@H]1CN(S(=O)(=O)c2ccccc2)CCN1C(=O)c1cccs1	1	7	465553	0.941	-3811	Soluvel
ZINC05397953	COC(=O)[C@@H](C)NC(=O)[C@H]1CN(C(C)=O)CCN1S(C)(=O)=O	1	6	335382	-1844	-1506	Soluvel
ZINC05397965	COC(=O)[C@@H](C)NC(=O)[C@H]1CN(C(=O)c2cccnc2)CCN1S(C)(=O)=O	1	7	398441	-1155	-2460	Soluvel
ZINC05398012	COC(=O)[C@@H](C)NC(=O)[C@H]1CN(C(=O)c2cccnc2)CCN1S(=O)(=O)c1ccccc1	1	7	460512	0.275	-3609	Soluvel
ZINC05398022	COC(=O)[C@@H](C)NC(=O)[C@H]1CN(S(=O)(=O)c2ccccc2)CCN1S(=O)(=O)c1ccccc1	1	7	495579	0.428	-3906	Soluvel
ZINC05398137	COCC(=O)N1CCN(C(=O)c2cccc(F)c2)C[C@H]1C(=O)N[C@H](C)C(=O)OC	1	6	409414	-0.197	-2036	Soluvel
ZINC05398148	COC(=O)[C@@H](C)NC(=O)[C@@H]1CN(C(=O)c2cccc(F)c2)CCN1C(=O)N1CCOCC1	1	10	450467	-0.04	-2060	Soluvel
ZINC05398161	COC(=O)[C@@H](C)NC(=O)[C@@H]1CN(C(=O)c2cccc(F)c2)CCN1C(=O)c1cccc(F)c1	1	5	459449	1609	-3810	Soluvel
ZINC05398189	COC(=O)[C@@H](C)NC(=O)[C@H]1CN(C(=O)Nc2ccccc2)CCN1C(=O)c1cccs1	2	6	444513	1784	-3442	Soluvel
ZINC05398196	COC(=O)[C@@H](C)NC(=O)[C@H]1CN(C(C)=O)CCN1C(=O)N1CCOCC1	1	6	370406	-1351	-933	Soluvel
ZINC05398210	COC(=O)[C@@H](C)NC(=O)[C@H]1CN(C(=O)Nc2ccccc2)CCN1S(=O)(=O)c1ccccc1	2	6	474539	1271	-4103	Insoluvel
ZINC05398223	COC(=O)[C@@H](C)NC(=O)[C@H]1CN(C(=O)Nc2ccccc2)CCN1C(=O)NC(C)C	3	5	419482	1.0	-2460	Soluvel
ZINC05398240	COC(=O)[C@@H](C)NC(=O)[C@@H]1CN(C(=O)NC(C)C)CCN1C(=O)c1cccs1	2	6	410496	0.67	-2177	Soluvel
ZINC05398275	COC(=O)[C@@H](C)NC(=O)[C@H]1CN(C(C)=O)CCN1C(C)=O	1	5	299327	-1257	-932	Soluvel
ZINC05398282	COC(=O)[C@@H](C)NC(=O)[C@H]1CN(S(=O)(=O)c2ccccc2)CCN1C(C)=O	1	6	397453	-0.414	-2635	Soluvel
ZINC05398287	COC(=O)[C@@H](C)NC(=O)[C@H]1CN(C(=O)Nc2ccccc2)CCN1C(C)=O	2	5	376413	0.429	-2197	Soluvel
ZINC05398348	O=C(c1ccccc1)N1C[C@@H]2C[C@H](C1)c1ccc(/C=C/c3ccc(Cl)cc3)c(=O)n1C2	0	3	430935	4932	-6791	Insoluvel
ZINC05398358	O=C(c1ccc(F)cc1)N1C[C@@H]2C[C@H](C1)c1ccc(/C=C/c3ccc(Cl)cc3)c(=O)n1C2	0	3	448925	5071	-7139	Insoluvel
ZINC05398364	Cc1ccc(C(=O)N2C[C@@H]3C[C@H](C2)c2ccc(/C=C/c4ccc(Cl)cc4)c(=O)n2C3)cc1	0	3	444962	5.24	-7067	Insoluvel
ZINC05398368	N#Cc1ccc(C(=O)N2C[C@@H]3C[C@H](C2)c2ccc(/C=C/c4ccc(Cl)cc4)c(=O)n2C3)cc1	0	4	455945	4803	-7124	Insoluvel
ZINC05398386	COc1ccc(S(=O)(=O)N2C[C@@H]3C[C@H](C2)c2c(-c4ccc(Cl)cc4)ccc(=O)n2C3)cc1	0	5	470978	3985	-6523	Insoluvel
ZINC05398424	COC(=O)[C@@H](C)NC(=O)[C@@H]1CN(C(=O)c2cccc(F)c2)CCN1C(C)=O	1	5	379388	0.176	-2322	Soluvel
ZINC05398429	COC(=O)[C@@H](C)NC(=O)[C@@H]1CN(C(=O)c2cccc(F)c2)CCN1C(=O)C1CCCCC1	1	5	447507	1737	-3360	Soluvel
ZINC05398444	COC(=O)[C@@H](C)NC(=O)[C@@H]1CN(C(=O)NC(C)C)CCN1C(=O)C1CCCCC1	2	5	410515	0.875	-2346	Soluvel
ZINC05398475	COC(=O)[C@@H](C)NC(=O)[C@@H]1CN(C(=O)NC(C)C)CCN1C(=O)NC(C)C	3	5	385465	-0.114	-1586	Soluvel
ZINC05398507	COC(=O)[C@@H](C)NC(=O)[C@H]1CN(C(=O)c2cccnc2)CCN1C(=O)NC(C)C	2	6	405455	0.004	-1924	Soluvel
ZINC05398575	COC(=O)[C@@H](C)NC(=O)[C@@H]1CN(C(=O)C2CCNCC2)CCN1C(=O)C1CCCCC1	2	5	436553	0.283	-2234	Soluvel
ZINC05398634	COC(=O)[C@@H](C)NC(=O)[C@@H]1CN(C(=O)c2cccc(F)c2)CCN1C(=O)C1CCNCC1	2	5	448495	0.156	-2422	Soluvel
ZINC05398723	COC(=O)[C@@H](C)NC(=O)[C@H]1CN(S(=O)(=O)c2ccccc2)CCN1C(=O)C1CCNCC1	2	6	466.56	-0.435	-2441	Soluvel
ZINC05398780	Cc1noc(C)c1C(=O)N[C@H]1CO[C@@H]2[C@H](OCc3ccccc3)CO[C@H]12	1	6	358394	1773	-2903	Soluvel
ZINC05398872	CC(=O)c1ccc(NC(=O)N2C[C@@H]3C[C@H](C2)c2ccc(NC(=O)c4ccco4)c(=O)n2C3)cc1	2	6	460.49	3547	-5771	Insoluvel
ZINC05398882	CC(=O)c1ccc(NC(=O)N2C[C@@H]3C[C@H](C2)c2ccc(NC(=O)c4ccc(F)cc4)c(=O)n2C3)cc1	2	5	488519	4094	-6956	Insoluvel
ZINC05398888	CC(=O)c1ccc(NC(=O)N2C[C@@H]3C[C@H](C2)c2ccc(NC(=O)c4cccs4)c(=O)n2C3)cc1	2	6	476558	4016	-6351	Insoluvel
ZINC05399160	CC[C@H]1CN(C(=O)C(C)(C)C)CC[C@H]1CC(=O)NCc1cccnc1	1	3	345487	3009	-3208	Soluvel
ZINC05399173	CC[C@H]1CN(S(=O)(=O)c2c(C)noc2C)CC[C@H]1CC(=O)NCc1cccnc1	1	6	420535	2.43	-3631	Soluvel
ZINC05399336	O=C(Nc1cccc(C(F)(F)F)c1)N[C@H]1CO[C@@H]2[C@H](O)CO[C@H]12	3	4	332278	1354	-2776	Soluvel
ZINC05399348	CCOC(=O)c1cccc(NC(=O)N[C@H]2CO[C@@H]3[C@H](O)CO[C@H]23)c1	3	6	336344	0.512	-2290	Soluvel
ZINC05399359	CC(C)c1ccc(NC(=O)N[C@H]2CO[C@@H]3[C@H](O)CO[C@H]23)cc1	3	4	306362	1459	-2391	Soluvel
ZINC05399365	O=C(Nc1ccc(Cl)cc1)N[C@H]1CO[C@@H]2[C@H](O)CO[C@H]12	3	4	298726	0.989	-2403	Soluvel
ZINC05399375	CSc1cccc(NC(=O)N[C@H]2CO[C@@H]3[C@H](O)CO[C@H]23)c1	3	5	310375	1057	-2460	Soluvel
ZINC05399395	CN(C)c1ccc(C(=O)N[C@H]2CO[C@@H]3[C@@H](n4cc(COc5ccccc5)nn4)CO[C@H]23)cc1	1	8	449511	2.06	-3616	Soluvel
ZINC05409742	COc1ccc(C(=O)N[C@H]2CO[C@@H]3[C@@H](n4cc(CC5CCCCC5)nn4)CO[C@H]23)cc1	1	7	426517	2547	-3949	Soluvel
ZINC05409775	O=C(N[C@H]1CO[C@@H]2[C@@H](n3cc(CC4CCCCC4)nn3)CO[C@H]12)C1CCCCC1	1	6	402539	2805	-3983	Soluvel
ZINC05409818	O=C(N[C@H]1CO[C@@H]2[C@@H](n3cc(CC4CCCCC4)nn3)CO[C@H]12)N1CCOCC1	1	7	405499	1.15	-2321	Soluvel
ZINC05409852	O=C(COc1ccccc1)N[C@H]1CO[C@@H]2[C@@H](n3cc(CC4CCCCC4)nn3)CO[C@H]12	1	7	426517	2303	-3901	Soluvel
ZINC05409895	Cc1ccc(C(=O)N[C@H]2CO[C@@H]3[C@@H](n4cc(CC5CCCCC5)nn4)CO[C@H]23)cc1	1	6	410518	2847	-4161	Insoluvel
ZINC05409930	O=C(N[C@H]1CO[C@@H]2[C@@H](n3cc(CC4CCCCC4)nn3)CO[C@H]12)c1ccc(C(F)(F)F)cc1	1	6	464488	3557	-4895	Insoluvel
ZINC05409964	O=S(=O)(Cc1ccccc1)N[C@H]1CO[C@@H]2[C@@H](n3cc(CC4CCCCC4)nn3)CO[C@H]12	1	7	446573	2228	-3465	Soluvel
ZINC05410052	CCNC(=O)N[C@H]1CO[C@@H]2[C@@H](n3cc(CC4CCCCC4)nn3)CO[C@H]12	2	6	363462	1427	-2651	Soluvel
ZINC05410069	O=C(NCc1ccccc1)N[C@H]1CO[C@@H]2[C@@H](n3cc(CC4CCCCC4)nn3)CO[C@H]12	2	6	425533	2608	-3858	Soluvel
ZINC05410189	O=C(Nc1cccc(C(F)(F)F)c1)N[C@H]1CO[C@@H]2[C@@H](n3cc(CC4CCCCC4)nn3)CO[C@H]12	2	6	479503	3949	-5262	Insoluvel
ZINC05410255	S=C(NC1CCCCC1)N[C@H]1CO[C@@H]2[C@@H](n3cc(CC4CCCCC4)nn3)CO[C@H]12	2	6	433622	2905	-4510	Insoluvel
ZINC05410405	CN(C)CC(=O)Nc1ccc2n(c1=O)C[C@H]1C[C@@H]2CN(C(=O)Nc2ccc(F)cc2)C1	2	5	427.48	2139	-3912	Soluvel
ZINC05410443	O=C(O)CSCC(=O)N1CC[C@H]2NC(=O)N(c3ccc(Oc4ccccc4)cc3)C(=O)[C@H]21	1	7	455492	2322	-4480	Insoluvel
ZINC05410449	O=C(c1ccccc1)N1C[C@@H]2C[C@H](C1)c1ccc(-c3cc4ccccc4s3)c(=O)n1C2	0	4	426541	4.99	-6829	Insoluvel
ZINC05410461	O=C(c1cccs1)N1C[C@@H]2C[C@H](C1)c1ccc(-c3cc4ccccc4s3)c(=O)n1C2	0	5	432.57	5051	-6613	Insoluvel
ZINC05410473	O=C(c1ccco1)N1C[C@@H]2C[C@H](C1)c1ccc(-c3cc4ccccc4s3)c(=O)n1C2	0	5	416502	4583	-6082	Insoluvel
ZINC05410504	O=C(c1ccc(F)cc1)N1C[C@@H]2C[C@H](C1)c1ccc(-c3cc4ccccc4s3)c(=O)n1C2	0	4	444531	5129	-7219	Insoluvel
ZINC05410520	N#Cc1ccc(C(=O)N2C[C@@H]3C[C@H](C2)c2ccc(-c4cc5ccccc5s4)c(=O)n2C3)cc1	0	5	451551	4861	-7169	Insoluvel
ZINC05410556	O=C(c1ccncc1)N1C[C@@H]2C[C@H](C1)c1ccc(-c3cc4ccccc4s3)c(=O)n1C2	0	5	427529	4385	-6229	Insoluvel
ZINC05410571	COCCC(=O)N1C[C@@H]2C[C@H](C1)c1ccc(-c3cc4ccccc4s3)c(=O)n1C2	0	5	408523	3712	-5354	Insoluvel
ZINC05410587	O=C(c1cnccn1)N1C[C@@H]2C[C@H](C1)c1ccc(-c3cc4ccccc4s3)c(=O)n1C2	0	6	428517	3.78	-5794	Insoluvel
ZINC05410595	CSCC(=O)N1C[C@@H]2C[C@H](C1)c1ccc(-c3cc4ccccc4s3)c(=O)n1C2	0	5	410564	4039	-5846	Insoluvel
ZINC05410615	CC(C)NC(=O)N1C[C@@H]2C[C@H](C1)c1ccc(-c3cc4ccccc4s3)c(=O)n1C2	1	4	407539	4267	-5679	Insoluvel
ZINC05410626	O=c1c(-c2cc3ccccc3s2)ccc2n1C[C@H]1C[C@@H]2CN(S(=O)(=O)c2ccccc2)C1	0	5	462596	4538	-6013	Insoluvel
ZINC05410635	O=c1c(-c2cc3ccccc3s2)ccc2n1C[C@H]1C[C@@H]2CN(S(=O)(=O)c2cccs2)C1	0	6	468625	4.6	-5838	Insoluvel
ZINC05410646	CCCS(=O)(=O)N1C[C@@H]2C[C@H](C1)c1ccc(-c3cc4ccccc4s3)c(=O)n1C2	0	5	428579	3889	-5022	Insoluvel
ZINC05411071	O=c1c(-c2cc3ccccc3s2)ccc2n1C[C@H]1C[C@@H]2CN(C2CCOCC2)C1	1	4	406551	4328	-5059	Insoluvel
ZINC05411315	O=C(c1ccccc1)N1C[C@@H]2C[C@H](C1)c1c(-c3ccco3)ccc(=O)n1C2	0	4	360413	3368	-4801	Insoluvel
ZINC05411338	O=C(c1cccs1)N1C[C@@H]2C[C@H](C1)c1c(-c3ccco3)ccc(=O)n1C2	0	5	366442	3429	-4543	Insoluvel
ZINC05411345	O=C(c1ccco1)N1C[C@@H]2C[C@H](C1)c1c(-c3ccco3)ccc(=O)n1C2	0	5	350374	2961	-3987	Soluvel
ZINC05411394	CN(C)CC(=O)N1C[C@@H]2C[C@H](C1)c1c(-c3ccco3)ccc(=O)n1C2	1	4	341411	1616	-2515	Soluvel
ZINC05411444	O=C(c1cnccn1)N1C[C@@H]2C[C@H](C1)c1c(-c3ccco3)ccc(=O)n1C2	0	6	362389	2158	-3776	Soluvel
ZINC05411593	COc1ccc(CN2C[C@@H]3C[C@H](C2)c2c(-c4ccco4)ccc(=O)n2C3)cc1	1	4	376456	3736	-4513	Insoluvel
ZINC05411712	CC(=O)N1CCC(N2C[C@@H]3C[C@H](C2)c2ccc(-c4cc5ccccc5s4)c(=O)n2C3)CC1	1	4	447604	4.16	-5008	Insoluvel
ZINC05411741	CC[C@H]1CN(C(C)=O)CC[C@H]1CC(=O)Nc1ccccc1	1	2	288391	2.91	-3290	Soluvel
ZINC05411758	CC[C@H]1CN(C(C)=O)CC[C@H]1CC(=O)NCc1ccccc1	1	2	302418	2588	-2923	Soluvel
ZINC05411787	C=CCNC(=O)C[C@@H]1CCN(C(=O)c2ccccc2)C[C@@H]1CC	1	2	314429	2867	-3335	Soluvel
ZINC05411803	CC[C@H]1CN(C(=O)c2ccccc2)CC[C@H]1CC(=O)NCc1ccc(F)cc1	1	2	382479	4021	-4639	Insoluvel
ZINC05411914	CC[C@H]1CN(C(=O)N2CCOCC2)CC[C@H]1CC(=O)NCCOC	1	4	341452	0.939	-1332	Soluvel
ZINC05412676	CC[C@H]1CN(C(=O)c2cccnc2)CC[C@H]1CC(=O)NCc1ccc(OC)c(OC)c1	1	5	425529	3294	-3799	Soluvel
ZINC05412683	CC[C@H]1CN(C(=O)c2cccnc2)CC[C@H]1CC(=O)N1CCC(C(N)=O)CC1	1	4	386496	1684	-2839	Soluvel
ZINC05412759	CC[C@H]1CN(C(=O)c2ccccc2)CC[C@H]1CC(=O)NCc1ccc(OC)cc1	1	3	394515	3.89	-4420	Insoluvel
ZINC05412770	CC[C@H]1CN(C(=O)c2ccccc2)CC[C@H]1CC(=O)N(C)CC#N	0	3	327428	2547	-3223	Soluvel
ZINC05412775	CC[C@H]1CN(C(=O)c2ccccc2)CC[C@H]1CC(=O)N(C)CCC#N	0	3	341455	2937	-3486	Soluvel
ZINC05412821	C#CCNC(=O)C[C@@H]1CCN(C(=O)CCCCC)C[C@@H]1CC	1	2	306.45	2581	-3297	Soluvel
ZINC05412825	CCCCCC(=O)N1CC[C@@H](CC(=O)N2CCC(C(N)=O)CC2)[C@@H](CC)C1	1	3	379545	2555	-3317	Soluvel
ZINC05412839	CC[C@H]1CN(C(=O)c2cccnc2)CC[C@H]1CC(=O)NCCNC(C)=O	2	4	360458	1212	-2359	Soluvel
ZINC05412840	C=CCNC(=O)C[C@@H]1CCN(C(=O)c2cccnc2)C[C@@H]1CC	1	3	315417	2262	-2709	Soluvel
ZINC05412855	CC[C@H]1CN(C(=O)c2cccnc2)CC[C@H]1CC(=O)N1CCOCC1	0	4	345443	1819	-2229	Soluvel
ZINC05412859	CC[C@H]1CN(C(=O)c2cccnc2)CC[C@H]1CC(=O)NCc1ccc2c(c1)OCO2	1	5	409486	3005	-3808	Soluvel
ZINC05412862	CCCNC(=O)C[C@@H]1CCN(C(=O)c2cccnc2)C[C@@H]1CC	1	3	317433	2486	-2720	Soluvel
ZINC05412890	C=CCNC(=O)C[C@@H]1CCN(S(=O)(=O)c2ccccc2)C[C@@H]1CC	1	3	350484	2416	-2888	Soluvel
ZINC05412913	CC[C@H]1CN(S(=O)(=O)c2ccccc2)CC[C@H]1CC(=O)NC1CCCC1	1	3	378538	3172	-3558	Soluvel
ZINC05412942	CC[C@H]1CN(S(=O)(=O)c2ccccc2)CC[C@H]1CC(=O)N(C)CCC#N	0	4	377.51	2486	-3172	Soluvel
ZINC05412944	CC[C@H]1CN(S(=O)(=O)c2ccccc2)CC[C@H]1CC(=O)N1CCOCC1	0	4	380.51	1972	-3002	Soluvel
ZINC05412990	CC(C)c1ccc(NC(=O)O[C@@H]2CO[C@@H]3[C@@H](NS(=O)(=O)Cc4ccccc4)CO[C@H]23)cc1	2	6	460552	3013	-4755	Insoluvel
ZINC05413252	N#Cc1ccc(C(=O)N2CCN(C(=O)C3CCCCC3)[C@@H](C(=O)N[C@H]3CCCNC3=O)C2)cc1	2	5	465554	1186	-4117	Insoluvel
ZINC05413266	COc1ccc(CC(=O)Nc2ccc3n(c2=O)C[C@H]2C[C@@H]3CN(C(=O)NC3CCCCC3)C2)cc1	2	5	478593	3.5	-5859	Insoluvel
ZINC05413272	O=C(Nc1cccc(F)c1)Nc1ccc2n(c1=O)C[C@H]1C[C@@H]2CN(C(=O)NC2CCCCC2)C1	3	4	467545	4093	-6133	Insoluvel
ZINC05413306	N#Cc1ccc(C(=O)Nc2ccc3n(c2=O)C[C@H]2C[C@@H]3CN(C(=O)c3ccccn3)C2)cc1	1	6	439475	2627	-5925	Insoluvel
ZINC05413330	CN(C)CC(=O)Nc1ccc2n(c1=O)C[C@H]1C[C@@H]2CN(C(=O)c2ccc3ccccc3c2)C1	1	5	444535	2761	-4507	Insoluvel
ZINC05413339	CN(C)CC(=O)Nc1ccc2n(c1=O)C[C@H]1C[C@@H]2CN(C(=O)c2ccc(-c3ccccc3)cc2)C1	1	5	470573	3275	-4903	Insoluvel
ZINC05413340	COc1ccc(NC(=O)N2C[C@@H]3C[C@H](C2)c2ccc(NC(=O)CN(C)C)c(=O)n2C3)cc1	2	6	439516	2008	-3670	Soluvel
ZINC05413428	CS(=O)(=O)N1CCN(C(=O)C2CCNCC2)[C@@H](C(=O)N[C@@H](CC2CCCCC2)C(N)=O)C1	3	5	471624	-0.601	-1926	Soluvel
ZINC05413447	CS(=O)(=O)N1CCN(C(=O)C2CCNCC2)C[C@@H]1C(=O)N[C@@H](CC1CCCCC1)C(N)=O	3	5	471624	-0.601	-1934	Soluvel
ZINC05413524	Nc1ccc2n(c1=O)C[C@H]1C[C@@H]2CN(C(=O)c2ccccc2)C1	1	4	309369	1.69	-3662	Soluvel
ZINC05413533	CSCC(=O)Nc1ccc2n(c1=O)C[C@@H]1CNC[C@H]2C1	2	4	293392	0.856	-2551	Soluvel
ZINC05413549	CN(C)CC(=O)Nc1ccc2n(c1=O)C[C@@H]1CNC[C@H]2C1	2	4	290367	0.055	-1586	Soluvel
ZINC05413551	O=C(Nc1ccc2n(c1=O)C[C@@H]1CNC[C@H]2C1)c1ccncc1	2	4	310357	1202	-3019	Soluvel
ZINC05413553	COc1ccc(C(=O)N2C[C@@H]3C[C@H](C2)c2ccc(-c4cccc(C#N)c4)c(=O)n2C3)cc1	0	5	425488	3655	-6477	Insoluvel
ZINC05413555	N#Cc1cccc(-c2ccc3n(c2=O)C[C@H]2C[C@@H]3CN(C(=O)c3cccs3)C2)c1	0	5	401491	3708	-5808	Insoluvel
ZINC05413558	N#Cc1cccc(-c2ccc3n(c2=O)C[C@H]2C[C@@H]3CN(C(=O)c3ccco3)C2)c1	0	5	385423	3239	-5287	Insoluvel
ZINC05413561	N#Cc1cccc(-c2ccc3n(c2=O)C[C@H]2C[C@@H]3CN(C(=O)C3CCCCC3)C2)c1	0	4	401.51	3913	-5841	Insoluvel
ZINC05413562	CN(C)CC(=O)N1C[C@@H]2C[C@H](C1)c1ccc(-c3cccc(C#N)c3)c(=O)n1C2	1	4	376.46	1894	-3579	Soluvel
ZINC05413563	N#Cc1cccc(-c2ccc3n(c2=O)C[C@H]2C[C@@H]3CN(C(=O)c3ccncc3)C2)c1	0	5	396.45	3041	-5449	Insoluvel
ZINC05413566	N#Cc1cccc(-c2ccc3n(c2=O)C[C@H]2C[C@@H]3CN(C(=O)c3cnccn3)C2)c1	0	6	397438	2436	-5020	Insoluvel
ZINC05413569	N#Cc1cccc(-c2ccc3n(c2=O)C[C@H]2C[C@@H]3CN(C(=O)NC3CCCCC3)C2)c1	1	4	416525	3848	-5881	Insoluvel
ZINC05413572	N#Cc1cccc(-c2ccc3n(c2=O)C[C@H]2C[C@@H]3CN(C(=O)Nc3ccccc3)C2)c1	1	4	410477	4038	-6379	Insoluvel
ZINC05413575	CC(C)NC(=O)N1C[C@@H]2C[C@H](C1)c1ccc(-c3cccc(C#N)c3)c(=O)n1C2	1	4	376.46	2924	-4877	Insoluvel
ZINC05413578	COc1ccccc1NC(=O)N1C[C@@H]2C[C@H](C1)c1ccc(-c3cccc(C#N)c3)c(=O)n1C2	1	5	440503	4047	-6679	Insoluvel
ZINC05413581	N#Cc1cccc(-c2ccc3n(c2=O)C[C@H]2C[C@@H]3CN(S(=O)(=O)c3ccccc3)C2)c1	0	5	431517	3195	-5407	Insoluvel
ZINC05413590	N#Cc1cccc(-c2ccc3n(c2=O)C[C@H]2C[C@@H]3CN(Cc3ccccc3)C2)c1	1	3	381479	4006	-5380	Insoluvel
ZINC05413595	COc1ccc(CN2C[C@@H]3C[C@H](C2)c2ccc(-c4cccc(C#N)c4)c(=O)n2C3)cc1	1	4	411505	4015	-5821	Insoluvel
ZINC05413608	N#Cc1cccc(-c2ccc3n(c2=O)C[C@H]2C[C@@H]3CN(Cc3cc4ccccc4o3)C2)c1	1	4	421.5	4752	-6095	Insoluvel
ZINC05413613	N#Cc1cccc(-c2ccc3n(c2=O)C[C@H]2C[C@@H]3CN(CCCc3ccccc3)C2)c1	1	3	409533	4439	-5721	Insoluvel
ZINC05413649	N#Cc1ccc(C(=O)Nc2ccc3n(c2=O)C[C@H]2C[C@@H]3CN(S(=O)(=O)c3ccccc3)C2)cc1	1	6	474542	2.78	-5718	Insoluvel
ZINC05413654	CS(=O)(=O)N1C[C@@H]2C[C@H](C1)c1ccc(NC(=O)c3ccc(C#N)cc3)c(=O)n1C2	1	6	412471	1351	-4339	Insoluvel
ZINC05413660	N#Cc1ccc(C(=O)Nc2ccc3n(c2=O)C[C@H]2C[C@@H]3CN(S(=O)(=O)c3cccs3)C2)cc1	1	7	480571	2842	-5542	Insoluvel
ZINC05413670	CC(=O)N1CCC(N2C[C@@H]3C[C@H](C2)c2ccc(-c4cccc(C#N)c4)c(=O)n2C3)CC1	1	4	416525	2817	-4324	Insoluvel
ZINC05413672	N#Cc1cccc(-c2ccc3n(c2=O)C[C@H]2C[C@@H]3CN(C(=O)c3cncnc3)C2)c1	0	6	397438	2436	-5000	Insoluvel
ZINC05413680	CC(=O)c1ccc(NC(=O)N2C[C@@H]3C[C@H](C2)c2ccc(NC(=O)CN(C)C)c(=O)n2C3)cc1	2	6	451527	2202	-3931	Soluvel
ZINC05413684	CCCCCC(=O)N1CC[C@@H](CC(=O)N(C)CC#N)[C@@H](CC)C1	0	3	321465	2813	-3148	Soluvel
ZINC05413692	CC[C@H]1CN(S(=O)(=O)c2ccccc2)CC[C@H]1CC(=O)N(C)CC#N	0	4	363483	2095	-3020	Soluvel
ZINC05413697	CC[C@H]1CN(C(=O)Nc2cccc(OC)c2)CC[C@H]1CC(=O)NCc1ccccc1	2	3	409.53	4282	-4717	Insoluvel
ZINC05413700	CC[C@H]1CN(C(=O)Nc2cccc(OC)c2)CC[C@H]1CC(=O)N(C)CC#N	1	4	372469	2947	-3675	Soluvel
ZINC05413702	CC[C@H]1CN(C(=O)Nc2cccc(OC)c2)CC[C@H]1CC(=O)N(C)CCC#N	1	4	386496	3337	-3943	Soluvel
ZINC05413823	COc1ccc(C(=O)N2CCN(C(=O)c3ccc(OC)cc3)[C@@H](C(=O)N[C@H]3CCCNC3=O)C2)cc1	2	6	494548	1065	-3721	Soluvel
ZINC05413842	COc1ccc(C(=O)N2CCN(C(=O)NC3CCCCC3)C[C@@H]2C(=O)N[C@H]2CCCNC2=O)cc1	3	5	485585	1259	-3509	Soluvel
ZINC05413855	N#Cc1cccc(-c2ccc3n(c2=O)C[C@H]2C[C@@H]3CN(C(=O)CSCC(=O)O)C2)c1	0	7	423494	2.15	-4605	Insoluvel
ZINC05413867	C=CCNC(=O)C[C@@H]1CCN(C(=O)C2CC2)C[C@@H]1CC	1	2	278396	1963	-2691	Soluvel
ZINC05413873	CC[C@H]1CN(C(=O)C2CC2)CC[C@H]1CC(=O)NCc1ccccc1	1	2	328456	2978	-3584	Soluvel
ZINC05413876	CC[C@H]1CN(C(=O)C2CC2)CC[C@H]1CC(=O)NC1CC1	1	2	278396	1.94	-2808	Soluvel
ZINC05413888	CC[C@H]1CN(C(=O)C2CC2)CC[C@H]1CC(=O)N(C)CC#N	0	3	291395	1643	-2384	Soluvel
ZINC05413895	CC[C@H]1CN(C(=O)C2CC2)CC[C@H]1CC(=O)NCc1ccc2c(c1)OCO2	1	4	372465	2706	-3698	Soluvel
ZINC05413900	CC[C@H]1CN(C(=O)C2CC2)CC[C@H]1CC(=O)N1CCC(C(=O)OC)CC1	0	4	364486	2073	-3152	Soluvel
ZINC05413903	CC[C@H]1CN(C(=O)C2CC2)CC[C@H]1CC(=O)NCc1cccs1	1	3	334485	3039	-3422	Soluvel
ZINC05413907	CC[C@H]1CN(C(=O)NC(C)C)CC[C@H]1CC(=O)N(C)CC#N	1	3	308426	1825	-2154	Soluvel
ZINC05413935	CC(=O)N1CCN(C(=O)CSCC(=O)O)C[C@H]1C(=O)N[C@H]1CCCNC1=O	2	7	400457	-1742	-1817	Soluvel
ZINC05413960	CC(=O)N1CCN(S(=O)(=O)c2ccc(F)cc2)[C@@H](C(=O)N[C@H]2CCCNC2=O)C1	2	5	426.47	-0.558	-3358	Soluvel
ZINC05413964	O=C1NCCC[C@@H]1NC(=O)[C@H]1CN(C(=O)C2CCCCC2)CCN1S(=O)(=O)c1ccc(F)cc1	2	5	494589	1002	-4038	Insoluvel
ZINC05413968	COCC(=O)N1CCN(S(=O)(=O)c2ccc(F)cc2)[C@@H](C(=O)N[C@H]2CCCNC2=O)C1	2	6	456496	-0.932	-3458	Soluvel
ZINC05413981	O=C1NCCC[C@@H]1NC(=O)[C@H]1CN(C(=O)c2cccnc2)CCN1S(=O)(=O)c1ccc(F)cc1	2	6	489529	0.131	-4338	Insoluvel
ZINC05413985	CC(C)NC(=O)N1CCN(S(=O)(=O)c2ccc(F)cc2)[C@@H](C(=O)N[C@H]2CCCNC2=O)C1	3	5	469539	0.013	-3454	Soluvel
ZINC05414037	CC[C@H]1CN(C(=O)c2cccnc2)CC[C@H]1CC(=O)N(C)CCC#N	0	4	342443	2332	-2891	Soluvel
ZINC05414056	CC[C@H]1CN(S(C)(=O)=O)CC[C@H]1CC(=O)NCc1ccco1	1	4	328434	1594	-2262	Soluvel
ZINC05414064	CC[C@H]1CN(S(C)(=O)=O)CC[C@H]1CC(=O)NCc1cccs1	1	4	344502	2062	-2649	Soluvel
ZINC05414072	CC[C@H]1CN(S(=O)(=O)c2ccccc2)CC[C@H]1CC(=O)NC1CC1	1	3	350484	2392	-3185	Soluvel
ZINC05414077	CC[C@H]1CN(S(=O)(=O)c2ccccc2)CC[C@H]1CC(=O)NCCOC	1	4	368499	1876	-2780	Soluvel
ZINC05414102	O=C1NCCC[C@@H]1NC(=O)[C@H]1CN(C(=O)c2cncnc2)CCN1C(=O)C1CCCCC1	2	6	442.52	0.105	-2768	Soluvel
ZINC05414196	CC[C@H]1CN(S(C)(=O)=O)CC[C@H]1CC(=O)NCCOC	1	4	306428	0.447	-1491	Soluvel
ZINC05414209	CC[C@H]1CN(C(C)=O)CC[C@H]1CC(=O)NCc1ccc2c(c1)OCO2	1	4	346427	2316	-3100	Soluvel
ZINC05414215	CC[C@H]1CN(C(C)=O)CC[C@H]1CC(=O)NCc1ccccc1OC	1	3	332444	2596	-3118	Soluvel
ZINC05414227	CC[C@H]1CN(C(C)=O)CC[C@H]1CC(=O)NC1CC1	1	2	252358	1.55	-2071	Soluvel
[truncated: 2,999 more rows]

## Sheet: 2202
Compound ID	SMILES	No Of Hydrogen Bonds Donor	No Of Hydrogen Bonds Acceptor	Molecular Weight	logP	Solubility by SolTranNet	SolTranNet Insoluble Compounds
ZINC03838534	CC(C)c1ccc(NC(=S)N[C@H]2CO[C@@H]3[C@H](OC(=O)Nc4ccccc4)CO[C@H]23)cc1	3	5	441553	3.88	-6401	Insoluvel
ZINC03838587	O=C(Nc1ccc(Oc2ccccc2)cc1)O[C@@H]1CO[C@@H]2[C@@H](NC(=O)c3cncnc3)CO[C@H]12	2	8	462462	2782	-4318	Insoluvel
ZINC03838875	COC(=O)[C@H]1CCCN1C(=O)[C@@H]1C[C@H](NC(=O)Nc2ccc(F)cc2F)CN1C(=O)CSC	2	6	484525	1583	-4082	Insoluvel
ZINC03839885	C[C@@H]1C(=O)O[C@H]2[C@H]1CC[C@@]1(C)Cc3sc(Nc4ccccc4)nc3[C@@H](C)[C@H]21	1	5	382529	5.14	-6467	Insoluvel
ZINC03839886	C[C@@H]1C(=O)O[C@H]2[C@H]1CC[C@@]1(C)Cc3sc(Nc4ccc(O)cc4)nc3[C@@H](C)[C@H]21	2	6	398528	4846	-6249	Insoluvel
ZINC03839887	C[C@@H]1C(=O)O[C@H]2[C@H]1CC[C@@]1(C)Cc3sc(NCc4ccccc4)nc3[C@@H](C)[C@H]21	1	5	396556	5009	-6669	Insoluvel
ZINC03839888	C[C@@H]1C(=O)O[C@H]2[C@H]1CC[C@@]1(C)Cc3sc(NCCc4ccccn4)nc3[C@@H](C)[C@H]21	1	6	411571	4446	-6407	Insoluvel
ZINC03839890	CCCCNc1nc2c(s1)C[C@]1(C)CC[C@H]3[C@H](C)C(=O)O[C@@H]3[C@H]1[C@@H]2C	1	5	362539	4609	-6078	Insoluvel
ZINC03839891	C[C@@H]1C(=O)O[C@H]2[C@H]1CC[C@@]1(C)Cc3sc(Nc4ccc(F)cc4)nc3[C@@H](C)[C@H]21	1	5	400519	5279	-6895	Insoluvel
ZINC03839897	C[C@@H]1C(=O)O[C@H]2[C@H]1CC[C@@]1(C)Cc3sc(NC(=O)CCC(=O)O)nc3[C@@H](C)[C@H]21	1	7	406504	3.2	-4582	Insoluvel
ZINC03839906	C[C@@H]1C(=O)O[C@H]2[C@H]1CC[C@@]1(C)Cc3sc(NC(=O)c4ccc(F)cc4)nc3[C@@H](C)[C@H]21	1	5	428529	4788	-6870	Insoluvel
ZINC03839910	COCC(=O)Nc1nc2c(s1)C[C@]1(C)CC[C@H]3[C@H](C)C(=O)O[C@@H]3[C@H]1[C@@H]2C	1	6	378494	2982	-4971	Insoluvel
ZINC03839915	C[C@@H]1C(=O)O[C@H]2[C@H]1CC[C@@]1(C)Cc3sc(NC(=O)COc4ccccc4)nc3[C@@H](C)[C@H]21	1	6	440565	4414	-6869	Insoluvel
ZINC03839937	C[C@@H]1C(=O)O[C@H]2[C@H]1CC[C@@]1(C)Cc3sc(NC(=O)c4ccc(F)c(Cl)c4)nc3[C@@H](C)[C@H]21	1	5	462974	5442	-7704	Insoluvel
ZINC03839940	C[C@@H]1C(=O)O[C@H]2[C@H]1CC[C@@]1(C)Cc3sc(NC(=O)c4c(Cl)cccc4Cl)nc3[C@@H](C)[C@H]21	1	5	479429	5956	-7787	Insoluvel
ZINC03839945	C=CCNC(=O)Nc1nc2c(s1)C[C@]1(C)CC[C@H]3[C@H](C)C(=O)O[C@@H]3[C@H]1[C@@H]2C	2	5	389521	3704	-5162	Insoluvel
ZINC03839953	C[C@@H]1C(=O)O[C@H]2[C@H]1CC[C@@]1(C)Cc3sc(NC(=O)NC4CCCCC4)nc3[C@@H](C)[C@H]21	2	5	431602	4851	-6284	Insoluvel
ZINC03839958	CC(C)NC(=O)Nc1nc2c(s1)C[C@]1(C)CC[C@H]3[C@H](C)C(=O)O[C@@H]3[C@H]1[C@@H]2C	2	5	391537	3927	-5224	Insoluvel
ZINC03839971	COc1cc(NC(=O)Nc2nc3c(s2)C[C@]2(C)CC[C@H]4[C@H](C)C(=O)O[C@@H]4[C@H]2[C@@H]3C)cc(OC)c1	2	7	485606	5058	-7301	Insoluvel
ZINC03839976	C[C@@H]1C(=O)O[C@H]2[C@H]1CC[C@@]1(C)Cc3sc(NS(=O)(=O)c4ccc(F)cc4)nc3[C@@H](C)[C@H]21	0	6	464584	4337	-5828	Insoluvel
ZINC03839979	COc1ccc(S(=O)(=O)Nc2nc3c(s2)C[C@]2(C)CC[C@H]4[C@H](C)C(=O)O[C@@H]4[C@H]2[C@@H]3C)cc1	0	7	476.62	4206	-6048	Insoluvel
ZINC03839981	C[C@@H]1C(=O)O[C@H]2[C@H]1CC[C@@]1(C)Cc3sc(NS(=O)(=O)Cc4ccccc4)nc3[C@@H](C)[C@H]21	0	6	460621	4339	-5615	Insoluvel
ZINC03839989	Cc1ccc(S(=O)(=O)Nc2nc3c(s2)C[C@]2(C)CC[C@H]4[C@H](C)C(=O)O[C@@H]4[C@H]2[C@@H]3C)cc1	0	6	460621	4506	-5780	Insoluvel
ZINC03839994	C[C@@H]1C(=O)O[C@H]2[C@H]1CC[C@@]1(C)Cc3sc(NS(=O)(=O)c4ccc(F)c(Cl)c4)nc3[C@@H](C)[C@H]21	0	6	499029	4.99	-6732	Insoluvel
ZINC03839996	C[C@@H]1C(=O)O[C@H]2[C@H]1CC[C@@]1(C)Cc3sc(NS(=O)(=O)c4ccc(F)cc4F)nc3[C@@H](C)[C@H]21	0	6	482574	4476	-6176	Insoluvel
ZINC03840003	C[C@@H]1C(=O)O[C@H]2[C@H]1CC[C@@]1(C)Cc3sc(NC(=O)CS(=O)(=O)c4ccccc4)nc3[C@@H](C)[C@H]21	1	7	488631	3809	-5679	Insoluvel
ZINC03840016	CC(=O)N1CCC(C(=O)Nc2nc3c(s2)C[C@]2(C)CC[C@H]4[C@H](C)C(=O)O[C@@H]4[C@H]2[C@@H]3C)CC1	1	6	459612	3594	-5470	Insoluvel
ZINC03840018	C[C@@H]1C(=O)O[C@H]2[C@H]1CC[C@@]1(C)Cc3sc(NC(=O)c4ccncc4)nc3[C@@H](C)[C@H]21	1	6	411527	4044	-5690	Insoluvel
ZINC03840289	O=C(N[C@H]1CCN2C(=O)N(c3ccc(OC(F)(F)F)cc3)C(=O)[C@@H]2C1)c1cccs1	1	5	439415	3376	-5794	Insoluvel
ZINC03840295	O=C(N[C@H]1CCN2C(=O)N(c3ccc(Cl)cc3)C(=O)[C@@H]2C1)c1cccs1	1	4	389864	3131	-5499	Insoluvel
ZINC03840300	O=C(N[C@H]1CCN2C(=O)N(c3cccc4nsnc34)C(=O)[C@@H]2C1)c1ccc(F)c(Cl)c1	1	6	459.89	3213	-6589	Insoluvel
ZINC03840301	COc1cc(OC)cc(N2C(=O)[C@@H]3C[C@@H](NC(=O)c4ccc(F)c(Cl)c4)CCN3C2=O)c1	1	5	461877	3226	-6031	Insoluvel
ZINC03840340	CC(=O)N1CCC(C(=O)N[C@H]2CCN3C(=O)N(c4ccc(F)c(Cl)c4)C(=O)[C@@H]3C2)CC1	1	4	450898	2153	-4468	Insoluvel
ZINC03840341	CC(=O)N1CCC(C(=O)N[C@H]2CCN3C(=O)N(c4cccc(C(F)(F)F)c4)C(=O)[C@@H]3C2)CC1	1	4	466.46	2.38	-4245	Insoluvel
ZINC03840342	CC(=O)N1CCC(C(=O)N[C@H]2CCN3C(=O)N(c4ccc(Cl)cc4)C(=O)[C@@H]3C2)CC1	1	4	432908	2014	-4088	Insoluvel
ZINC03840357	Cc1nnsc1C(=O)N[C@H]1CCN2C(=O)N(c3ccc(F)c(Cl)c3)C(=O)[C@@H]2C1	1	6	423857	2369	-5675	Insoluvel
ZINC03840360	COc1cccc(N2C(=O)[C@@H]3C[C@@H](NC(=O)c4snnc4C)CCN3C2=O)c1	1	7	401448	1585	-4258	Insoluvel
ZINC03840367	CC(=O)c1cccc(N2C(=O)[C@@H]3C[C@@H](NC(=O)c4ccncc4)CCN3C2=O)c1	1	5	392415	2014	-4093	Insoluvel
ZINC03840368	O=C(N[C@H]1CCN2C(=O)N(c3cccc(F)c3)C(=O)[C@@H]2C1)c1ccncc1	1	4	368368	1.95	-4160	Insoluvel
ZINC03840382	COc1cc(SC)ccc1C(=O)N[C@H]1CCN2C(=O)N(c3ccc(C)cc3)C(=O)[C@@H]2C1	1	5	439537	3455	-5496	Insoluvel
ZINC03840384	COc1cc(SC)ccc1C(=O)N[C@H]1CCN2C(=O)N(CCCl)C(=O)[C@@H]2C1	1	7	411911	2181	-4221	Insoluvel
ZINC03840385	COc1cc(SC)ccc1C(=O)N[C@H]1CCN2C(=O)N(c3cccc(SC)c3)C(=O)[C@@H]2C1	1	6	471604	3869	-5868	Insoluvel
ZINC03840387	COc1cc(SC)ccc1C(=O)N[C@H]1CCN2C(=O)N(c3ccc(F)c(Cl)c3)C(=O)[C@@H]2C1	1	5	477945	3939	-6495	Insoluvel
ZINC03840388	COc1cc(OC)cc(N2C(=O)[C@@H]3C[C@@H](NC(=O)c4ccc(SC)cc4OC)CCN3C2=O)c1	1	7	485562	3164	-5324	Insoluvel
ZINC03840389	COc1cc(SC)ccc1C(=O)N[C@H]1CCN2C(=O)N(c3cccc(C(C)=O)c3)C(=O)[C@@H]2C1	1	6	467547	3349	-5576	Insoluvel
ZINC03840392	COc1cc(SC)ccc1C(=O)N[C@H]1CCN2C(=O)N(c3ccc(Cl)cc3)C(=O)[C@@H]2C1	1	5	459955	3.8	-6030	Insoluvel
ZINC03840421	O=C(N[C@H]1CCN2C(=O)c3ccccc3NC(=O)[C@@H]2C1)C1CCCCC1	2	3	355438	2308	-4233	Insoluvel
ZINC03840427	O=C(N[C@H]1CCN2C(=O)c3cc(Br)ccc3NC(=O)[C@@H]2C1)c1ccco1	2	4	418247	2397	-4907	Insoluvel
ZINC03840440	CC(=O)N1CCC(C(=O)N[C@H]2CCN3C(=O)c4cc(-c5ccco5)ccc4NC(=O)[C@@H]3C2)CC1	2	5	464522	2247	-4394	Insoluvel
ZINC03840441	COc1ccc(-c2ccc3c(c2)C(=O)N2CC[C@H](NC(=O)CSC)C[C@H]2C(=O)N3)cc1	2	5	439537	2767	-5539	Insoluvel
ZINC03840445	CSCC(=O)N[C@H]1CCN2C(=O)c3cc(-c4ccc(Cl)cc4)ccc3NC(=O)[C@@H]2C1	2	4	443956	3412	-5926	Insoluvel
ZINC03840450	Cn1cccc1C(=O)N[C@H]1CCN2C(=O)c3cc(Br)ccc3NC(=O)[C@@H]2C1	2	4	431.29	2143	-4398	Insoluvel
ZINC03840461	O=C(N[C@H]1CCN2C(=O)c3cc(-c4ccc(Cl)cc4)ccc3NC(=O)[C@@H]2C1)c1cccnc1	2	4	460921	3757	-6398	Insoluvel
ZINC03840463	O=C(N[C@H]1CCN2C(=O)c3cc(-c4ccccc4F)ccc3NC(=O)[C@@H]2C1)c1cccnc1	2	4	444466	3243	-6254	Insoluvel
ZINC03840474	CSc1ccc(-c2ccc3c(c2)C(=O)N2CC[C@H](NC(=O)C4CCNCC4)C[C@H]2C(=O)N3)cc1	3	4	478618	3117	-5049	Insoluvel
ZINC03840475	COc1ccc(-c2ccc3c(c2)C(=O)N2CC[C@H](NC(=O)C4CCNCC4)C[C@H]2C(=O)N3)c(OC)c1	3	5	492576	2412	-4580	Insoluvel
ZINC03840479	O=C(N[C@H]1CCN2C(=O)c3cc(-c4ccccc4F)ccc3NC(=O)[C@@H]2C1)C1CCNCC1	3	3	450514	2534	-4868	Insoluvel
ZINC03840491	C=CCNc1nc2c(s1)C[C@]1(C)CC[C@@H]([C@H](C)C(=O)N(CC)CC)[C@H](O)[C@H]1[C@@H]2C	2	5	419635	4299	-5037	Insoluvel
ZINC03840492	C=CCNc1nc2c(s1)C[C@]1(C)CC[C@H]([C@H](C)C(=O)N(CC)CC)[C@H](O)[C@H]1[C@@H]2C	2	5	419635	4299	-5037	Insoluvel
ZINC03840515	CNc1nc2c(s1)C[C@]1(C)CC[C@@H]([C@H](C)C(=O)N3CCSCC3)[C@H](O)[C@H]1[C@@H]2C	2	6	423648	3449	-4504	Insoluvel
ZINC03840516	CNc1nc2c(s1)C[C@]1(C)CC[C@H]([C@H](C)C(=O)N3CCSCC3)[C@H](O)[C@H]1[C@@H]2C	2	6	423648	3449	-4504	Insoluvel
ZINC03840517	C#CCN(C)C(=O)[C@@H](C)[C@@H]1CC[C@@]2(C)Cc3sc(NC)nc3[C@@H](C)[C@@H]2[C@H]1O	2	5	389565	2966	-4146	Insoluvel
ZINC03840518	C#CCN(C)C(=O)[C@@H](C)[C@H]1CC[C@@]2(C)Cc3sc(NC)nc3[C@@H](C)[C@@H]2[C@H]1O	2	5	389565	2966	-4146	Insoluvel
ZINC03840599	C=CCN(C)C(=O)[C@@H](C)[C@H]1CC[C@@]2(C)Cc3sc(C)nc3[C@@H](C)[C@@H]2[C@H]1O	1	4	376566	3785	-4442	Insoluvel
ZINC03840600	C=CCN(C)C(=O)[C@@H](C)[C@@H]1CC[C@@]2(C)Cc3sc(C)nc3[C@@H](C)[C@@H]2[C@H]1O	1	4	376566	3785	-4442	Insoluvel
ZINC03840752	C[C@H](C(=O)N(C)CCC#N)[C@@H]1CC[C@@]2(C)Cc3sc(NC(=O)CC(C)(C)C)nc3[C@@H](C)[C@@H]2[C@H]1O	2	6	488698	4579	-5433	Insoluvel
ZINC03840754	C[C@@H]1c2nc(NC(=O)CC(C)(C)C)sc2C[C@]2(C)CC[C@H]([C@H](C)C(=O)N(C)CCC#N)[C@H](O)[C@@H]12	2	6	488698	4579	-5433	Insoluvel
ZINC03840768	COCCNC(=O)[C@@H](C)[C@@H]1CC[C@@]2(C)Cc3sc(NC(=O)C4CC4)nc3[C@@H](C)[C@@H]2[C@H]1O	3	6	449617	2943	-4337	Insoluvel
ZINC03840770	COCCNC(=O)[C@@H](C)[C@H]1CC[C@@]2(C)Cc3sc(NC(=O)C4CC4)nc3[C@@H](C)[C@@H]2[C@H]1O	3	6	449617	2943	-4337	Insoluvel
ZINC03840776	C[C@H](C(=O)N(C)CCC#N)[C@@H]1CC[C@@]2(C)Cc3sc(NC(=O)C4CC4)nc3[C@@H](C)[C@@H]2[C@H]1O	2	6	458628	3553	-4888	Insoluvel
ZINC03840778	C[C@@H]1c2nc(NC(=O)C3CC3)sc2C[C@]2(C)CC[C@H]([C@H](C)C(=O)N(C)CCC#N)[C@H](O)[C@@H]12	2	6	458628	3553	-4888	Insoluvel
ZINC03840808	C=CCN(C)C(=O)[C@@H](C)[C@@H]1CC[C@@]2(C)Cc3sc(NC(=O)c4cccs4)nc3[C@@H](C)[C@@H]2[C@H]1O	2	6	487691	4.79	-5528	Insoluvel
ZINC03840810	C=CCN(C)C(=O)[C@@H](C)[C@H]1CC[C@@]2(C)Cc3sc(NC(=O)c4cccs4)nc3[C@@H](C)[C@@H]2[C@H]1O	2	6	487691	4.79	-5528	Insoluvel
ZINC03840820	COCCNC(=O)[C@@H](C)[C@@H]1CC[C@@]2(C)Cc3sc(NC(=O)c4cccs4)nc3[C@@H](C)[C@@H]2[C@H]1O	3	7	491679	3909	-4749	Insoluvel
ZINC03840822	COCCNC(=O)[C@@H](C)[C@H]1CC[C@@]2(C)Cc3sc(NC(=O)c4cccs4)nc3[C@@H](C)[C@@H]2[C@H]1O	3	7	491679	3909	-4749	Insoluvel
ZINC03840828	C[C@H](C(=O)N1CCCC1)[C@@H]1CC[C@@]2(C)Cc3sc(NC(=O)c4cccs4)nc3[C@@H](C)[C@@H]2[C@H]1O	2	6	487691	4768	-5565	Insoluvel
ZINC03840830	C[C@@H]1c2nc(NC(=O)c3cccs3)sc2C[C@]2(C)CC[C@H]([C@H](C)C(=O)N3CCCC3)[C@H](O)[C@@H]12	2	6	487691	4768	-5565	Insoluvel
ZINC03840857	CCN(CC)C(=O)[C@@H](C)[C@@H]1CC[C@@]2(C)Cc3sc(N)nc3[C@@H](C)[C@@H]2[C@H]1O	2	5	379.57	3283	-4259	Insoluvel
ZINC03840858	CCN(CC)C(=O)[C@@H](C)[C@H]1CC[C@@]2(C)Cc3sc(N)nc3[C@@H](C)[C@@H]2[C@H]1O	2	5	379.57	3283	-4259	Insoluvel
ZINC03840920	C[C@H](C(=O)N(C)CCC#N)[C@@H]1CC[C@@]2(C)Cc3sc(NC(=O)c4ccncc4)nc3[C@@H](C)[C@@H]2[C@H]1O	2	7	495649	3852	-5092	Insoluvel
ZINC03840922	C[C@@H]1c2nc(NC(=O)c3ccncc3)sc2C[C@]2(C)CC[C@H]([C@H](C)C(=O)N(C)CCC#N)[C@H](O)[C@@H]12	2	7	495649	3852	-5092	Insoluvel
ZINC03841046	Cc1nc2c(s1)C[C@H]1[C@@](C)(CC[C@@H](O)[C@@]1(C)CO)[C@@H]2CC(=O)Nc1ccccc1	3	5	414571	3896	-4286	Insoluvel
ZINC03841048	C[C@@]12CC[C@@H](O)[C@@](C)(CO)[C@H]1Cc1sc(-c3ccccc3)nc1[C@H]2CC(=O)NC1CCCC1	3	5	468663	4675	-4906	Insoluvel
ZINC03841062	C[C@@]12CC[C@@H](O)[C@@](C)(CO)[C@H]1Cc1sc(-c3ccsc3)nc1[C@H]2CC(=O)NCc1ccco1	3	7	486659	4587	-4213	Insoluvel
ZINC03841066	C[C@@]12CC[C@@H](O)[C@@](C)(CO)[C@H]1Cc1sc(-c3ccsc3)nc1[C@H]2CC(=O)Nc1ccccc1	3	6	482671	5316	-5272	Insoluvel
ZINC03841075	CC(=O)Nc1nc2c(s1)C[C@H]1[C@@](C)(CC[C@@H](O)[C@@]1(C)CO)[C@@H]2CC(=O)Nc1ccccc1	4	6	457596	3546	-4325	Insoluvel
ZINC03841083	CC(C)(C)CC(=O)Nc1nc2c(s1)C[C@H]1[C@@](C)(CC[C@@H](O)[C@@]1(C)CO)[C@@H]2CC(=O)NC1CC1	4	6	477671	3602	-4368	Insoluvel
ZINC03841107	COCC(=O)Nc1nc2c(s1)C[C@H]1[C@@](C)(CC[C@@H](O)[C@@]1(C)CO)[C@@H]2CC(=O)Nc1ccccc1	4	7	487622	3172	-4322	Insoluvel
ZINC03841109	C[C@@]12CC[C@@H](O)[C@@](C)(CO)[C@H]1Cc1sc(NC(=O)c3cccs3)nc1[C@H]2CC(=O)NC1CC1	4	7	489663	3541	-4293	Insoluvel
ZINC03841124	COc1ccc(NC(=O)N[C@H]2CCN3C(=O)[C@@H](Cc4ccc(Cl)cc4)NC(=O)[C@@H]3C2)cc1	3	4	456.93	2571	-5417	Insoluvel
ZINC03841136	O=C1N[C@@H](Cc2ccc(F)cc2)C(=O)N2CC[C@H](NS(=O)(=O)c3ccc(Cl)cc3)C[C@@H]12	2	4	465934	1858	-5775	Insoluvel
ZINC03841143	COc1ccc(C[C@@H]2NC(=O)[C@@H]3C[C@@H](NC(=O)Nc4cccc(SC)c4)CCN3C2=O)cc1	3	5	468579	2639	-5344	Insoluvel
ZINC03841150	COc1ccc(NC(=O)N[C@H]2CCN3C(=O)[C@@H](Cc4ccc(O)cc4)NC(=O)[C@@H]3C2)cc1	4	5	438484	1623	-4494	Insoluvel
ZINC03841153	O=C1N[C@H](Cc2ccc(O)cc2)C(=O)N2CC[C@H](NS(=O)(=O)c3ccc(Cl)cc3)C[C@@H]12	3	5	463943	1425	-4963	Insoluvel
ZINC03841168	O=C(CS(=O)(=O)c1ccccc1)N[C@H]1CCN2C(=O)[C@@H](Cc3c[nH]c4ccccc34)NC(=O)[C@@H]2C1	3	5	494573	1158	-5087	Insoluvel
ZINC03841185	CC(C)C[C@H]1NC(=O)[C@@H]2C[C@@H](NS(=O)(=O)c3ccc(Cl)cc3)CCN2C1=O	2	4	413927	1522	-4433	Insoluvel
ZINC03841189	COc1cc(SC)ccc1C(=O)N[C@H]1CCN2C(=O)[C@@H](CC(C)C)NC(=O)[C@@H]2C1	2	5	419547	2051	-4145	Insoluvel
ZINC03841202	CSc1cccc(NC(=O)N[C@H]2CCN3C(=O)[C@H](CC4CCCCC4)NC(=O)[C@@H]3C2)c1	3	4	444601	3358	-5048	Insoluvel
ZINC03841208	COc1cc(SC)ccc1C(=O)N[C@H]1CCN2C(=O)[C@H](CC3CCCCC3)NC(=O)[C@@H]2C1	2	5	459612	2975	-4926	Insoluvel
ZINC03841290	CCC(CC)C(=O)N[C@H]1CCN2C(=O)c3cc(Br)ccc3NC(=O)[C@@H]2C1	2	3	422323	2927	-4753	Insoluvel
ZINC03841291	CCC(CC)C(=O)N[C@H]1CCN2C(=O)c3cc(-c4cc(Cl)ccc4OC)ccc3NC(=O)[C@@H]2C1	2	4	483996	4493	-6351	Insoluvel
ZINC03841299	O=C(N[C@H]1CCN2C(=O)c3cc(-c4ccc(Cl)cc4)ccc3NC(=O)[C@@H]2C1)C1CCCC1	2	3	451954	4239	-6397	Insoluvel
ZINC03841300	O=C(N[C@H]1CCN2C(=O)c3cc(Br)ccc3NC(=O)[C@@H]2C1)C1CCCC1	2	3	420307	2681	-4920	Insoluvel
ZINC03841302	COc1ccc(Cl)cc1-c1ccc2c(c1)C(=O)N1CC[C@H](NC(=O)C3CCCC3)C[C@H]1C(=O)N2	2	4	481.98	4247	-6511	Insoluvel
ZINC03841310	COc1ccc(C(=O)N2C[C@@H]3C[C@H](C2)c2ccc(NS(=O)(=O)c4ccccc4)c(=O)n2C3)cc1	1	6	479558	2917	-5915	Insoluvel
ZINC03841315	CCCS(=O)(=O)Nc1ccc2n(c1=O)C[C@H]1C[C@@H]2CN(C(=O)c2ccccc2)C1	1	5	415515	2.26	-4371	Insoluvel
ZINC03841316	O=C(c1ccccc1)N1C[C@@H]2C[C@H](C1)c1ccc(NS(=O)(=O)c3ccccc3)c(=O)n1C2	1	5	449532	2909	-5373	Insoluvel
ZINC03841317	O=C(c1ccccc1)N1C[C@@H]2C[C@H](C1)c1ccc(NS(=O)(=O)Cc3ccccc3)c(=O)n1C2	1	5	463559	3.05	-5478	Insoluvel
ZINC03841318	COc1ccc(S(=O)(=O)Nc2ccc3n(c2=O)C[C@H]2C[C@@H]3CN(C(=O)c3ccccc3)C2)cc1	1	6	479558	2917	-5915	Insoluvel
ZINC03841323	CC(C)(C)CC(=O)N1C[C@@H]2C[C@H](C1)c1ccc(NS(=O)(=O)Cc3ccccc3)c(=O)n1C2	1	5	457596	3172	-4910	Insoluvel
ZINC03841332	CCCS(=O)(=O)Nc1ccc2n(c1=O)C[C@H]1C[C@@H]2CN(C(=O)COc2ccccc2)C1	1	6	445541	2025	-4836	Insoluvel
ZINC03841333	O=C(COc1ccccc1)N1C[C@@H]2C[C@H](C1)c1ccc(NS(=O)(=O)c3ccccc3)c(=O)n1C2	1	6	479558	2674	-5787	Insoluvel
ZINC03841340	COCCC(=O)N1C[C@@H]2C[C@H](C1)c1ccc(NS(=O)(=O)c3ccc(Cl)cc3)c(=O)n1C2	1	6	465959	2285	-5386	Insoluvel
ZINC03841341	COCCC(=O)N1C[C@@H]2C[C@H](C1)c1ccc(NS(=O)(=O)c3ccccc3)c(=O)n1C2	1	6	431514	1631	-4381	Insoluvel
ZINC03841342	COCCC(=O)N1C[C@@H]2C[C@H](C1)c1ccc(NS(=O)(=O)c3ccc(OC)cc3)c(=O)n1C2	1	7	461.54	1.64	-4702	Insoluvel
ZINC03841343	COCCC(=O)N1C[C@@H]2C[C@H](C1)c1ccc(NS(=O)(=O)c3cccc(C(F)(F)F)c3)c(=O)n1C2	1	6	499511	2.65	-5584	Insoluvel
ZINC03841348	O=C(NC1CCCCC1)N1C[C@@H]2C[C@H](C1)c1ccc(NS(=O)(=O)c3ccccc3)c(=O)n1C2	2	5	470595	3111	-5097	Insoluvel
ZINC03841349	O=C(NC1CCCCC1)N1C[C@@H]2C[C@H](C1)c1ccc(NS(=O)(=O)Cc3ccccc3)c(=O)n1C2	2	5	484622	3252	-5194	Insoluvel
ZINC03841350	COc1ccc(S(=O)(=O)Nc2ccc3n(c2=O)C[C@H]2C[C@@H]3CN(C(=O)NC3CCCCC3)C2)cc1	2	6	500621	3119	-5561	Insoluvel
ZINC03841367	O=c1c(NS(=O)(=O)c2ccccc2)ccc2n1C[C@H]1C[C@@H]2CN(c2ncccn2)C1	1	7	423498	2063	-4666	Insoluvel
ZINC03841368	Cc1ccc(S(=O)(=O)Nc2ccc3n(c2=O)C[C@H]2C[C@@H]3CN(c3ncccn3)C2)cc1	1	7	437525	2371	-4963	Insoluvel
ZINC03841369	COc1ccc(S(=O)(=O)Nc2ccc3n(c2=O)C[C@H]2C[C@@H]3CN(c3ncccn3)C2)cc1	1	8	453524	2071	-5231	Insoluvel
ZINC03841379	O=C(c1ccc2ccccc2c1)N1C[C@@H]2C[C@H](C1)c1ccc(NS(=O)(=O)c3ccccc3)c(=O)n1C2	1	5	499592	4062	-6485	Insoluvel
ZINC03841382	CCCS(=O)(=O)Nc1ccc2n(c1=O)C[C@H]1C[C@@H]2CN(C(=O)c2ccc(-c3ccccc3)cc2)C1	1	5	491613	3927	-5960	Insoluvel
ZINC03841384	CCCS(=O)(=O)Nc1ccc2n(c1=O)C[C@H]1C[C@@H]2CN(C(=O)c2ccc(F)cc2)C1	1	5	433505	2399	-4764	Insoluvel
ZINC03841385	O=C(c1ccc(F)cc1)N1C[C@@H]2C[C@H](C1)c1ccc(NS(=O)(=O)c3ccccc3)c(=O)n1C2	1	5	467522	3048	-5776	Insoluvel
ZINC03841386	O=C(c1ccc(F)cc1)N1C[C@@H]2C[C@H](C1)c1ccc(NS(=O)(=O)Cc3ccccc3)c(=O)n1C2	1	5	481549	3189	-5867	Insoluvel
ZINC03841387	COc1ccc(S(=O)(=O)Nc2ccc3n(c2=O)C[C@H]2C[C@@H]3CN(C(=O)c3ccc(F)cc3)C2)cc1	1	6	497548	3056	-6292	Insoluvel
ZINC03841388	O=C(c1ccc(F)cc1)N1C[C@@H]2C[C@H](C1)c1ccc(NS(=O)(=O)c3cccs3)c(=O)n1C2	1	6	473551	3109	-5582	Insoluvel
ZINC03841393	COc1ccc(S(=O)(=O)Nc2ccc3n(c2=O)C[C@H]2C[C@@H]3CN(C(C)=O)C2)cc1	1	6	417487	1623	-4480	Insoluvel
ZINC03841394	CC(=O)N1C[C@@H]2C[C@H](C1)c1ccc(NS(=O)(=O)c3cccc(C(F)(F)F)c3)c(=O)n1C2	1	5	455458	2634	-5165	Insoluvel
ZINC03841397	O=C(c1ccco1)N1C[C@@H]2C[C@H](C1)c1ccc(NS(=O)(=O)Cc3ccccc3)c(=O)n1C2	1	6	453.52	2643	-4909	Insoluvel
ZINC03841398	CCCS(=O)(=O)Nc1ccc2n(c1=O)C[C@H]1C[C@@H]2CN(C(=O)Cc2cccs2)C1	1	6	435571	2.25	-4368	Insoluvel
ZINC03841399	O=C(Cc1cccs1)N1C[C@@H]2C[C@H](C1)c1ccc(NS(=O)(=O)c3ccccc3)c(=O)n1C2	1	6	469588	2899	-5328	Insoluvel
ZINC03841400	O=C(Cc1cccs1)N1C[C@@H]2C[C@H](C1)c1ccc(NS(=O)(=O)Cc3ccccc3)c(=O)n1C2	1	6	483615	3.04	-5448	Insoluvel
ZINC03841401	COc1ccc(S(=O)(=O)Nc2ccc3n(c2=O)C[C@H]2C[C@@H]3CN(C(=O)Cc3cccs3)C2)cc1	1	7	499614	2908	-5870	Insoluvel
ZINC03841403	O=C(Cc1cccs1)N1C[C@@H]2C[C@H](C1)c1ccc(NS(=O)(=O)c3cccs3)c(=O)n1C2	1	7	475617	2961	-5135	Insoluvel
ZINC03841404	O=C(c1cnccn1)N1C[C@@H]2C[C@H](C1)c1ccc(NS(=O)(=O)Cc3ccccc3)c(=O)n1C2	1	7	465535	1.84	-4803	Insoluvel
ZINC03841406	O=C(c1cccnc1)N1C[C@@H]2C[C@H](C1)c1ccc(NS(=O)(=O)c3ccccc3)c(=O)n1C2	1	6	450.52	2304	-4977	Insoluvel
ZINC03841407	COc1ccc(S(=O)(=O)Nc2ccc3n(c2=O)C[C@H]2C[C@@H]3CN(C(=O)c3cccnc3)C2)cc1	1	7	480546	2312	-5488	Insoluvel
ZINC03841408	CCCS(=O)(=O)Nc1ccc2n(c1=O)C[C@H]1C[C@@H]2CN(C(=O)c2ccccn2)C1	1	6	416503	1654	-4059	Insoluvel
ZINC03841409	O=C(c1ccccn1)N1C[C@@H]2C[C@H](C1)c1ccc(NS(=O)(=O)c3ccccc3)c(=O)n1C2	1	6	450.52	2304	-5057	Insoluvel
ZINC03841410	O=C(c1ccccn1)N1C[C@@H]2C[C@H](C1)c1ccc(NS(=O)(=O)Cc3ccccc3)c(=O)n1C2	1	6	464547	2445	-5175	Insoluvel
ZINC03841411	COc1ccc(S(=O)(=O)Nc2ccc3n(c2=O)C[C@H]2C[C@@H]3CN(C(=O)c3ccccn3)C2)cc1	1	7	480546	2312	-5582	Insoluvel
ZINC03841412	O=C(c1ccccn1)N1C[C@@H]2C[C@H](C1)c1ccc(NS(=O)(=O)c3cccs3)c(=O)n1C2	1	7	456549	2365	-4876	Insoluvel
ZINC03841413	CCCS(=O)(=O)Nc1ccc2n(c1=O)C[C@H]1C[C@@H]2CN(C(=O)Nc2ccc(OC)cc2)C1	2	6	460556	2.66	-5126	Insoluvel
ZINC03841414	COc1ccc(NC(=O)N2C[C@@H]3C[C@H](C2)c2ccc(NS(=O)(=O)c4ccccc4)c(=O)n2C3)cc1	2	6	494573	3309	-6085	Insoluvel
ZINC03841416	CCCS(=O)(=O)Nc1ccc2n(c1=O)C[C@H]1C[C@@H]2CN(C(=O)Nc2ccc(F)cc2)C1	2	5	448.52	2.79	-4973	Insoluvel
ZINC03841419	O=C(Nc1ccc(F)cc1)N1C[C@@H]2C[C@H](C1)c1ccc(NS(=O)(=O)c3cccs3)c(=O)n1C2	2	6	488566	3501	-5779	Insoluvel
ZINC03841420	CCCS(=O)(=O)Nc1ccc2n(c1=O)C[C@H]1C[C@@H]2CN(C(=O)Nc2ccc(C(C)=O)cc2)C1	2	6	472567	2854	-4995	Insoluvel
ZINC03841432	COc1ccc(CN2C[C@@H]3C[C@H](C2)c2ccc(NS(=O)(=O)Cc4ccccc4)c(=O)n2C3)cc1	2	5	479602	3418	-5659	Insoluvel
ZINC03841433	CC(=O)N1CCC(N2C[C@@H]3C[C@H](C2)c2ccc(NS(=O)(=O)Cc4ccccc4)c(=O)n2C3)CC1	2	5	484622	2.22	-4378	Insoluvel
ZINC03841435	O=c1c(NS(=O)(=O)Cc2ccccc2)ccc2n1C[C@H]1C[C@@H]2CN(C2CCOCC2)C1	2	5	443569	2388	-4307	Insoluvel
ZINC03841443	N#Cc1ccccc1S(=O)(=O)Nc1ccc2n(c1=O)C[C@H]1C[C@@H]2CN(C(=O)c2ccccc2)C1	1	6	474542	2.78	-5731	Insoluvel
ZINC03841444	O=C(c1ccccc1)N1C[C@@H]2C[C@H](C1)c1ccc(NS(=O)(=O)c3cccs3)c(=O)n1C2	1	6	455561	2.97	-5188	Insoluvel
ZINC03841448	COc1ccc(C(=O)N2C[C@@H]3C[C@H](C2)c2ccc(NS(=O)(=O)c4cccs4)c(=O)n2C3)cc1	1	7	485587	2979	-5723	Insoluvel
ZINC03841449	CC(C)(C)CC(=O)N1C[C@@H]2C[C@H](C1)c1ccc(NS(=O)(=O)c3cccs3)c(=O)n1C2	1	6	449598	3093	-4528	Insoluvel
ZINC03841453	O=c1c(NS(=O)(=O)Cc2ccccc2)ccc2n1C[C@H]1C[C@@H]2CN(S(=O)(=O)c2ccccc2)C1	1	6	499614	2598	-4958	Insoluvel
ZINC03841454	O=C(NC1CCCCC1)N1C[C@@H]2C[C@H](C1)c1ccc(NS(=O)(=O)c3cccs3)c(=O)n1C2	2	6	476624	3172	-4929	Insoluvel
ZINC03841466	CC(=O)N1C[C@@H]2C[C@H](C1)c1ccc(NS(=O)(=O)c3cccc(F)c3)c(=O)n1C2	1	5	405451	1754	-4365	Insoluvel
ZINC03841467	COc1ccc(C(=O)N2C[C@@H]3C[C@H](C2)c2ccc(NS(=O)(=O)c4cccc(F)c4)c(=O)n2C3)cc1	1	6	497548	3056	-6291	Insoluvel
ZINC03841468	O=C(c1ccccc1)N1C[C@@H]2C[C@H](C1)c1ccc(NS(=O)(=O)c3cccc(F)c3)c(=O)n1C2	1	5	467522	3048	-5777	Insoluvel
ZINC03841469	O=C(Cc1cccs1)N1C[C@@H]2C[C@H](C1)c1ccc(NS(=O)(=O)c3cccc(F)c3)c(=O)n1C2	1	6	487578	3038	-5714	Insoluvel
ZINC03841470	O=C(COc1ccccc1)N1C[C@@H]2C[C@H](C1)c1ccc(NS(=O)(=O)c3cccc(F)c3)c(=O)n1C2	1	6	497548	2813	-6168	Insoluvel
ZINC03841473	O=C(c1ccc(F)cc1)N1C[C@@H]2C[C@H](C1)c1ccc(NS(=O)(=O)c3cccc(F)c3)c(=O)n1C2	1	5	485512	3187	-6153	Insoluvel
ZINC03841474	O=C(c1ccccn1)N1C[C@@H]2C[C@H](C1)c1ccc(NS(=O)(=O)c3cccc(F)c3)c(=O)n1C2	1	6	468.51	2443	-5463	Insoluvel
ZINC03841475	O=C(c1cnccn1)N1C[C@@H]2C[C@H](C1)c1ccc(NS(=O)(=O)c3cccc(F)c3)c(=O)n1C2	1	7	469498	1838	-5081	Insoluvel
ZINC03841477	COCCC(=O)N1C[C@@H]2C[C@H](C1)c1ccc(NS(=O)(=O)c3cccc(F)c3)c(=O)n1C2	1	6	449504	1.77	-4774	Insoluvel
ZINC03841480	O=C(NC1CCCCC1)N1C[C@@H]2C[C@H](C1)c1ccc(NS(=O)(=O)c3cccc(F)c3)c(=O)n1C2	2	5	488585	3.25	-5521	Insoluvel
ZINC03841481	O=C(Nc1ccc(F)cc1)N1C[C@@H]2C[C@H](C1)c1ccc(NS(=O)(=O)c3cccc(F)c3)c(=O)n1C2	2	5	500527	3579	-6339	Insoluvel
ZINC03841634	C[C@@]12CC[C@@H](O)[C@@](C)(CO)[C@H]1Cc1sc(-c3ccsc3)nc1[C@H]2CC(=O)NCc1cccnc1	3	7	497686	4389	-4358	Insoluvel
ZINC03841677	CCN(CC)C(=O)[C@@H](C)[C@@H]1CCc2c(C)cc(OCc3cccnc3)c(C)c2[C@@H]1O	1	4	410558	4378	-4741	Insoluvel
ZINC03841678	CCN(CC)C(=O)[C@@H](C)[C@H]1CCc2c(C)cc(OCc3cccnc3)c(C)c2[C@@H]1O	1	4	410558	4378	-4741	Insoluvel
ZINC03841693	COCCOc1cc(C)c2c(c1C)C[C@H]([C@H](C)C(=O)NCc1cccnc1)CC2	1	4	396531	3781	-4537	Insoluvel
ZINC03841697	COC(=O)CO[C@@H]1CO[C@@H]2[C@@H](NC(=S)Nc3cc(C)cc(C)c3)CO[C@H]12	2	6	380466	1314	-4814	Insoluvel
ZINC03841699	COC(=O)CO[C@@H]1CO[C@@H]2[C@@H](NC(=S)Nc3cccc(C#N)c3)CO[C@H]12	2	7	377422	0.569	-4746	Insoluvel
ZINC03841700	COC(=O)CO[C@@H]1CO[C@@H]2[C@@H](NC(=S)Nc3ccccc3)CO[C@H]12	2	6	352412	0.697	-4165	Insoluvel
ZINC03841710	COc1cc(NC(=S)N[C@H]2CO[C@@H]3[C@H](OC)CO[C@H]23)cc(OC)c1	2	6	354428	1171	-4598	Insoluvel
ZINC03841711	CO[C@@H]1CO[C@@H]2[C@@H](NC(=S)Nc3cccc(C#N)c3)CO[C@H]12	2	5	319386	1026	-4445	Insoluvel
ZINC03841712	COC(=O)c1cccc(NC(=S)N[C@H]2CO[C@@H]3[C@H](OC)CO[C@H]23)c1	2	6	352412	0.941	-4351	Insoluvel
ZINC03841715	Cc1cc(C)cc(NC(=S)N[C@H]2CO[C@@H]3[C@H](OC(=O)Nc4ccccc4)CO[C@H]23)c1	3	5	427526	3373	-6476	Insoluvel
ZINC03841717	N#Cc1ccc(NC(=S)N[C@H]2CO[C@@H]3[C@H](OC(=O)Nc4ccccc4)CO[C@H]23)cc1	3	6	424482	2628	-6409	Insoluvel
ZINC03841719	O=C(Nc1ccccc1)O[C@@H]1CO[C@@H]2[C@@H](NC(=S)Nc3ccccc3)CO[C@H]12	3	5	399472	2757	-5950	Insoluvel
ZINC03841723	CC(=O)c1cccc(NC(=O)O[C@@H]2CO[C@@H]3[C@@H](NC(=S)Nc4cccc5ccccc45)CO[C@H]23)c1	3	6	491569	4112	-7119	Insoluvel
ZINC03841724	CC(=O)c1cccc(NC(=O)O[C@@H]2CO[C@@H]3[C@@H](NC(=S)Nc4ccc(C#N)cc4)CO[C@H]23)c1	3	7	466519	2831	-6703	Insoluvel
ZINC03841725	CC(=O)c1cccc(NC(=O)O[C@@H]2CO[C@@H]3[C@@H](NC(=S)Nc4ccccc4)CO[C@H]23)c1	3	6	441509	2959	-6307	Insoluvel
ZINC03841728	N#Cc1cccc(NC(=S)N[C@H]2CO[C@@H]3[C@H](OC(=O)Nc4cccc(C(F)(F)F)c4)CO[C@H]23)c1	3	6	492479	3647	-7124	Insoluvel
ZINC03841730	CN(C)c1ccc(C(=O)N[C@H]2CO[C@@H]3[C@H](OC(=O)Nc4cccc5ccccc45)CO[C@H]23)cc1	2	6	461518	3419	-4563	Insoluvel
ZINC03841731	O=C(Nc1cccc2ccccc12)O[C@@H]1CO[C@@H]2[C@@H](NC(=S)Nc3cccc4ccccc34)CO[C@H]12	3	5	499592	5063	-7392	Insoluvel
ZINC03841733	N#Cc1cccc(NC(=S)N[C@H]2CO[C@@H]3[C@H](OC(=O)Nc4cccc5ccccc45)CO[C@H]23)c1	3	6	474542	3781	-7137	Insoluvel
ZINC03841735	O=C(Nc1cccc2ccccc12)O[C@@H]1CO[C@@H]2[C@@H](NC(=S)Nc3ccccc3)CO[C@H]12	3	5	449532	3.91	-6851	Insoluvel
ZINC03841738	COc1ccc(NC(=O)O[C@@H]2CO[C@@H]3[C@@H](NC(=S)Nc4cccc5ccccc45)CO[C@H]23)cc1	3	6	479558	3918	-7003	Insoluvel
ZINC03841739	COc1ccc(NC(=O)O[C@@H]2CO[C@@H]3[C@@H](NC(=S)Nc4cccc(C#N)c4)CO[C@H]23)cc1	3	7	454508	2637	-6616	Insoluvel
ZINC03841740	COc1ccc(NC(=O)O[C@@H]2CO[C@@H]3[C@@H](NC(=S)Nc4ccccc4)CO[C@H]23)cc1	3	6	429498	2765	-6223	Insoluvel
ZINC03841741	CC(C)c1ccc(NC(=O)O[C@@H]2CO[C@@H]3[C@@H](NC(=S)Nc4cccc5ccccc45)CO[C@H]23)cc1	3	5	491613	5033	-7095	Insoluvel
ZINC03841743	CC(C)c1ccc(NC(=O)O[C@@H]2CO[C@@H]3[C@@H](NC(=S)Nc4cccc(C#N)c4)CO[C@H]23)cc1	3	6	466563	3752	-6737	Insoluvel
ZINC03841745	CC(C)c1ccc(NC(=O)O[C@@H]2CO[C@@H]3[C@@H](NC(=S)Nc4ccccc4)CO[C@H]23)cc1	3	5	441553	3.88	-6401	Insoluvel
ZINC03841747	CCNC(=O)O[C@@H]1CO[C@@H]2[C@@H](NC(=S)Nc3cccc4ccccc34)CO[C@H]12	3	5	401488	2407	-5220	Insoluvel
ZINC03841749	CCNC(=O)O[C@@H]1CO[C@@H]2[C@@H](NC(=S)Nc3cccc(C#N)c3)CO[C@H]12	3	6	376438	1126	-4460	Insoluvel
ZINC03841752	CC(=O)c1ccc(NC(=O)O[C@@H]2CO[C@@H]3[C@@H](NC(=S)Nc4cccc5ccccc45)CO[C@H]23)cc1	3	6	491569	4112	-7123	Insoluvel
ZINC03841753	CC(=O)c1ccc(NC(=O)O[C@@H]2CO[C@@H]3[C@@H](NC(=S)Nc4cccc(C#N)c4)CO[C@H]23)cc1	3	7	466519	2831	-6703	Insoluvel
ZINC03841754	CC(=O)c1ccc(NC(=O)O[C@@H]2CO[C@@H]3[C@@H](NC(=S)Nc4ccccc4)CO[C@H]23)cc1	3	6	441509	2959	-6309	Insoluvel
ZINC03841756	CN(C)c1ccc(C(=O)N2CCN3C(=O)c4cc(-c5ccc6c(c5)OCO6)ccc4NC(=O)[C@H]3C2)cc1	1	6	498539	3067	-5423	Insoluvel
ZINC03841757	CN(C)c1ccc(C(=O)N2CCN3C(=O)c4cc(-c5ccco5)ccc4NC(=O)[C@H]3C2)cc1	1	5	444491	2932	-4640	Insoluvel
ZINC03841758	CN(C)c1ccc(C(=O)N2CCN3C(=O)c4cc(Br)ccc4NC(=O)[C@H]3C2)cc1	1	4	457328	2434	-4508	Insoluvel
ZINC03841762	CN(C)c1ccc(C(=O)N2CCN3C(=O)c4cc(-c5ccsc5)ccc4NC(=O)[C@H]3C2)cc1	1	5	460559	3.4	-5634	Insoluvel
ZINC03841797	Cn1cc(CN2C[C@@H]3C[C@H](C2)c2ccc(NC(=O)C4CCCCC4)c(=O)n2C3)c2ccccc21	2	4	458606	4478	-5212	Insoluvel
ZINC03841799	Cn1cc(CN2C[C@@H]3C[C@H](C2)c2ccc(NC(=O)c4ccc(C#N)cc4)c(=O)n2C3)c2ccccc21	2	5	477568	4083	-5714	Insoluvel
ZINC03841800	Cn1cc(CN2C[C@@H]3C[C@H](C2)c2ccc(NC(=O)Nc4ccccc4)c(=O)n2C3)c2ccccc21	3	4	467573	4603	-5471	Insoluvel
ZINC03841851	CN(C)Cc1ccccc1-c1ccc2n(c1=O)C[C@H]1C[C@@H]2CN(Cc2cn(C)c3ccccc23)C1	2	3	466629	4688	-4417	Insoluvel
ZINC03841853	Cn1cc(CN2C[C@@H]3C[C@H](C2)c2ccc(-c4cncnc4)c(=O)n2C3)c2ccccc21	1	5	411509	3416	-4176	Insoluvel
ZINC03841854	O=c1c(/C=C/c2ccc(Cl)cc2)ccc2n1C[C@H]1C[C@@H]2CN(Cc2ccccn2)C1	1	3	417.94	4686	-5755	Insoluvel
ZINC03841857	O=C(c1ccccc1)N1C[C@@H]2C[C@H](C1)c1c(-c3cccnc3)ccc(=O)n1C2	0	4	371.44	3.17	-4991	Insoluvel
ZINC03841859	O=C(c1cccs1)N1C[C@@H]2C[C@H](C1)c1c(-c3cccnc3)ccc(=O)n1C2	0	5	377469	3231	-4764	Insoluvel
ZINC03841860	O=C(c1ccco1)N1C[C@@H]2C[C@H](C1)c1c(-c3cccnc3)ccc(=O)n1C2	0	5	361401	2763	-4214	Insoluvel
ZINC03841861	O=C(C1CCCCC1)N1C[C@@H]2C[C@H](C1)c1c(-c3cccnc3)ccc(=O)n1C2	0	4	377488	3436	-4831	Insoluvel
ZINC03841862	O=C(c1ccc(F)cc1)N1C[C@@H]2C[C@H](C1)c1c(-c3cccnc3)ccc(=O)n1C2	0	4	389.43	3309	-5431	Insoluvel
ZINC03841863	N#Cc1ccc(C(=O)N2C[C@@H]3C[C@H](C2)c2c(-c4cccnc4)ccc(=O)n2C3)cc1	0	5	396.45	3041	-5476	Insoluvel
ZINC03841864	O=C(NC1CCCCC1)N1C[C@@H]2C[C@H](C1)c1c(-c3cccnc3)ccc(=O)n1C2	1	4	392503	3372	-4803	Insoluvel
ZINC03841865	O=C(Nc1ccccc1)N1C[C@@H]2C[C@H](C1)c1c(-c3cccnc3)ccc(=O)n1C2	1	4	386455	3562	-5254	Insoluvel
ZINC03841867	O=c1ccc(-c2cccnc2)c2n1C[C@H]1C[C@@H]2CN(S(=O)(=O)c2ccccc2)C1	0	5	407495	2718	-4613	Insoluvel
ZINC03841908	O=c1ccc(-c2cccnc2)c2n1C[C@H]1C[C@@H]2CN(Cc2cc3ccccc3o2)C1	1	4	397478	4276	-5068	Insoluvel
ZINC03841909	O=c1ccc(-c2cccnc2)c2n1C[C@H]1C[C@@H]2CN(CCCc2ccccc2)C1	1	3	385511	3962	-4698	Insoluvel
ZINC03841935	CN(C)c1ccc(NC(=S)N[C@H]2CO[C@@H]3[C@H](OC(=O)Nc4cccc5ccccc45)CO[C@H]23)cc1	3	6	492601	3976	-6685	Insoluvel
ZINC03841947	Cn1cc(CN2C[C@@H]3C[C@H](C2)c2ccc(NC(=O)c4ccncc4)c(=O)n2C3)c2ccccc21	2	5	453546	3607	-4788	Insoluvel
ZINC03841978	CN(C)c1ccc(-c2nnnn2[C@H]2CO[C@@H]3[C@H](OC(=O)Nc4cccc5ccccc45)CO[C@@H]32)cc1	1	9	486532	3515	-5311	Insoluvel
ZINC03842024	Cc1ccc(C(=O)N[C@H]2CO[C@@H]3[C@@H](n4nnnc4Oc4cccc(N(C)C)c4)CO[C@H]23)cc1	1	9	450499	1977	-4098	Insoluvel
ZINC03842054	Cn1cc(CN2C[C@@H]3C[C@H](C2)c2ccc(NC(=O)c4cccs4)c(=O)n2C3)c2ccccc21	2	5	458587	4273	-5196	Insoluvel
ZINC03842055	Cn1cc(CN2C[C@@H]3C[C@H](C2)c2ccc(NC(=O)COc4ccccc4)c(=O)n2C3)c2ccccc21	2	5	482584	3977	-5372	Insoluvel
ZINC03842057	Cn1cc(CN2C[C@@H]3C[C@H](C2)c2ccc(NC(=O)c4ccc(F)cc4)c(=O)n2C3)c2ccccc21	2	4	470548	4351	-5664	Insoluvel
ZINC03842058	Cn1cc(CN2C[C@@H]3C[C@H](C2)c2ccc(NC(=O)Cc4ccccc4)c(=O)n2C3)c2ccccc21	2	4	466585	4141	-5431	Insoluvel
ZINC03842059	Cn1cc(CN2C[C@@H]3C[C@H](C2)c2ccc(NC(=O)Nc4cccc(C#N)c4)c(=O)n2C3)c2ccccc21	3	5	492583	4475	-5850	Insoluvel
ZINC03842060	COc1ccccc1NC(=O)Nc1ccc2n(c1=O)C[C@H]1C[C@@H]2CN(Cc2cn(C)c3ccccc23)C1	3	5	497599	4612	-5547	Insoluvel
ZINC03842061	Cn1cc(CN2C[C@@H]3C[C@H](C2)c2ccc(NC(=O)Nc4cccc(F)c4)c(=O)n2C3)c2ccccc21	3	4	485563	4742	-5800	Insoluvel
ZINC03842065	S=C(Nc1cccc2ccccc12)N[C@H]1CO[C@@H]2[C@H](OCc3ccccc3)CO[C@H]12	2	4	420534	3878	-6578	Insoluvel
ZINC03842067	N#Cc1cccc(NC(=S)N[C@H]2CO[C@@H]3[C@H](OCc4ccccc4)CO[C@H]23)c1	2	5	395484	2596	-6068	Insoluvel
ZINC03842069	S=C(Nc1ccccc1)N[C@H]1CO[C@@H]2[C@H](OCc3ccccc3)CO[C@H]12	2	4	370474	2725	-5608	Insoluvel
ZINC03842094	O=C(Nc1cccc(C(F)(F)F)c1)O[C@@H]1CO[C@H]2[C@@H]1OC[C@@H]2n1cc(-c2ccccn2)nn1	1	8	461.4	3315	-4985	Insoluvel
ZINC03842100	COCc1cn([C@H]2CO[C@@H]3[C@@H](NC(=S)Nc4cccc(C#N)c4)CO[C@H]23)nn1	2	8	400464	0.99	-4844	Insoluvel
ZINC03842101	COC(=O)c1cccc(NC(=S)N[C@H]2CO[C@@H]3[C@@H](n4cc(-c5ccccc5)nn4)CO[C@H]23)c1	2	8	465535	2426	-6109	Insoluvel
ZINC03842102	N#Cc1cccc(NC(=S)N[C@H]2CO[C@@H]3[C@@H](n4cc(-c5ccccc5)nn4)CO[C@H]23)c1	2	7	432509	2511	-5981	Insoluvel
ZINC03842103	N#Cc1cccc(NC(=S)N[C@H]2CO[C@@H]3[C@@H](n4cc(COc5ccccc5)nn4)CO[C@H]23)c1	2	8	462535	2423	-6354	Insoluvel
ZINC03842172	CN(C)c1cccc2c(S(=O)(=O)N3CC[C@H]4NC(=O)N(Cc5ccccc5)C(=O)[C@H]43)cccc12	1	5	478574	2789	-5120	Insoluvel
ZINC03842175	CN(C)c1ccc(C(=O)N2CC[C@H]3NC(=O)N(c4ccc(Oc5ccccc5)cc4)C(=O)[C@H]32)cc1	1	5	470529	3884	-5614	Insoluvel
ZINC04147493	Cc1cc(C)cc(NC(=S)O[C@@H]2CO[C@H]3[C@@H]2OC[C@@H]3n2nnnc2SCc2ccco2)c1	0	10	473.58	3296	-6275	Insoluvel
ZINC04147503	N#Cc1cccc(NC(=S)O[C@@H]2CO[C@H]3[C@@H]2OC[C@@H]3n2nnnc2SCc2ccco2)c1	0	11	470536	2551	-6097	Insoluvel
ZINC04147546	COC(=O)c1cccc(NC(=S)N[C@H]2CO[C@@H]3[C@@H](n4nnnc4-c4ccccc4)CO[C@H]23)c1	2	9	466523	1821	-6018	Insoluvel
ZINC04147619	N#Cc1cccc(NC(=S)N[C@H]2CO[C@@H]3[C@@H](n4nnnc4Oc4ccccc4)CO[C@H]23)c1	2	9	449496	2031	-6258	Insoluvel
ZINC04147721	Cc1cc(C)cc(NC(=S)N[C@H]2CO[C@@H]3[C@@H](n4nnnc4Oc4cccc(N(C)C)c4)CO[C@H]23)c1	2	9	495609	2842	-6279	Insoluvel
ZINC04147748	CN(C)c1cccc(Oc2nnnn2[C@H]2CO[C@@H]3[C@@H](NC(=S)Nc4ccc(F)cc4)CO[C@H]23)c1	2	9	485545	2364	-6230	Insoluvel
ZINC04147749	CN(C)c1cccc(Oc2nnnn2[C@H]2CO[C@@H]3[C@@H](NC(=S)NC4CCCCC4)CO[C@H]23)c1	2	9	473603	2035	-4923	Insoluvel
ZINC04147934	COC(=O)c1cn([C@H]2CO[C@@H]3[C@@H](NC(=S)Nc4cccc(C#N)c4)CO[C@H]23)nn1	2	9	414447	0.63	-4979	Insoluvel
ZINC04147941	COc1cccc(-c2nnnn2[C@H]2CO[C@@H]3[C@@H](NC(=S)Nc4cccc(C#N)c4)CO[C@H]23)c1	2	9	463523	1914	-6381	Insoluvel
ZINC04150055	COCCC(=O)N1C[C@@H]2C[C@H](C1)c1ccc(NS(=O)(=O)c3ccc(NC(C)=O)cc3)c(=O)n1C2	2	7	488566	1.59	-4916	Insoluvel
ZINC04150092	O=C(O)COCC(=O)N1C[C@@H]2C[C@H](C1)c1ccc(NS(=O)(=O)Cc3ccccc3)c(=O)n1C2	1	8	475523	837	-4047	Insoluvel
ZINC04150093	O=C(O)CSCC(=O)N1C[C@@H]2C[C@H](C1)c1ccc(NS(=O)(=O)Cc3ccccc3)c(=O)n1C2	1	8	491591	1554	-4308	Insoluvel
ZINC04150101	O=c1c(NS(=O)(=O)c2cccs2)ccc2n1C[C@H]1C[C@@H]2CN(S(=O)(=O)c2ccccc2)C1	1	7	491616	2519	-4692	Insoluvel
ZINC04222166	CSc1ccc(-c2ccc3c(c2)C(=O)N2CC[C@H](NC(=O)c4cccs4)C[C@H]2C(=O)N3)cc1	2	5	477611	4492	-7055	Insoluvel
ZINC04222167	O=C(N[C@H]1CCN2C(=O)c3ccccc3NC(=O)[C@@H]2C1)c1cccs1	2	4	355419	2103	-4657	Insoluvel
ZINC04222171	COc1ccc(Cl)cc1-c1ccc2c(c1)C(=O)N1CC[C@H](NC(=O)c3cccs3)C[C@H]1C(=O)N2	2	5	495988	4432	-7272	Insoluvel
ZINC04222174	COc1ccc(C(=O)N[C@H]2CCN3C(=O)c4cc(Br)ccc4NC(=O)[C@@H]3C2)cc1	2	4	458312	2813	-5636	Insoluvel
ZINC04222213	COc1ccc(Cl)cc1-c1ccc2c(c1)C(=O)N1CC[C@H](NC(=O)c3ccncc3)C[C@H]1C(=O)N2	2	5	490947	3766	-6426	Insoluvel
ZINC04222214	O=C(N[C@H]1CCN2C(=O)c3cc(-c4cccc(C(F)(F)F)c4)ccc3NC(=O)[C@@H]2C1)c1ccncc1	2	4	494473	4123	-6705	Insoluvel
ZINC04222225	O=C(N[C@H]1CCN2C(=O)c3cc(-c4cccc(C(F)(F)F)c4)ccc3NC(=O)[C@@H]2C1)c1cnccn1	2	5	495461	3518	-6376	Insoluvel
ZINC04222296	C[C@@]12CC[C@@H](O)[C@@](C)(CO)[C@H]1Cc1sc(NC(=O)COc3ccccc3)nc1[C@H]2CC(=O)O	3	8	474579	3051	-4064	Insoluvel
ZINC04222299	C[C@@]12CC[C@@H](O)[C@@](C)(CO)[C@H]1Cc1sc(NC(=O)C3CCCCC3)nc1[C@H]2CC(=O)NC1CC1	4	6	489682	3746	-4660	Insoluvel
ZINC04222301	CC(C)NC(=O)C[C@@H]1c2nc(NC(=O)C3CCCCC3)sc2C[C@H]2[C@@]1(C)CC[C@@H](O)[C@@]2(C)CO	4	6	491698	3992	-4539	Insoluvel
ZINC04222312	C#CCNC(=O)C[C@@H]1c2nc(NC(=O)C3CCCCC3)sc2C[C@H]2[C@@]1(C)CC[C@@H](O)[C@@]2(C)CO	4	6	487666	3217	-4401	Insoluvel
ZINC04222313	C[C@@]12CC[C@@H](O)[C@@](C)(CO)[C@H]1Cc1sc(NC(=O)C3CCCCC3)nc1[C@H]2CC(=O)O	3	7	450601	3552	-4034	Insoluvel
ZINC04222353	CC(C)(C)C(=O)Nc1nc2c(s1)C[C@H]1[C@@](C)(CC[C@@H](O)[C@@]1(C)CO)[C@@H]2CC(=O)NC1CCCC1	4	6	491698	3992	-4671	Insoluvel
ZINC04222354	CC(C)(C)C(=O)Nc1nc2c(s1)C[C@H]1[C@@](C)(CC[C@@H](O)[C@@]1(C)CO)[C@@H]2CC(=O)NC1CC1	4	6	463644	3212	-4154	Insoluvel
ZINC04222357	CC(C)NC(=O)C[C@@H]1c2nc(NC(=O)C(C)(C)C)sc2C[C@H]2[C@@]1(C)CC[C@@H](O)[C@@]2(C)CO	4	6	465.66	3458	-4034	Insoluvel
ZINC04222367	CC(C)(C)C(=O)Nc1nc2c(s1)C[C@H]1[C@@](C)(CC[C@@H](O)[C@@]1(C)CO)[C@@H]2CC(=O)N1CCCCC1	3	6	491698	3946	-4495	Insoluvel
ZINC04222422	C#CCNC(=O)C[C@@H]1c2nc(NC(=O)c3ccc(F)cc3)sc2C[C@H]2[C@@]1(C)CC[C@@H](O)[C@@]2(C)CO	4	6	499608	3.09	-4607	Insoluvel
ZINC04222429	CCN(CC)C(=O)C[C@@H]1c2nc(NC(=O)c3ccco3)sc2C[C@H]2[C@@]1(C)CC[C@@H](O)[C@@]2(C)CO	3	7	489638	3662	-4006	Insoluvel
ZINC04222450	C[C@@]12CC[C@@H](O)[C@@](C)(CO)[C@H]1Cc1sc(NC(=O)C3CCC3)nc1[C@H]2CC(=O)NC1CCCC1	4	6	489682	3746	-4660	Insoluvel
ZINC04222451	C[C@@]12CC[C@@H](O)[C@@](C)(CO)[C@H]1Cc1sc(NC(=O)C3CCC3)nc1[C@H]2CC(=O)NC1CC1	4	6	461628	2966	-4141	Insoluvel
ZINC04222453	CCN(CC)C(=O)C[C@@H]1c2nc(NC(=O)C3CCC3)sc2C[C@H]2[C@@]1(C)CC[C@@H](O)[C@@]2(C)CO	3	6	477671	3556	-4250	Insoluvel
ZINC04222464	C[C@@]12CC[C@@H](O)[C@@](C)(CO)[C@H]1Cc1sc(NC(=O)C3CCC3)nc1[C@H]2CC(=O)N1CCCCC1	3	6	489682	3.7	-4496	Insoluvel
ZINC04222536	C#CCNC(=O)C[C@@H]1c2nc(-c3ccccc3)sc2C[C@H]2[C@@]1(C)CC[C@@H](O)[C@@]2(C)CO	3	5	438593	3365	-4175	Insoluvel
ZINC04222547	C[C@@]12CC[C@@H](O)[C@@](C)(CO)[C@H]1Cc1sc(-c3ccsc3)nc1[C@H]2CC(=O)Nc1cccc(O)c1	4	7	498.67	5022	-5096	Insoluvel
ZINC04222551	C=CCNc1nc2c(s1)C[C@H]1[C@@](C)(CC[C@@H](O)[C@@]1(C)CO)[C@@H]2CC(=O)NCc1ccccc1	4	6	469651	3863	-4207	Insoluvel
ZINC04222582	C=CCOc1cc(C)c2c(c1C)[C@H](O)[C@@H]([C@H](C)C(=O)N(C)Cc1ccccc1)CC2	1	3	407554	4759	-5355	Insoluvel
ZINC04222583	C=CCOc1cc(C)c2c(c1C)[C@H](O)[C@H]([C@H](C)C(=O)N(C)Cc1ccccc1)CC2	1	3	407554	4759	-5355	Insoluvel
ZINC04222616	CCCOc1cc(C)c2c(c1C)C[C@H]([C@H](C)C(=O)N1CCC(O)CC1)CC2	1	3	373537	3817	-4941	Insoluvel
ZINC04222620	CCCOc1cc(C)c2c(c1C)C[C@H]([C@H](C)C(=O)O)CC2	0	3	290403	3918	-5231	Insoluvel
ZINC04222622	COc1cc(C)c2c(c1C)C[C@H]([C@H](C)C(=O)NC(C)(C)C)CC2	1	2	317473	3968	-5345	Insoluvel
ZINC04222626	COc1cc(C)c2c(c1C)C[C@H]([C@H](C)C(=O)N1CCSCC1)CC2	0	3	347524	3628	-5162	Insoluvel
ZINC04222629	COc1cc(C)c2c(c1C)C[C@H]([C@H](C)C(=O)NCc1cccs1)CC2	1	3	357519	4431	-5646	Insoluvel
ZINC04222630	COc1cc(C)c2c(c1C)C[C@H]([C@H](C)C(=O)N1CCCCC1)CC2	0	2	329484	4066	-5194	Insoluvel
ZINC04222640	Cc1cc(OCCN(C)C)c(C)c2c1CC[C@@H]([C@H](C)C(=O)NCc1cccs1)C2	2	3	414615	4363	-4621	Insoluvel
ZINC04222655	Cc1cc(OCC(=O)O)c(C)c2c1CC[C@@H]([C@H](C)C(=O)NCc1ccccc1)C2	1	4	395499	3824	-5277	Insoluvel
ZINC04222656	COCCOc1cc(C)c2c(c1C)C[C@H]([C@H](C)C(=O)N1CCC(O)CC1)CC2	1	4	389536	3053	-4053	Insoluvel
ZINC04222658	COCCOc1cc(C)c2c(c1C)C[C@H]([C@H](C)C(=O)NC(C)(C)C)CC2	1	3	361526	3984	-4859	Insoluvel
ZINC04222660	COCCOc1cc(C)c2c(c1C)C[C@H]([C@H](C)C(=O)N1CCSCC1)CC2	0	4	391577	3645	-4916	Insoluvel
ZINC04222663	COCCOc1cc(C)c2c(c1C)C[C@H]([C@H](C)C(=O)NCc1cccs1)CC2	1	4	401572	4448	-5312	Insoluvel
ZINC04222664	COCCOc1cc(C)c2c(c1C)C[C@H]([C@H](C)C(=O)N1CCCCC1)CC2	0	3	373537	4082	-4865	Insoluvel
ZINC04222666	COCCOc1cc(C)c2c(c1C)C[C@H]([C@H](C)C(=O)NC1CCCC1)CC2	1	3	373537	4128	-5291	Insoluvel
ZINC04222671	CCCOc1cc(C)c2c(c1C)C[C@H]([C@H](C)C(=O)NCCOC)CC2	1	3	347499	3596	-4485	Insoluvel
ZINC04222672	CCCOc1cc(C)c2c(c1C)C[C@H]([C@H](C)C(=O)N1CCOCC1)CC2	0	3	359.51	3692	-4554	Insoluvel
ZINC04222675	CSc1ccc(-c2ccc3c(c2)C(=O)N2CCN(C(=O)CCC(=O)O)C[C@@H]2C(=O)N3)cc1	1	6	453.52	2545	-4499	Insoluvel
ZINC04222679	CC(C)(CC(=O)O)CC(=O)N1CCN2C(=O)c3cc(-c4ccc(Cl)cc4)ccc3NC(=O)[C@H]2C1	1	5	483952	3503	-5071	Insoluvel
ZINC04222683	O=C(O)CC1(CC(=O)N2CCN3C(=O)c4cc(-c5ccsc5)ccc4NC(=O)[C@H]3C2)CCCC1	1	6	481574	3445	-4841	Insoluvel
ZINC04222684	CSc1ccc(-c2ccc3c(c2)C(=O)N2CCN(C(=O)CCC(=O)O)C[C@H]2C(=O)N3)cc1	1	6	453.52	2545	-4499	Insoluvel
ZINC04222689	CC(C)(CC(=O)O)CC(=O)N1CCN2C(=O)c3cc(-c4ccc(Cl)cc4)ccc3NC(=O)[C@@H]2C1	1	5	483952	3503	-5071	Insoluvel
ZINC04222691	CC(C)(CC(=O)O)CC(=O)N1CCN2C(=O)c3cc(-c4ccccc4F)ccc3NC(=O)[C@@H]2C1	1	5	467497	2989	-4637	Insoluvel
ZINC04222696	O=C1Nc2ccc(-c3ccc4c(c3)OCO4)cc2C(=O)N2CCN(C(=O)c3cccs3)C[C@@H]12	1	6	461499	3063	-6096	Insoluvel
ZINC04222698	NC(=O)C(=O)N1CCN2C(=O)c3cc(-c4ccc(Cl)cc4)ccc3NC(=O)[C@@H]2C1	2	4	412833	1097	-4572	Insoluvel
ZINC04222703	O=C1Nc2ccc(-c3ccc4c(c3)OCO4)cc2C(=O)N2CCN(C(=O)C3CCNCC3)C[C@@H]12	2	5	462506	1687	-4063	Insoluvel
ZINC04222707	CCCNC(=O)N1CCN2C(=O)c3cc(-c4cccc(C(F)(F)F)c4)ccc3NC(=O)[C@@H]2C1	2	3	460456	3571	-5418	Insoluvel
ZINC04222708	C=CCNC(=O)N1CCN2C(=O)c3cc(-c4ccsc4)ccc3NC(=O)[C@@H]2C1	2	4	396472	2389	-4481	Insoluvel
ZINC04222729	COC(=O)CO[C@@H]1CO[C@@H]2[C@@H](NS(=O)(=O)c3ccc(Cl)cc3)CO[C@H]12	1	7	391829	343	-4015	Insoluvel
ZINC04222789	CO[C@@H]1CO[C@@H]2[C@@H](NC(=S)Nc3ccc(Cl)cc3)CO[C@H]12	2	4	328821	1808	-5034	Insoluvel
ZINC04222792	O=C(Nc1ccccc1)O[C@@H]1CO[C@@H]2[C@@H](NC(=O)c3ccc(C(F)(F)F)cc3)CO[C@H]12	2	5	436386	3219	-4758	Insoluvel
ZINC04222810	CC(=O)c1cccc(NC(=O)N[C@H]2CO[C@@H]3[C@H](OC(=O)Nc4ccccc4)CO[C@H]23)c1	3	6	425441	2794	-4347	Insoluvel
ZINC04222811	O=C(Nc1cccc(C(F)(F)F)c1)N[C@H]1CO[C@@H]2[C@H](OC(=O)Nc3ccccc3)CO[C@H]12	3	5	451401	3.61	-5045	Insoluvel
ZINC04222812	O=C(Nc1cccc2ccccc12)N[C@H]1CO[C@@H]2[C@H](OC(=O)Nc3ccccc3)CO[C@H]12	3	5	433464	3745	-5227	Insoluvel
ZINC04222813	CCOC(=O)c1cccc(NC(=O)N[C@H]2CO[C@@H]3[C@H](OC(=O)Nc4ccccc4)CO[C@H]23)c1	3	7	455467	2768	-4359	Insoluvel
ZINC04222815	O=C(Nc1ccc(Cl)cc1)N[C@H]1CO[C@@H]2[C@H](OC(=O)Nc3ccccc3)CO[C@H]12	3	5	417849	3245	-4932	Insoluvel
ZINC04222819	CC(=O)c1ccc(NC(=O)N[C@H]2CO[C@@H]3[C@H](OC(=O)Nc4ccccc4)CO[C@H]23)cc1	3	6	425441	2794	-4345	Insoluvel
ZINC04222821	Cc1ccc(S(=O)(=O)N[C@H]2CO[C@@H]3[C@H](OC(=O)Nc4ccccc4)CO[C@H]23)cc1	2	6	418471	2057	-4582	Insoluvel
ZINC04222822	CC(=O)Nc1ccc(S(=O)(=O)N[C@H]2CO[C@@H]3[C@H](OC(=O)Nc4ccccc4)CO[C@H]23)cc1	3	7	461496	1707	-4822	Insoluvel
ZINC04222823	O=C(Nc1ccccc1)O[C@@H]1CO[C@@H]2[C@@H](NS(=O)(=O)c3ccc4ccccc4c3)CO[C@H]12	2	6	454504	2902	-5542	Insoluvel
ZINC04222824	O=C(Nc1ccccc1)O[C@@H]1CO[C@@H]2[C@@H](NS(=O)(=O)c3cccc4cccnc34)CO[C@H]12	2	7	455492	2297	-5186	Insoluvel
ZINC04222825	O=C(Nc1ccccc1)O[C@@H]1CO[C@@H]2[C@@H](NS(=O)(=O)c3cccs3)CO[C@H]12	2	7	410473	1.81	-4156	Insoluvel
ZINC04222826	O=C(Nc1ccccc1)O[C@@H]1CO[C@@H]2[C@@H](NS(=O)(=O)Cc3ccccc3)CO[C@H]12	2	6	418471	1889	-4321	Insoluvel
ZINC04222827	O=C(Nc1ccccc1)O[C@@H]1CO[C@@H]2[C@@H](NS(=O)(=O)c3ccc(Cl)cc3)CO[C@H]12	2	6	438889	2402	-5455	Insoluvel
ZINC04222829	O=C(Nc1ccccc1)O[C@@H]1CO[C@@H]2[C@@H](NC(=S)Nc3ccc(F)cc3)CO[C@H]12	3	5	417462	2896	-6401	Insoluvel
ZINC04222838	O=C(NC1CCCCC1)O[C@@H]1CO[C@@H]2[C@@H](NS(=O)(=O)c3cccc4cccnc34)CO[C@H]12	2	7	461.54	2107	-4329	Insoluvel
ZINC04222841	O=C(NC1CCCCC1)O[C@@H]1CO[C@@H]2[C@@H](NS(=O)(=O)c3ccc(Cl)cc3)CO[C@H]12	2	6	444937	2212	-4890	Insoluvel
ZINC04222842	O=C(NC1CCCCC1)O[C@@H]1CO[C@@H]2[C@@H](NC(=S)Nc3ccc(F)cc3)CO[C@H]12	3	5	423.51	2706	-5517	Insoluvel
ZINC04222845	COc1cc(NC(=O)O[C@@H]2CO[C@@H]3[C@@H](NC(=O)c4ccc(C(F)(F)F)cc4)CO[C@H]23)cc(OC)c1	2	7	496438	3236	-4804	Insoluvel
ZINC04222847	COc1cc(NC(=O)O[C@@H]2CO[C@@H]3[C@@H](NC(=O)c4cccs4)CO[C@H]23)cc(OC)c1	2	8	434.47	2279	-4012	Insoluvel
ZINC04222851	CC(=O)c1cccc(NC(=O)O[C@@H]2CO[C@@H]3[C@@H](NC(=O)Nc4ccccc4)CO[C@H]23)c1	3	6	425441	2794	-4347	Insoluvel
ZINC04222852	CC(=O)c1cccc(NC(=O)O[C@@H]2CO[C@@H]3[C@@H](NC(=O)Nc4cccc5ccccc45)CO[C@H]23)c1	3	6	475501	3947	-5605	Insoluvel
ZINC04222853	CC(=O)c1cccc(NC(=O)O[C@@H]2CO[C@@H]3[C@@H](NC(=O)Nc4ccc(C(C)(C)C)cc4)CO[C@H]23)c1	3	6	481549	4092	-5231	Insoluvel
ZINC04222855	COc1ccc(NC(=O)N[C@H]2CO[C@@H]3[C@H](OC(=O)Nc4cccc(C(C)=O)c4)CO[C@H]23)cc1	3	7	455467	2803	-4425	Insoluvel
ZINC04222856	CC(=O)c1ccc(NC(=O)N[C@H]2CO[C@@H]3[C@H](OC(=O)Nc4cccc(C(C)=O)c4)CO[C@H]23)cc1	3	7	467478	2997	-4792	Insoluvel
ZINC04222859	CC(=O)c1cccc(NC(=O)O[C@@H]2CO[C@@H]3[C@@H](NS(=O)(=O)c4ccc5ccccc5c4)CO[C@H]23)c1	2	7	496541	3104	-5867	Insoluvel
ZINC04222860	CC(=O)c1cccc(NC(=O)O[C@@H]2CO[C@@H]3[C@@H](NS(=O)(=O)c4cccc5cccnc45)CO[C@H]23)c1	2	8	497529	2499	-5540	Insoluvel
ZINC04222861	O=C(Nc1cccc(C(F)(F)F)c1)O[C@@H]1CO[C@@H]2[C@@H](NC(=O)c3ccccc3)CO[C@H]12	2	5	436386	3219	-4761	Insoluvel
ZINC04222862	COc1ccc(C(=O)N[C@H]2CO[C@@H]3[C@H](OC(=O)Nc4cccc(C(F)(F)F)c4)CO[C@H]23)cc1	2	6	466412	3227	-4782	Insoluvel
ZINC04222864	O=C(Nc1cccc(C(F)(F)F)c1)O[C@@H]1CO[C@@H]2[C@@H](NC(=O)c3ccco3)CO[C@H]12	2	6	426347	2812	-4085	Insoluvel
ZINC04222865	O=C(Nc1cccc(C(F)(F)F)c1)O[C@@H]1CO[C@@H]2[C@@H](NC(=O)c3cccs3)CO[C@H]12	2	6	442415	3.28	-5100	Insoluvel
ZINC04222868	O=C(Nc1cccc(C(F)(F)F)c1)O[C@@H]1CO[C@@H]2[C@@H](NC(=O)C3CCCCC3)CO[C@H]12	2	5	442434	3485	-4594	Insoluvel
ZINC04222874	O=C(Nc1cccc(C(F)(F)F)c1)O[C@@H]1CO[C@@H]2[C@@H](NC(=O)C3CCC3)CO[C@H]12	2	5	414.38	2705	-4106	Insoluvel
ZINC04222876	O=C(NC1CCCCC1)N[C@H]1CO[C@@H]2[C@H](OC(=O)Nc3cccc(C(F)(F)F)c3)CO[C@H]12	3	5	457449	3421	-4477	Insoluvel
ZINC04222879	CC(C)c1ccc(NC(=O)N[C@H]2CO[C@@H]3[C@H](OC(=O)Nc4cccc(C(F)(F)F)c4)CO[C@H]23)cc1	3	5	493482	4734	-5692	Insoluvel
ZINC04222880	N#Cc1cccc(NC(=O)N[C@H]2CO[C@@H]3[C@H](OC(=O)Nc4cccc(C(F)(F)F)c4)CO[C@H]23)c1	3	6	476411	3482	-6034	Insoluvel
ZINC04222883	CC(=O)c1ccc(NC(=O)N[C@H]2CO[C@@H]3[C@H](OC(=O)Nc4cccc(C(F)(F)F)c4)CO[C@H]23)cc1	3	6	493438	3813	-5451	Insoluvel
ZINC04222884	O=C(NCc1ccccc1)N[C@H]1CO[C@@H]2[C@H](OC(=O)Nc3cccc(C(F)(F)F)c3)CO[C@H]12	3	5	465428	3288	-4683	Insoluvel
ZINC04222889	N#Cc1ccccc1S(=O)(=O)N[C@H]1CO[C@@H]2[C@H](OC(=O)Nc3cccc(C(F)(F)F)c3)CO[C@H]12	2	7	497451	2639	-5882	Insoluvel
ZINC04222890	O=C(Nc1cccc(C(F)(F)F)c1)O[C@@H]1CO[C@@H]2[C@@H](NS(=O)(=O)c3cccs3)CO[C@H]12	2	7	478.47	2829	-5359	Insoluvel
ZINC04235380	CCCS(=O)(=O)N[C@H]1CO[C@@H]2[C@H](OC(=O)Nc3cccc(C(F)(F)F)c3)CO[C@H]12	2	6	438424	2118	-4308	Insoluvel
ZINC04235383	O=C(Nc1cccc(C(F)(F)F)c1)O[C@@H]1CO[C@@H]2[C@@H](NC(=S)NC3CCCCC3)CO[C@H]12	3	5	473517	3586	-6138	Insoluvel
ZINC04235385	O=C(Nc1cccc2ccccc12)O[C@@H]1CO[C@@H]2[C@@H](NC(=O)c3ccccc3)CO[C@H]12	2	5	418449	3353	-4925	Insoluvel
ZINC04235387	COc1ccc(C(=O)N[C@H]2CO[C@@H]3[C@H](OC(=O)Nc4cccc5ccccc45)CO[C@H]23)cc1	2	6	448475	3362	-4911	Insoluvel
ZINC04235390	O=C(Nc1cccc2ccccc12)O[C@@H]1CO[C@@H]2[C@@H](NC(=O)c3ccc(C(F)(F)F)cc3)CO[C@H]12	2	5	486446	4372	-5899	Insoluvel
ZINC04235394	O=C(Nc1cccc2ccccc12)O[C@@H]1CO[C@@H]2[C@@H](NC(=O)c3cccs3)CO[C@H]12	2	6	424478	3415	-5163	Insoluvel
ZINC04235396	O=C(COc1ccccc1)N[C@H]1CO[C@@H]2[C@H](OC(=O)Nc3cccc4ccccc34)CO[C@H]12	2	6	448475	3118	-4767	Insoluvel
ZINC04235401	O=C(Nc1cccc2ccccc12)O[C@@H]1CO[C@@H]2[C@@H](NC(=O)C3CCCCC3)CO[C@H]12	2	5	424497	3.62	-4710	Insoluvel
ZINC04235403	O=C(Nc1cccc2ccccc12)O[C@@H]1CO[C@@H]2[C@@H](NC(=O)C3CC3)CO[C@H]12	2	5	382416	2449	-4015	Insoluvel
ZINC04235408	O=C(Nc1cccc2ccccc12)O[C@@H]1CO[C@@H]2[C@@H](NC(=O)c3ccc4c(c3)OCO4)CO[C@H]12	2	7	462458	3082	-5060	Insoluvel
ZINC04235412	Cc1ccc(C(=O)N[C@H]2CO[C@@H]3[C@H](OC(=O)Nc4cccc5ccccc45)CO[C@H]23)cc1	2	5	432476	3662	-5164	Insoluvel
ZINC04235413	O=C(Nc1cccc2ccccc12)O[C@@H]1CO[C@@H]2[C@@H](NC(=O)C3CCC3)CO[C@H]12	2	5	396443	2839	-4238	Insoluvel
ZINC04235416	O=C(NC1CCCCC1)N[C@H]1CO[C@@H]2[C@H](OC(=O)Nc3cccc4ccccc34)CO[C@H]12	3	5	439512	3555	-4602	Insoluvel
ZINC04235426	CC(=O)c1ccc(NC(=O)N[C@H]2CO[C@@H]3[C@H](OC(=O)Nc4cccc5ccccc45)CO[C@H]23)cc1	3	6	475501	3947	-5605	Insoluvel
ZINC04235429	O=C(NCc1ccccc1)N[C@H]1CO[C@@H]2[C@H](OC(=O)Nc3cccc4ccccc34)CO[C@H]12	3	5	447491	3423	-4829	Insoluvel
ZINC04235441	N#Cc1ccccc1S(=O)(=O)N[C@H]1CO[C@@H]2[C@H](OC(=O)Nc3cccc4ccccc34)CO[C@H]12	2	7	479514	2773	-5895	Insoluvel
ZINC04235444	O=C(Nc1cccc2ccccc12)O[C@@H]1CO[C@@H]2[C@@H](NS(=O)(=O)c3cccs3)CO[C@H]12	2	7	460533	2963	-5375	Insoluvel
ZINC04235446	O=C(Nc1cccc2ccccc12)O[C@@H]1CO[C@@H]2[C@@H](NS(=O)(=O)Cc3ccccc3)CO[C@H]12	2	6	468531	3043	-5489	Insoluvel
ZINC04235449	O=C(Nc1cccc2ccccc12)O[C@@H]1CO[C@@H]2[C@@H](NS(=O)(=O)c3ccc(Cl)cc3)CO[C@H]12	2	6	488949	3555	-6436	Insoluvel
ZINC04235451	CS(=O)(=O)N[C@H]1CO[C@@H]2[C@H](OC(=O)Nc3cccc4ccccc34)CO[C@H]12	2	6	392433	1472	-4018	Insoluvel
ZINC04235453	CCCS(=O)(=O)N[C@H]1CO[C@@H]2[C@H](OC(=O)Nc3cccc4ccccc34)CO[C@H]12	2	6	420487	2252	-4266	Insoluvel
ZINC04235455	O=C(Nc1cccc2ccccc12)O[C@@H]1CO[C@@H]2[C@@H](NC(=S)Nc3ccc(Cl)cc3)CO[C@H]12	3	5	483977	4563	-7423	Insoluvel
ZINC04235457	O=C(Nc1cccc2ccccc12)O[C@@H]1CO[C@@H]2[C@@H](NC(=S)NC3CCCCC3)CO[C@H]12	3	5	455.58	3.72	-6152	Insoluvel
ZINC04235459	CCOC(=O)c1cccc(NC(=O)O[C@@H]2CO[C@@H]3[C@@H](NC(=O)c4ccccc4)CO[C@H]23)c1	2	7	440452	2377	-4091	Insoluvel
ZINC04235464	O=C(Nc1ccc(Oc2ccccc2)cc1)O[C@@H]1CO[C@@H]2[C@@H](NC(=O)c3ccccc3)CO[C@H]12	2	6	460486	3992	-5346	Insoluvel
ZINC04235467	COc1ccc(C(=O)N[C@H]2CO[C@@H]3[C@H](OC(=O)Nc4ccc(Oc5ccccc5)cc4)CO[C@H]23)cc1	2	7	490512	4001	-5315	Insoluvel
ZINC04235472	O=C(Nc1ccc(Oc2ccccc2)cc1)O[C@@H]1CO[C@@H]2[C@@H](NC(=O)c3ccco3)CO[C@H]12	2	7	450447	3585	-4668	Insoluvel
ZINC04235474	O=C(Nc1ccc(Oc2ccccc2)cc1)O[C@@H]1CO[C@@H]2[C@@H](NC(=O)c3cccs3)CO[C@H]12	2	7	466515	4054	-5630	Insoluvel
ZINC04235490	O=C(Nc1ccc(Oc2ccccc2)cc1)O[C@@H]1CO[C@@H]2[C@@H](NC(=O)C3CCCCC3)CO[C@H]12	2	6	466534	4259	-5117	Insoluvel
ZINC04235494	O=C(Nc1ccc(Oc2ccccc2)cc1)O[C@@H]1CO[C@@H]2[C@@H](NC(=O)C3CC3)CO[C@H]12	2	6	424453	3088	-4456	Insoluvel
ZINC04235506	Cc1ccc(C(=O)N[C@H]2CO[C@@H]3[C@H](OC(=O)Nc4ccc(Oc5ccccc5)cc4)CO[C@H]23)cc1	2	6	474513	4301	-5573	Insoluvel
ZINC04235509	O=C(Nc1ccc(Oc2ccccc2)cc1)O[C@@H]1CO[C@@H]2[C@@H](NC(=O)C3CCC3)CO[C@H]12	2	6	438.48	3479	-4671	Insoluvel
ZINC04235510	O=C(Nc1ccccc1)N[C@H]1CO[C@@H]2[C@H](OC(=O)Nc3ccc(Oc4ccccc4)cc3)CO[C@H]12	3	6	475501	4384	-5624	Insoluvel
ZINC04235513	O=C(NC1CCCCC1)N[C@H]1CO[C@@H]2[C@H](OC(=O)Nc3ccc(Oc4ccccc4)cc3)CO[C@H]12	3	6	481549	4194	-4975	Insoluvel
ZINC04235532	O=C(NCc1ccccc1)N[C@H]1CO[C@@H]2[C@H](OC(=O)Nc3ccc(Oc4ccccc4)cc3)CO[C@H]12	3	6	489528	4062	-5215	Insoluvel
ZINC04235577	COc1ccc(NC(=O)O[C@@H]2CO[C@@H]3[C@@H](NC(=O)c4ccc(C(F)(F)F)cc4)CO[C@H]23)cc1	2	6	466412	3227	-4779	Insoluvel
ZINC04235603	COc1ccc(NC(=O)O[C@@H]2CO[C@@H]3[C@@H](NC(=O)Nc4cccc(C(F)(F)F)c4)CO[C@H]23)cc1	3	6	481427	3619	-5088	Insoluvel
ZINC04235605	COc1ccc(NC(=O)O[C@@H]2CO[C@@H]3[C@@H](NC(=O)Nc4ccc(C(C)C)cc4)CO[C@H]23)cc1	3	6	455511	3724	-4656	Insoluvel
ZINC04235607	COc1ccc(NC(=O)O[C@@H]2CO[C@@H]3[C@@H](NC(=O)Nc4cccc(C#N)c4)CO[C@H]23)cc1	3	7	438.44	2472	-4929	Insoluvel
ZINC04235611	COc1ccc(NC(=O)N[C@H]2CO[C@@H]3[C@H](OC(=O)Nc4ccc(OC)cc4)CO[C@H]23)cc1	3	7	443456	2609	-4038	Insoluvel
ZINC04235614	COc1ccc(NC(=O)O[C@@H]2CO[C@@H]3[C@@H](NC(=O)Nc4ccc(C(C)=O)cc4)CO[C@H]23)cc1	3	7	455467	2803	-4423	Insoluvel
ZINC04235626	COc1ccc(NC(=O)O[C@@H]2CO[C@@H]3[C@@H](NS(=O)(=O)c4ccc5ccccc5c4)CO[C@H]23)cc1	2	7	484.53	2.91	-5761	Insoluvel
ZINC04235628	COc1ccc(NC(=O)O[C@@H]2CO[C@@H]3[C@@H](NS(=O)(=O)c4cccc5cccnc45)CO[C@H]23)cc1	2	8	485518	2305	-5431	Insoluvel
ZINC04235630	COc1ccc(NC(=O)O[C@@H]2CO[C@@H]3[C@@H](NS(=O)(=O)c4ccccc4C#N)CO[C@H]23)cc1	2	8	459.48	1629	-4979	Insoluvel
ZINC04235632	COc1ccc(NC(=O)O[C@@H]2CO[C@@H]3[C@@H](NS(=O)(=O)c4cccs4)CO[C@H]23)cc1	2	8	440499	1818	-4460	Insoluvel
ZINC04235635	COc1ccc(NC(=O)O[C@@H]2CO[C@@H]3[C@@H](NS(=O)(=O)Cc4ccccc4)CO[C@H]23)cc1	2	7	448497	1898	-4578	Insoluvel
ZINC04235640	COc1ccc(NC(=O)O[C@@H]2CO[C@@H]3[C@@H](NS(=O)(=O)c4ccc(Cl)cc4)CO[C@H]23)cc1	2	7	468915	2.41	-5782	Insoluvel
ZINC04235647	COc1ccc(NC(=O)O[C@@H]2CO[C@@H]3[C@@H](NC(=S)Nc4ccc(Cl)cc4)CO[C@H]23)cc1	3	6	463943	3419	-7065	Insoluvel
ZINC04235654	CC(C)c1ccc(NC(=O)O[C@@H]2CO[C@@H]3[C@@H](NC(=O)c4ccccc4)CO[C@H]23)cc1	2	5	410.47	3323	-4352	Insoluvel
ZINC04235657	COc1ccc(C(=O)N[C@H]2CO[C@@H]3[C@H](OC(=O)Nc4ccc(C(C)C)cc4)CO[C@H]23)cc1	2	6	440496	3332	-4382	Insoluvel
ZINC04235661	CC(C)c1ccc(NC(=O)O[C@@H]2CO[C@@H]3[C@@H](NC(=O)c4ccc(C(F)(F)F)cc4)CO[C@H]23)cc1	2	5	478467	4342	-5392	Insoluvel
ZINC04235668	CC(C)c1ccc(NC(=O)O[C@@H]2CO[C@@H]3[C@@H](NC(=O)c4cccs4)CO[C@H]23)cc1	2	6	416499	3385	-4397	Insoluvel
ZINC04235680	Cc1ccc(C(=O)N[C@H]2CO[C@@H]3[C@H](OC(=O)Nc4ccc(C(C)C)cc4)CO[C@H]23)cc1	2	5	424497	3632	-4658	Insoluvel
ZINC04235689	CC(C)c1ccc(NC(=O)O[C@@H]2CO[C@@H]3[C@@H](NC(=O)Nc4ccccc4)CO[C@H]23)cc1	3	5	425485	3715	-4602	Insoluvel
ZINC04235691	CC(C)c1ccc(NC(=O)O[C@@H]2CO[C@@H]3[C@@H](NC(=O)Nc4cccc(C(F)(F)F)c4)CO[C@H]23)cc1	3	5	493482	4734	-5692	Insoluvel
ZINC04235698	CC(C)c1ccc(NC(=O)O[C@@H]2CO[C@@H]3[C@@H](NC(=O)Nc4cccc(C#N)c4)CO[C@H]23)cc1	3	6	450495	3587	-5371	Insoluvel
ZINC04235702	COc1ccc(NC(=O)N[C@H]2CO[C@@H]3[C@H](OC(=O)Nc4ccc(C(C)C)cc4)CO[C@H]23)cc1	3	6	455511	3724	-4656	Insoluvel
ZINC04235705	CC(=O)c1ccc(NC(=O)N[C@H]2CO[C@@H]3[C@H](OC(=O)Nc4ccc(C(C)C)cc4)CO[C@H]23)cc1	3	6	467522	3918	-5042	Insoluvel
ZINC04235707	CC(C)c1ccc(NC(=O)O[C@@H]2CO[C@@H]3[C@@H](NC(=O)NCc4ccccc4)CO[C@H]23)cc1	3	5	439512	3393	-4274	Insoluvel
ZINC04235721	CC(C)c1ccc(NC(=O)O[C@@H]2CO[C@@H]3[C@@H](NS(=O)(=O)c4ccccc4C#N)CO[C@H]23)cc1	2	7	471535	2743	-5095	Insoluvel
ZINC04235723	CC(C)c1ccc(NC(=O)O[C@@H]2CO[C@@H]3[C@@H](NS(=O)(=O)c4cccs4)CO[C@H]23)cc1	2	7	452554	2933	-4633	Insoluvel
ZINC04235725	CC(C)c1ccc(NC(=O)O[C@@H]2CO[C@@H]3[C@@H](NS(=O)(=O)c4ccc(Cl)cc4)CO[C@H]23)cc1	2	6	480.97	3525	-5971	Insoluvel
ZINC04235729	CC(C)c1ccc(NC(=O)O[C@@H]2CO[C@@H]3[C@@H](NC(=S)Nc4ccc(Cl)cc4)CO[C@H]23)cc1	3	5	475998	4533	-7128	Insoluvel
ZINC04235793	CCNC(=O)O[C@@H]1CO[C@@H]2[C@@H](NC(=S)Nc3ccc(Cl)cc3)CO[C@H]12	3	5	385873	1907	-5610	Insoluvel
ZINC04235795	CC(=O)c1ccc(NC(=O)O[C@@H]2CO[C@@H]3[C@@H](NC(=O)c4ccccc4)CO[C@H]23)cc1	2	6	410426	2403	-4083	Insoluvel
ZINC04235797	COc1ccc(C(=O)N[C@H]2CO[C@@H]3[C@H](OC(=O)Nc4ccc(C(C)=O)cc4)CO[C@H]23)cc1	2	7	440452	2411	-4144	Insoluvel
ZINC04235800	CC(=O)c1ccc(NC(=O)O[C@@H]2CO[C@@H]3[C@@H](NC(=O)c4ccc(C(F)(F)F)cc4)CO[C@H]23)cc1	2	6	478423	3421	-5145	Insoluvel
ZINC04235804	CC(=O)c1ccc(NC(=O)O[C@@H]2CO[C@@H]3[C@@H](NC(=O)c4cccs4)CO[C@H]23)cc1	2	7	416455	2464	-4225	Insoluvel
ZINC04235813	CC(=O)c1ccc(NC(=O)O[C@@H]2CO[C@@H]3[C@@H](NC(=O)c4ccc5c(c4)OCO5)CO[C@H]23)cc1	2	8	454435	2131	-4303	Insoluvel
ZINC04235815	CC(=O)c1ccc(NC(=O)O[C@@H]2CO[C@@H]3[C@@H](NC(=O)c4ccc(C)cc4)CO[C@H]23)cc1	2	6	424453	2711	-4368	Insoluvel
ZINC04235818	CC(=O)c1ccc(NC(=O)O[C@@H]2CO[C@@H]3[C@@H](NC(=O)Nc4ccccc4)CO[C@H]23)cc1	3	6	425441	2794	-4345	Insoluvel
ZINC04235821	CC(=O)c1ccc(NC(=O)O[C@@H]2CO[C@@H]3[C@@H](NC(=O)Nc4ccc(C(C)C)cc4)CO[C@H]23)cc1	3	6	467522	3918	-5042	Insoluvel
ZINC04235822	CC(=O)c1ccc(NC(=O)O[C@@H]2CO[C@@H]3[C@@H](NC(=O)Nc4cccc(C#N)c4)CO[C@H]23)cc1	3	7	450451	2666	-5204	Insoluvel
ZINC04235824	COc1ccc(NC(=O)N[C@H]2CO[C@@H]3[C@H](OC(=O)Nc4ccc(C(C)=O)cc4)CO[C@H]23)cc1	3	7	455467	2803	-4423	Insoluvel
ZINC04235826	CC(=O)c1ccc(NC(=O)O[C@@H]2CO[C@@H]3[C@@H](NC(=O)NCc4ccccc4)CO[C@H]23)cc1	3	6	439468	2472	-4028	Insoluvel
ZINC04235829	CC(=O)c1ccc(NC(=O)O[C@@H]2CO[C@@H]3[C@@H](NS(=O)(=O)c4ccc5ccccc5c4)CO[C@H]23)cc1	2	7	496541	3104	-5868	Insoluvel
ZINC04235830	CC(=O)c1ccc(NC(=O)O[C@@H]2CO[C@@H]3[C@@H](NS(=O)(=O)c4ccccc4C#N)CO[C@H]23)cc1	2	8	471491	1823	-5090	Insoluvel
ZINC04235831	CC(=O)c1ccc(NC(=O)O[C@@H]2CO[C@@H]3[C@@H](NS(=O)(=O)c4cccs4)CO[C@H]23)cc1	2	8	452.51	2013	-4560	Insoluvel
ZINC04235832	CC(=O)c1ccc(NC(=O)O[C@@H]2CO[C@@H]3[C@@H](NS(=O)(=O)Cc4ccccc4)CO[C@H]23)cc1	2	7	460508	2092	-4713	Insoluvel
ZINC04235833	CC(=O)c1ccc(NC(=O)O[C@@H]2CO[C@@H]3[C@@H](NS(=O)(=O)c4ccc(Cl)cc4)CO[C@H]23)cc1	2	7	480926	2604	-5849	Insoluvel
ZINC04235836	CC(=O)c1ccc(NC(=O)O[C@@H]2CO[C@@H]3[C@@H](NC(=S)Nc4ccc(Cl)cc4)CO[C@H]23)cc1	3	6	475954	3613	-7143	Insoluvel
ZINC04235842	CC(C)(C)CC(=O)N1CCN2C(=O)c3cc(-c4ccccc4)ccc3NC(=O)[C@H]2C1	1	3	405498	3395	-4822	Insoluvel
ZINC04235843	COc1ccc(-c2ccc3c(c2)C(=O)N2CCN(C(=O)CC(C)(C)C)C[C@@H]2C(=O)N3)cc1	1	4	435524	3404	-4919	Insoluvel
ZINC04235844	CSc1ccc(-c2ccc3c(c2)C(=O)N2CCN(C(=O)CC(C)(C)C)C[C@@H]2C(=O)N3)cc1	1	4	451592	4117	-5427	Insoluvel
ZINC04235846	CC(C)(C)CC(=O)N1CCN2C(=O)c3cc(-c4ccc5c(c4)OCO5)ccc3NC(=O)[C@H]2C1	1	5	449507	3124	-4921	Insoluvel
ZINC04235848	CC(C)(C)CC(=O)N1CCN2C(=O)c3cc(-c4ccco4)ccc3NC(=O)[C@H]2C1	1	4	395459	2988	-4053	Insoluvel
ZINC04235849	CC(C)(C)CC(=O)N1CCN2C(=O)c3cc(-c4ccc(Cl)cc4)ccc3NC(=O)[C@H]2C1	1	3	439943	4048	-5674	Insoluvel
ZINC04235850	CC(C)(C)CC(=O)N1CCN2C(=O)c3cc(Br)ccc3NC(=O)[C@H]2C1	1	3	408296	2.49	-4037	Insoluvel
ZINC04235851	CC(C)(C)CC(=O)N1CCN2C(=O)c3cc(-c4ccccc4F)ccc3NC(=O)[C@H]2C1	1	3	423488	3534	-5166	Insoluvel
ZINC04235852	CC(C)(C)CC(=O)N1CCN2C(=O)c3cc(-c4cccc(C(F)(F)F)c4)ccc3NC(=O)[C@H]2C1	1	3	473495	4414	-5801	Insoluvel
ZINC04235853	CC(C)(C)CC(=O)N1CCN2C(=O)c3cc(-c4ccsc4)ccc3NC(=O)[C@H]2C1	1	4	411527	3456	-4850	Insoluvel
ZINC04235854	CC(C)(C)CC(=O)N1CCN2C(=O)c3ccc(Cl)cc3NC(=O)[C@H]2C1	1	3	363845	2381	-4040	Insoluvel
ZINC04235864	COc1ccc(Cl)cc1-c1ccc2c(c1)C(=O)N1CCN(C(=O)C3CC3)C[C@@H]1C(=O)N2	1	4	439899	3031	-5658	Insoluvel
ZINC04235865	O=C1Nc2ccc(-c3cccc(C(F)(F)F)c3)cc2C(=O)N2CCN(C(=O)C3CC3)C[C@H]12	1	3	443425	3388	-5686	Insoluvel
ZINC04235875	NC(=O)C(=O)N1CCN2C(=O)c3cc(-c4ccsc4)ccc3NC(=O)[C@H]2C1	2	5	384417	506	-4006	Insoluvel
ZINC04235876	O=C1Nc2ccc(-c3ccccc3)cc2C(=O)N2CCN(C(=O)C3CCCCC3)C[C@H]12	1	3	417509	3539	-5350	Insoluvel
ZINC04235877	COc1ccc(-c2ccc3c(c2)C(=O)N2CCN(C(=O)C4CCCCC4)C[C@@H]2C(=O)N3)cc1	1	4	447535	3548	-5427	Insoluvel
ZINC04235880	O=C1Nc2ccc(-c3ccc4c(c3)OCO4)cc2C(=O)N2CCN(C(=O)C3CCCCC3)C[C@H]12	1	5	461518	3268	-5452	Insoluvel
ZINC04235882	O=C1Nc2ccc(-c3ccc(Cl)cc3)cc2C(=O)N2CCN(C(=O)C3CCCCC3)C[C@H]12	1	3	451954	4192	-6140	Insoluvel
ZINC04235883	O=C1Nc2ccc(Br)cc2C(=O)N2CCN(C(=O)C3CCCCC3)C[C@H]12	1	3	420307	2635	-4485	Insoluvel
ZINC04235884	O=C1Nc2ccc(-c3ccccc3F)cc2C(=O)N2CCN(C(=O)C3CCCCC3)C[C@H]12	1	3	435499	3678	-5687	Insoluvel
ZINC04235885	COc1ccc(Cl)cc1-c1ccc2c(c1)C(=O)N1CCN(C(=O)C3CCCCC3)C[C@@H]1C(=O)N2	1	4	481.98	4201	-6251	Insoluvel
ZINC04235886	O=C1Nc2ccc(-c3ccsc3)cc2C(=O)N2CCN(C(=O)C3CCCCC3)C[C@H]12	1	4	423538	3601	-5386	Insoluvel
ZINC04235887	O=C1Nc2cc(Cl)ccc2C(=O)N2CCN(C(=O)C3CCCCC3)C[C@H]12	1	3	375856	2525	-4530	Insoluvel
ZINC04235890	COCC(=O)N1CCN2C(=O)c3cc(-c4ccc(SC)cc4)ccc3NC(=O)[C@H]2C1	1	5	425.51	2327	-4356	Insoluvel
ZINC04235897	COCC(=O)N1CCN2C(=O)c3cc(-c4cccc(C(F)(F)F)c4)ccc3NC(=O)[C@H]2C1	1	4	447413	2624	-4716	Insoluvel
ZINC04235900	O=C1Nc2ccc(-c3ccccc3)cc2C(=O)N2CCN(C(=O)c3cccs3)C[C@H]12	1	4	417.49	3334	-5839	Insoluvel
ZINC04235903	O=C1Nc2ccc(-c3ccc4c(c3)OCO4)cc2C(=O)N2CCN(C(=O)c3cccs3)C[C@H]12	1	6	461499	3063	-6096	Insoluvel
ZINC04235905	O=C1Nc2ccc(Br)cc2C(=O)N2CCN(C(=O)c3cccs3)C[C@H]12	1	4	420288	2429	-5005	Insoluvel
ZINC04235906	O=C1Nc2ccc(-c3ccccc3F)cc2C(=O)N2CCN(C(=O)c3cccs3)C[C@H]12	1	4	435.48	3473	-6251	Insoluvel
ZINC04235907	COc1ccc(Cl)cc1-c1ccc2c(c1)C(=O)N1CCN(C(=O)c3cccs3)C[C@@H]1C(=O)N2	1	5	481961	3996	-6893	Insoluvel
ZINC04235908	O=C1Nc2ccc(-c3cccc(C(F)(F)F)c3)cc2C(=O)N2CCN(C(=O)c3cccs3)C[C@H]12	1	4	485487	4353	-6804	Insoluvel
ZINC04235909	O=C1Nc2ccc(-c3ccc4c(c3)OCO4)cc2C(=O)N2CCN(C(=O)c3ccccc3)C[C@H]12	1	5	455.47	3001	-5865	Insoluvel
ZINC04235911	O=C1Nc2ccc(-c3ccc(Cl)cc3)cc2C(=O)N2CCN(C(=O)c3ccccc3)C[C@H]12	1	3	445906	3926	-6345	Insoluvel
ZINC04235912	O=C1Nc2ccc(Br)cc2C(=O)N2CCN(C(=O)c3ccccc3)C[C@H]12	1	3	414259	2368	-4752	Insoluvel
ZINC04235913	O=C1Nc2ccc(-c3ccccc3F)cc2C(=O)N2CCN(C(=O)c3ccccc3)C[C@H]12	1	3	429451	3412	-6057	Insoluvel
ZINC04235914	O=C1Nc2ccc(-c3cccc(C(F)(F)F)c3)cc2C(=O)N2CCN(C(=O)c3ccccc3)C[C@H]12	1	3	479458	4291	-6557	Insoluvel
ZINC04235915	O=C1Nc2cc(Cl)ccc2C(=O)N2CCN(C(=O)c3ccccc3)C[C@H]12	1	3	369808	2259	-4779	Insoluvel
ZINC04235916	O=C1Nc2ccc(-c3ccccc3)cc2C(=O)N2CCN(C(=O)c3cccc(F)c3)C[C@H]12	1	3	429451	3412	-6111	Insoluvel
ZINC04235917	COc1ccc(-c2ccc3c(c2)C(=O)N2CCN(C(=O)c4cccc(F)c4)C[C@@H]2C(=O)N3)cc1	1	4	459477	3.42	-6101	Insoluvel
ZINC04235920	COc1ccc(-c2ccc3c(c2)C(=O)N2CCN(C(=O)c4cccc(F)c4)C[C@@H]2C(=O)N3)c(OC)c1	1	5	489503	3429	-6018	Insoluvel
ZINC04235921	O=C1Nc2ccc(-c3ccco3)cc2C(=O)N2CCN(C(=O)c3cccc(F)c3)C[C@H]12	1	4	419412	3005	-5407	Insoluvel
ZINC04235922	O=C1Nc2ccc(Br)cc2C(=O)N2CCN(C(=O)c3cccc(F)c3)C[C@H]12	1	3	432249	2507	-5215	Insoluvel
ZINC04235924	O=C1Nc2ccc(-c3cccc(C(F)(F)F)c3)cc2C(=O)N2CCN(C(=O)c3cccc(F)c3)C[C@H]12	1	3	497448	4.43	-6900	Insoluvel
ZINC04235925	O=C1Nc2ccc(-c3cccs3)cc2C(=O)N2CCN(C(=O)c3cccc(F)c3)C[C@H]12	1	4	435.48	3473	-6319	Insoluvel
ZINC04235927	COc1ccc(-c2ccc3c(c2)C(=O)N2CCN(C(=O)COc4ccccc4)C[C@@H]2C(=O)N3)cc1	1	5	471513	3046	-5563	Insoluvel
ZINC04235928	O=C1Nc2ccc(-c3ccc4c(c3)OCO4)cc2C(=O)N2CCN(C(=O)COc3ccccc3)C[C@H]12	1	6	485496	2766	-5654	Insoluvel
ZINC04235930	O=C1Nc2ccc(-c3ccc(Cl)cc3)cc2C(=O)N2CCN(C(=O)COc3ccccc3)C[C@H]12	1	4	475932	3691	-6378	Insoluvel
ZINC04235935	COc1ccc(-c2ccc3c(c2)C(=O)N2CCN(C(=O)c4cccnc4)C[C@@H]2C(=O)N3)cc1	1	5	442475	2676	-5096	Insoluvel
ZINC04235937	O=C1Nc2ccc(-c3ccc4c(c3)OCO4)cc2C(=O)N2CCN(C(=O)c3cccnc3)C[C@H]12	1	6	456458	2396	-5310	Insoluvel
ZINC04235938	COc1ccc(-c2ccc3c(c2)C(=O)N2CCN(C(=O)c4cccnc4)C[C@@H]2C(=O)N3)c(OC)c1	1	6	472501	2685	-5027	Insoluvel
ZINC04235939	O=C1Nc2ccc(-c3ccc(Cl)cc3)cc2C(=O)N2CCN(C(=O)c3cccnc3)C[C@H]12	1	4	446894	3321	-5872	Insoluvel
ZINC04235940	O=C1Nc2ccc(-c3ccccc3F)cc2C(=O)N2CCN(C(=O)c3cccnc3)C[C@H]12	1	4	430439	2807	-5483	Insoluvel
ZINC04235941	COc1ccc(Cl)cc1-c1ccc2c(c1)C(=O)N1CCN(C(=O)c3cccnc3)C[C@@H]1C(=O)N2	1	5	476.92	3.33	-5915	Insoluvel
ZINC04235942	O=C1Nc2ccc(-c3cccs3)cc2C(=O)N2CCN(C(=O)c3cccnc3)C[C@H]12	1	5	418478	2729	-5301	Insoluvel
ZINC04235966	O=C1Nc2ccc(-c3ccc4c(c3)OCO4)cc2C(=O)N2CCN(C(=O)C3CCNCC3)C[C@H]12	2	5	462506	1687	-4063	Insoluvel
ZINC04235970	O=C1Nc2ccc(-c3ccccc3F)cc2C(=O)N2CCN(C(=O)C3CCNCC3)C[C@H]12	2	3	436487	2097	-4224	Insoluvel
ZINC04235971	COc1ccc(Cl)cc1-c1ccc2c(c1)C(=O)N1CCN(C(=O)C3CCNCC3)C[C@@H]1C(=O)N2	2	4	482968	2.62	-4476	Insoluvel
ZINC04235972	O=C1Nc2ccc(-c3cccc(C(F)(F)F)c3)cc2C(=O)N2CCN(C(=O)C3CCNCC3)C[C@H]12	2	3	486494	2977	-4772	Insoluvel
ZINC04235981	COc1ccc(Cl)cc1-c1ccc2c(c1)C(=O)N1CCN(C(=O)CO)C[C@@H]1C(=O)N2	2	5	429.86	1613	-4079	Insoluvel
ZINC04235987	O=C1Nc2ccc(-c3ccccc3F)cc2C(=O)N2CCN(C(=O)[C@@H](O)c3ccccc3)C[C@H]12	2	4	459477	2831	-4927	Insoluvel
ZINC04235998	O=C1Nc2ccc(-c3ccccc3)cc2C(=O)N2CCN(C(=O)NC3CCCCC3)C[C@H]12	2	3	432524	3474	-5346	Insoluvel
ZINC04236001	O=C1Nc2ccc(-c3ccc4c(c3)OCO4)cc2C(=O)N2CCN(C(=O)NC3CCCCC3)C[C@H]12	2	5	476533	3203	-5496	Insoluvel
ZINC04236002	O=C1Nc2ccc(-c3ccco3)cc2C(=O)N2CCN(C(=O)NC3CCCCC3)C[C@H]12	2	4	422485	3067	-4569	Insoluvel
ZINC04236003	O=C1Nc2ccc(-c3ccc(Cl)cc3)cc2C(=O)N2CCN(C(=O)NC3CCCCC3)C[C@H]12	2	3	466969	4128	-5963	Insoluvel
ZINC04236005	O=C1Nc2ccc(-c3ccccc3F)cc2C(=O)N2CCN(C(=O)NC3CCCCC3)C[C@H]12	2	3	450514	3614	-5711	Insoluvel
ZINC04236020	O=C1Nc2ccc(-c3ccc4c(c3)OCO4)cc2C(=O)N2CCN(C(=O)C3CCCC3)C[C@@H]12	1	5	447491	2878	-5244	Insoluvel
ZINC04236022	COc1ccc(Cl)cc1-c1ccc2c(c1)C(=O)N1CCN(C(=O)C3CCCC3)C[C@H]1C(=O)N2	1	4	467953	3811	-6055	Insoluvel
ZINC04236026	O=C1Nc2ccc(-c3ccco3)cc2C(=O)N2CCN(C(=O)c3ccco3)C[C@@H]12	1	5	391383	2459	-4260	Insoluvel
ZINC04236028	O=C1Nc2ccc(-c3ccccc3F)cc2C(=O)N2CCN(C(=O)c3ccco3)C[C@@H]12	1	4	419412	3005	-5363	Insoluvel
ZINC04236029	COc1ccc(Cl)cc1-c1ccc2c(c1)C(=O)N1CCN(C(=O)c3ccco3)C[C@H]1C(=O)N2	1	5	465893	3528	-5868	Insoluvel
ZINC04236030	O=C1Nc2ccc(-c3cccc(C(F)(F)F)c3)cc2C(=O)N2CCN(C(=O)c3ccco3)C[C@@H]12	1	4	469419	3884	-5896	Insoluvel
ZINC04236036	O=C1Nc2ccc(-c3ccccc3F)cc2C(=O)N2CCN(C(=O)c3ccc(C(F)(F)F)cc3)C[C@@H]12	1	3	497448	4.43	-6860	Insoluvel
ZINC04236039	O=C1Nc2ccc(-c3ccccc3)cc2C(=O)N2CCN(C(=O)c3cnccn3)C[C@@H]12	1	5	413437	2063	-4716	Insoluvel
ZINC04236041	O=C1Nc2ccc(-c3ccc4c(c3)OCO4)cc2C(=O)N2CCN(C(=O)c3cnccn3)C[C@@H]12	1	7	457446	1791	-4948	Insoluvel
ZINC04236045	O=C1Nc2ccc(-c3ccsc3)cc2C(=O)N2CCN(C(=O)c3cnccn3)C[C@@H]12	1	6	419466	2124	-4939	Insoluvel
ZINC04236070	CC(C)NC(=O)N1CCN2C(=O)c3cc(-c4ccc(Cl)cc4)ccc3NC(=O)[C@H]2C1	2	3	426904	3204	-5105	Insoluvel
ZINC04236071	CC(C)NC(=O)N1CCN2C(=O)c3cc(-c4ccccc4F)ccc3NC(=O)[C@H]2C1	2	3	410449	2689	-4840	Insoluvel
ZINC04236075	COc1ccc(Cl)cc1-c1ccc2c(c1)C(=O)N1CCN(C(=O)CSC)C[C@@H]1C(=O)N2	1	5	459955	2984	-5618	Insoluvel
ZINC04236081	CC(=O)N1CCN2C(=O)c3cc(-c4ccc5c(c4)OCO5)ccc3NC(=O)[C@H]2C1	1	5	393399	1707	-4331	Insoluvel
ZINC04236082	COc1ccc(Cl)cc1-c1ccc2c(c1)C(=O)N1CCN(C(C)=O)C[C@@H]1C(=O)N2	1	4	413861	2641	-5109	Insoluvel
ZINC04236083	CC(=O)N1CCC(C(=O)N2CCN3C(=O)c4cc(-c5ccccc5)ccc4NC(=O)[C@H]3C2)CC1	1	4	460534	2217	-4437	Insoluvel
ZINC04236131	COc1ccc(C(=O)N2C[C@@H]3C[C@H](C2)c2ccc(NC(=O)C4CC4)c(=O)n2C3)cc1	1	5	407.47	2465	-5094	Insoluvel
ZINC04236133	COc1ccc(C(=O)N2C[C@@H]3C[C@H](C2)c2ccc(NC(=O)c4ccco4)c(=O)n2C3)cc1	1	6	433464	2962	-5273	Insoluvel
ZINC04236134	COc1ccc(C(=O)N2C[C@@H]3C[C@H](C2)c2ccc(NC(=O)c4ccc(F)cc4)c(=O)n2C3)cc1	1	5	461493	3508	-6513	Insoluvel
ZINC04236135	COc1ccc(C(=O)N2C[C@@H]3C[C@H](C2)c2ccc(NC(=O)c4cccs4)c(=O)n2C3)cc1	1	6	449532	3.43	-5996	Insoluvel
ZINC04236138	COc1ccc(C(=O)N2C[C@@H]3C[C@H](C2)c2ccc(NC(=O)c4cccc(C(=O)O)c4)c(=O)n2C3)cc1	1	7	487512	3067	-5674	Insoluvel
ZINC04236140	COc1ccc(C(=O)N2C[C@@H]3C[C@H](C2)c2ccc(NC(=O)c4ccncc4)c(=O)n2C3)cc1	1	6	444491	2764	-5462	Insoluvel
ZINC04236142	COc1ccc(C(=O)N2C[C@@H]3C[C@H](C2)c2ccc(NC(=O)Nc4ccc(Cl)cc4)c(=O)n2C3)cc1	2	5	492963	4414	-7060	Insoluvel
ZINC04236144	N#Cc1ccc(C(=O)Nc2ccc3n(c2=O)C[C@H]2C[C@@H]3CN(C(=O)c3ccccc3)C2)cc1	1	5	438487	3232	-6366	Insoluvel
ZINC04236145	O=C(Nc1ccc2n(c1=O)C[C@H]1C[C@@H]2CN(C(=O)c2ccccc2)C1)c1ccco1	1	5	403438	2953	-5066	Insoluvel
ZINC04236146	O=C(Nc1ccc2n(c1=O)C[C@H]1C[C@@H]2CN(C(=O)c2ccccc2)C1)c1ccc(F)cc1	1	4	431467	3499	-6312	Insoluvel
ZINC04236147	COc1ccc(CC(=O)Nc2ccc3n(c2=O)C[C@H]2C[C@@H]3CN(C(=O)c3ccccc3)C2)cc1	1	5	457.53	3298	-6195	Insoluvel
ZINC04236148	O=C(Nc1ccc2n(c1=O)C[C@H]1C[C@@H]2CN(C(=O)c2ccccc2)C1)c1ccc(-c2ccccc2)cc1	1	4	489575	5027	-7438	Insoluvel
ZINC04236149	O=C(Nc1ccc2n(c1=O)C[C@H]1C[C@@H]2CN(C(=O)c2ccccc2)C1)c1cccs1	1	5	419506	3422	-5671	Insoluvel
ZINC04236153	O=C(Nc1ccc(Cl)cc1)Nc1ccc2n(c1=O)C[C@H]1C[C@@H]2CN(C(=O)c2ccccc2)C1	2	4	462937	4405	-6841	Insoluvel
ZINC04236154	CC(C)(C)CC(=O)N1C[C@@H]2C[C@H](C1)c1ccc(NC(=O)C3CC3)c(=O)n1C2	1	4	371481	2579	-4356	Insoluvel
ZINC04236155	CC(C)(C)CC(=O)N1C[C@@H]2C[C@H](C1)c1ccc(NC(=O)c3ccc(C#N)cc3)c(=O)n1C2	1	5	432524	3354	-5628	Insoluvel
ZINC04236156	CC(C)(C)CC(=O)N1C[C@@H]2C[C@H](C1)c1ccc(NC(=O)c3ccco3)c(=O)n1C2	1	5	397475	3076	-4422	Insoluvel
ZINC04236157	CC(C)(C)CC(=O)N1C[C@@H]2C[C@H](C1)c1ccc(NC(=O)c3ccc(F)cc3)c(=O)n1C2	1	4	425504	3622	-5613	Insoluvel
ZINC04236158	COc1ccc(CC(=O)Nc2ccc3n(c2=O)C[C@H]2C[C@@H]3CN(C(=O)CC(C)(C)C)C2)cc1	1	5	451567	3.42	-5674	Insoluvel
ZINC04236159	CC(C)(C)CC(=O)N1C[C@@H]2C[C@H](C1)c1ccc(NC(=O)c3cccs3)c(=O)n1C2	1	5	413543	3544	-4968	Insoluvel
ZINC04236163	CC(C)(C)CC(=O)N1C[C@@H]2C[C@H](C1)c1ccc(NC(=O)c3ccncc3)c(=O)n1C2	1	5	408502	2878	-4570	Insoluvel
ZINC04236164	CC(C)(C)CC(=O)N1C[C@@H]2C[C@H](C1)c1ccc(NC(=O)Nc3cccc(F)c3)c(=O)n1C2	2	4	440519	4013	-5749	Insoluvel
ZINC04236165	CC(C)(C)CC(=O)N1C[C@@H]2C[C@H](C1)c1ccc(NC(=O)Nc3ccc(Cl)cc3)c(=O)n1C2	2	4	456974	4528	-6347	Insoluvel
ZINC04236169	COc1ccc(CC(=O)Nc2ccc3n(c2=O)C[C@H]2C[C@@H]3CN(C(=O)C(=O)O)C2)cc1	1	7	425441	1068	-4061	Insoluvel
ZINC04236172	CC(=O)Nc1ccc2n(c1=O)C[C@H]1C[C@@H]2CN(C(=O)COc2ccccc2)C1	1	5	381432	1831	-4309	Insoluvel
ZINC04236173	N#Cc1ccc(C(=O)Nc2ccc3n(c2=O)C[C@H]2C[C@@H]3CN(C(=O)COc3ccccc3)C2)cc1	1	6	468513	2997	-6488	Insoluvel
ZINC04236174	O=C(Nc1ccc2n(c1=O)C[C@H]1C[C@@H]2CN(C(=O)COc2ccccc2)C1)c1ccco1	1	6	433464	2718	-5109	Insoluvel
ZINC04236177	O=C(Nc1ccc2n(c1=O)C[C@H]1C[C@@H]2CN(C(=O)COc2ccccc2)C1)c1cccs1	1	6	449532	3187	-5834	Insoluvel
ZINC04236178	O=C(Nc1ccc2n(c1=O)C[C@H]1C[C@@H]2CN(C(=O)COc2ccccc2)C1)c1cnccn1	1	7	445479	1915	-4878	Insoluvel
ZINC04236179	COCCC(=O)Nc1ccc2n(c1=O)C[C@H]1C[C@@H]2CN(C(=O)COc2ccccc2)C1	1	6	425485	1848	-4166	Insoluvel
ZINC04236180	O=C(Nc1ccc2n(c1=O)C[C@H]1C[C@@H]2CN(C(=O)COc2ccccc2)C1)c1ccncc1	1	6	444491	2.52	-5310	Insoluvel
ZINC04236181	O=C(Nc1cccc(F)c1)Nc1ccc2n(c1=O)C[C@H]1C[C@@H]2CN(C(=O)COc2ccccc2)C1	2	5	476508	3656	-6456	Insoluvel
ZINC04236186	COCCC(=O)N1C[C@@H]2C[C@H](C1)c1ccc(NC(=O)c3ccc(F)cc3)c(=O)n1C2	1	5	413449	2222	-4579	Insoluvel
ZINC04236187	COCCC(=O)N1C[C@@H]2C[C@H](C1)c1ccc(NC(=O)c3ccc(C(F)(F)F)cc3)c(=O)n1C2	1	5	463456	3102	-5337	Insoluvel
ZINC04236189	COCCC(=O)N1C[C@@H]2C[C@H](C1)c1ccc(NC(=O)c3ccc(-c4ccccc4)cc3)c(=O)n1C2	1	5	471557	3.75	-5964	Insoluvel
ZINC04236190	COCCC(=O)N1C[C@@H]2C[C@H](C1)c1ccc(NC(=O)c3cccs3)c(=O)n1C2	1	6	401488	2144	-4077	Insoluvel
ZINC04236192	COCCC(=O)N1C[C@@H]2C[C@H](C1)c1ccc(NC(=O)Nc3cccc(F)c3)c(=O)n1C2	2	5	428464	2614	-4716	Insoluvel
ZINC04236195	O=C(O)c1cccc(C(=O)N2C[C@@H]3C[C@H](C2)c2ccc(NC(=O)c4ccc(F)cc4)c(=O)n2C3)c1	1	6	475476	3197	-5916	Insoluvel
ZINC04236197	O=C(O)c1cccc(C(=O)N2C[C@@H]3C[C@H](C2)c2ccc(NC(=O)c4cccs4)c(=O)n2C3)c1	1	7	463515	3.12	-5395	Insoluvel
ZINC04236199	N#Cc1ccc(C(=O)Nc2ccc3n(c2=O)C[C@H]2C[C@@H]3CN(C(=O)NC3CCCCC3)C2)cc1	2	5	459.55	3434	-6102	Insoluvel
ZINC04236200	O=C(Nc1ccc2n(c1=O)C[C@H]1C[C@@H]2CN(C(=O)NC2CCCCC2)C1)c1ccco1	2	5	424501	3155	-4831	Insoluvel
ZINC04236201	O=C(Nc1ccc2n(c1=O)C[C@H]1C[C@@H]2CN(C(=O)NC2CCCCC2)C1)c1ccc(F)cc1	2	4	452.53	3701	-6034	Insoluvel
ZINC04236202	O=C(Nc1ccc2n(c1=O)C[C@H]1C[C@@H]2CN(C(=O)NC2CCCCC2)C1)c1cccs1	2	5	440569	3624	-5445	Insoluvel
ZINC04236203	O=C(Nc1ccc2n(c1=O)C[C@H]1C[C@@H]2CN(C(=O)NC2CCCCC2)C1)c1cnccn1	2	6	436516	2352	-4599	Insoluvel
ZINC04236204	O=C(Nc1ccc2n(c1=O)C[C@H]1C[C@@H]2CN(C(=O)NC2CCCCC2)C1)c1ccccn1	2	5	435528	2957	-5171	Insoluvel
ZINC04236206	O=C(Nc1ccc2n(c1=O)C[C@H]1C[C@@H]2CN(C(=O)NC2CCCCC2)C1)c1ccncc1	2	5	435528	2957	-4997	Insoluvel
ZINC04236207	CC(=O)c1ccc(NC(=O)Nc2ccc3n(c2=O)C[C@H]2C[C@@H]3CN(C(=O)NC3CCCCC3)C2)cc1	3	5	491592	4156	-6130	Insoluvel
ZINC04236208	COc1cc(NC(=O)N2C[C@@H]3C[C@H](C2)c2ccc(NC(=O)C4CC4)c(=O)n2C3)cc(OC)c1	2	6	452511	2865	-5557	Insoluvel
ZINC04236212	COc1cc(NC(=O)N2C[C@@H]3C[C@H](C2)c2ccc(NC(=O)c4cccs4)c(=O)n2C3)cc(OC)c1	2	7	494573	3831	-6439	Insoluvel
ZINC04236214	O=C(Nc1ccc2n(c1=O)C[C@H]1C[C@@H]2CN(C(=O)Nc2ccccc2)C1)c1ccncc1	2	5	429.48	3147	-5524	Insoluvel
ZINC04236215	O=C(Nc1ccc2n(c1=O)C[C@H]1C[C@@H]2CN(CC2CCCCC2)C1)C1CC1	2	3	369509	3196	-4271	Insoluvel
ZINC04236216	O=C(Nc1ccc2n(c1=O)C[C@H]1C[C@@H]2CN(CC2CCCCC2)C1)C1CCCCC1	2	3	411.59	4367	-5174	Insoluvel
ZINC04236217	O=C(Nc1ccc2n(c1=O)C[C@H]1C[C@@H]2CN(CC2CCCCC2)C1)c1ccccc1	2	3	405542	4.1	-5092	Insoluvel
ZINC04236227	O=C(Nc1ccc2n(c1=O)C[C@H]1C[C@@H]2CN(CC2CCCCC2)C1)c1ccncc1	2	4	406.53	3495	-4427	Insoluvel
ZINC04236230	O=C(Nc1ccc2n(c1=O)C[C@H]1C[C@@H]2CN(CCCc2ccccc2)C1)C1CCCCC1	2	3	433596	4419	-5487	Insoluvel
ZINC04236233	O=C(Nc1ccc2n(c1=O)C[C@H]1C[C@@H]2CN(CCCc2ccccc2)C1)c1ccco1	2	4	417509	3746	-4735	Insoluvel
ZINC04236234	O=C(Nc1ccc2n(c1=O)C[C@H]1C[C@@H]2CN(CCCc2ccccc2)C1)c1ccc(F)cc1	2	3	445538	4292	-5858	Insoluvel
ZINC04236235	O=C(Nc1ccc2n(c1=O)C[C@H]1C[C@@H]2CN(CCCc2ccccc2)C1)c1cccs1	2	4	433577	4214	-5371	Insoluvel
ZINC04236237	COCCC(=O)Nc1ccc2n(c1=O)C[C@H]1C[C@@H]2CN(CCCc2ccccc2)C1	2	4	409.53	2875	-4129	Insoluvel
ZINC04236240	O=C(Nc1ccc2n(c1=O)C[C@H]1C[C@@H]2CN(CCCc2ccccc2)C1)c1ccncc1	2	4	428536	3548	-4858	Insoluvel
ZINC04236243	O=C(Nc1ccc2n(c1=O)C[C@H]1C[C@@H]2CN(c2ncccn2)C1)C1CCCCC1	1	6	393491	2781	-4884	Insoluvel
ZINC04236244	O=C(Nc1ccc2n(c1=O)C[C@H]1C[C@@H]2CN(c2ncccn2)C1)c1ccccc1	1	6	387443	2514	-5075	Insoluvel
ZINC04236246	O=C(Nc1ccc2n(c1=O)C[C@H]1C[C@@H]2CN(c2ncccn2)C1)c1ccc(C(F)(F)F)cc1	1	6	455.44	3533	-6317	Insoluvel
ZINC04236247	O=C(Nc1ccc2n(c1=O)C[C@H]1C[C@@H]2CN(c2ncccn2)C1)c1ccc(F)cc1	1	6	405433	2653	-5589	Insoluvel
ZINC04236249	O=C(Nc1ccc2n(c1=O)C[C@H]1C[C@@H]2CN(c2ncccn2)C1)c1ccncc1	1	7	388431	1909	-4434	Insoluvel
ZINC04236252	O=C(Nc1ccc(Cl)cc1)Nc1ccc2n(c1=O)C[C@H]1C[C@@H]2CN(c2ncccn2)C1	2	6	436903	3559	-6389	Insoluvel
ZINC04236254	COc1cc(NC(=O)Nc2ccc3n(c2=O)C[C@H]2C[C@@H]3CN(c3ncccn3)C2)cc(OC)c1	2	8	462.51	2923	-5887	Insoluvel
ZINC04236284	COc1ccc(C(=O)Nc2ccc3n(c2=O)C[C@H]2C[C@@H]3CN(S(=O)(=O)c3ccccc3)C2)cc1	1	6	479558	2917	-5874	Insoluvel
ZINC04236285	COc1ccc(C(=O)Nc2ccc3n(c2=O)C[C@H]2C[C@@H]3CN(S(=O)(=O)c3ccc(C)cc3)C2)cc1	1	6	493585	3226	-6144	Insoluvel
ZINC04236286	COc1ccc(C(=O)Nc2ccc3n(c2=O)C[C@H]2C[C@@H]3CN(S(C)(=O)=O)C2)cc1	1	6	417487	1488	-4469	Insoluvel
ZINC04236289	COc1ccc(C(=O)Nc2ccc3n(c2=O)C[C@H]2C[C@@H]3CN(S(=O)(=O)c3cccs3)C2)cc1	1	7	485587	2979	-5695	Insoluvel
ZINC04236294	O=C(Nc1ccc2n(c1=O)C[C@H]1C[C@@H]2CN(S(=O)(=O)c2ccccc2)C1)c1cnccn1	1	7	451508	1699	-4642	Insoluvel
ZINC04236296	COc1ccc(S(=O)(=O)N2C[C@@H]3C[C@H](C2)c2ccc(NC(=O)c4cnccn4)c(=O)n2C3)cc1	1	8	481534	1707	-5145	Insoluvel
ZINC04236297	O=C(Nc1ccc2n(c1=O)C[C@H]1C[C@@H]2CN(S(=O)(=O)c2cccs2)C1)c1cnccn1	1	8	457537	1.76	-4491	Insoluvel
ZINC04236299	COCCC(=O)Nc1ccc2n(c1=O)C[C@H]1C[C@@H]2CN(S(=O)(=O)c2ccccc2)C1	1	6	431514	1631	-4304	Insoluvel
ZINC04236301	COCCC(=O)Nc1ccc2n(c1=O)C[C@H]1C[C@@H]2CN(S(=O)(=O)c2ccc(OC)cc2)C1	1	7	461.54	1.64	-4630	Insoluvel
ZINC04236303	COCCC(=O)Nc1ccc2n(c1=O)C[C@H]1C[C@@H]2CN(S(=O)(=O)c2cccc3cccnc23)C1	1	7	482562	2179	-5146	Insoluvel
ZINC04236304	COc1ccc(C(=O)Nc2ccc3n(c2=O)C[C@H]2C[C@@H]3CN(C3CCN(C(C)=O)CC3)C2)cc1	2	5	464566	2539	-4256	Insoluvel
ZINC04236309	CC(C)(C)c1ccc(C(=O)Nc2ccc3n(c2=O)C[C@@H]2CNC[C@H]3C2)cc1	2	3	365477	3105	-4565	Insoluvel
ZINC04236311	COc1ccc(C(=O)N2C[C@@H]3C[C@H](C2)c2ccc(NC(=O)c4ccccc4)c(=O)n2C3)cc1	1	5	443503	3369	-6103	Insoluvel
ZINC04236312	COc1ccc(C(=O)N2C[C@@H]3C[C@H](C2)c2ccc(NC(=O)COc4ccccc4)c(=O)n2C3)cc1	1	6	473529	3134	-6053	Insoluvel
ZINC04236313	O=C(Nc1ccc2n(c1=O)C[C@H]1C[C@@H]2CN(C(=O)c2ccccc2)C1)c1ccccc1	1	4	413477	3.36	-5875	Insoluvel
ZINC04236314	O=C(Nc1ccc2n(c1=O)C[C@H]1C[C@@H]2CN(C(=O)c2ccccc2)C1)C1CCCCC1	1	4	419525	3627	-5658	Insoluvel
ZINC04236315	O=C(COc1ccccc1)Nc1ccc2n(c1=O)C[C@H]1C[C@@H]2CN(C(=O)c2ccccc2)C1	1	5	443503	3125	-5932	Insoluvel
ZINC04236316	CC(C)(C)CC(=O)N1C[C@@H]2C[C@H](C1)c1ccc(NC(=O)c3ccccc3)c(=O)n1C2	1	4	407514	3483	-5242	Insoluvel
ZINC04236317	CC(C)(C)CC(=O)N1C[C@@H]2C[C@H](C1)c1ccc(NC(=O)COc3ccccc3)c(=O)n1C2	1	5	437.54	3248	-5383	Insoluvel
ZINC04236321	O=C(Nc1ccc2n(c1=O)C[C@H]1C[C@@H]2CN(C(=O)COc2ccccc2)C1)C1CCCCC1	1	5	449551	3392	-5807	Insoluvel
ZINC04236322	O=C(COc1ccccc1)Nc1ccc2n(c1=O)C[C@H]1C[C@@H]2CN(C(=O)COc2ccccc2)C1	1	6	473529	2891	-5916	Insoluvel
ZINC04236324	O=C(O)c1cccc(C(=O)N2C[C@@H]3C[C@H](C2)c2ccc(NC(=O)c4ccccc4)c(=O)n2C3)c1	1	6	457486	3058	-5547	Insoluvel
ZINC04236325	O=C(O)c1cccc(C(=O)N2C[C@@H]3C[C@H](C2)c2ccc(NC(=O)C4CCCCC4)c(=O)n2C3)c1	1	6	463534	3325	-5304	Insoluvel
ZINC04236326	O=C(COc1ccccc1)Nc1ccc2n(c1=O)C[C@H]1C[C@@H]2CN(C(=O)c2cccc(C(=O)O)c2)C1	1	7	487512	2824	-5495	Insoluvel
ZINC04236327	O=C(Nc1ccc2n(c1=O)C[C@H]1C[C@@H]2CN(C(=O)NC2CCCCC2)C1)c1ccccc1	2	4	434.54	3562	-5618	Insoluvel
ZINC04236328	O=C(Nc1ccc2n(c1=O)C[C@H]1C[C@@H]2CN(C(=O)NC2CCCCC2)C1)C1CCCCC1	2	4	440588	3829	-5550	Insoluvel
ZINC04236329	O=C(COc1ccccc1)Nc1ccc2n(c1=O)C[C@H]1C[C@@H]2CN(C(=O)NC2CCCCC2)C1	2	5	464566	3327	-5591	Insoluvel
ZINC04236330	COc1cc(NC(=O)N2C[C@@H]3C[C@H](C2)c2ccc(NC(=O)c4ccccc4)c(=O)n2C3)cc(OC)c1	2	6	488544	3769	-6511	Insoluvel
ZINC04236344	COc1ccc(CC(=O)N2CC[C@H]3NC(=O)N(c4ccccc4)C(=O)[C@H]32)cc1	1	4	379416	1964	-4190	Insoluvel
ZINC04236354	Cc1ccc(S(=O)(=O)N2CC[C@H]3NC(=O)N(c4ccccc4)C(=O)[C@H]32)cc1	1	4	385445	1883	-4083	Insoluvel
ZINC04236367	O=C1[C@@H]2[C@@H](CCN2C(=O)C2CCCCC2)N(Cc2cccs2)C(=O)N1c1cccc(F)c1	0	4	455555	4406	-5581	Insoluvel
ZINC04236371	O=C1[C@@H]2[C@@H](CCN2C(=O)NC2CCCCC2)N(Cc2cccs2)C(=O)N1c1cccc(F)c1	1	4	470.57	4341	-5525	Insoluvel
ZINC04236372	CCCNC(=O)N1CC[C@@H]2[C@H]1C(=O)N(c1cccc(F)c1)C(=O)N2Cc1cccs1	1	4	430505	3419	-4507	Insoluvel
ZINC04236399	COc1ccc(N2C(=O)[C@@H]3[C@@H](CCN3C(=O)C(C)(C)C)N(Cc3ccccc3)C2=O)cc1	0	4	435524	3.68	-4720	Insoluvel
ZINC04236400	CC(C)(C)C(=O)N1CC[C@@H]2[C@H]1C(=O)N(c1ccc(F)c(Cl)c1)C(=O)N2Cc1ccccc1	0	3	457933	4464	-5919	Insoluvel
ZINC04236401	O=C(O)CCC(=O)N1CC[C@@H]2[C@H]1C(=O)N(c1ccc(F)c(Cl)c1)C(=O)N2Cc1ccccc1	0	5	473888	3282	-4880	Insoluvel
ZINC04236412	O=C(O)CCC(=O)N1CCN2C(=O)c3cc(-c4ccc(Cl)cc4)ccc3NC(=O)[C@@H]2C1	1	5	441871	2477	-4627	Insoluvel
ZINC04236413	O=C(O)CSCC(=O)N1CCN2C(=O)c3cc(-c4ccc(Cl)cc4)ccc3NC(=O)[C@@H]2C1	1	6	473938	2.43	-5025	Insoluvel
ZINC04236421	O=C1Nc2ccc(-c3cccc(C(F)(F)F)c3)cc2C(=O)N2CCN(C(=O)Nc3ccccc3)C[C@@H]12	2	3	494473	4683	-6862	Insoluvel
ZINC04236426	COc1ccc(C(=O)N2C[C@@H]3C[C@H](C2)c2ccc(NC(=O)Nc4ccccc4OC)c(=O)n2C3)cc1	2	6	488544	3769	-6260	Insoluvel
ZINC04236427	O=C(Nc1ccc2n(c1=O)C[C@H]1C[C@@H]2CN(C(=O)c2ccccc2)C1)NC1CCCCC1	2	4	434.54	3562	-5467	Insoluvel
ZINC04236428	CC(C)NC(=O)Nc1ccc2n(c1=O)C[C@H]1C[C@@H]2CN(C(=O)c2ccccc2)C1	2	4	394475	2638	-4489	Insoluvel
ZINC04236429	COc1ccccc1NC(=O)Nc1ccc2n(c1=O)C[C@H]1C[C@@H]2CN(C(=O)c2ccccc2)C1	2	5	458518	3.76	-6158	Insoluvel
ZINC04236430	O=C(Nc1ccccc1)Nc1ccc2n(c1=O)C[C@H]1C[C@@H]2CN(C(=O)C2CCCCC2)C1	2	4	434.54	4018	-5817	Insoluvel
ZINC04236433	COc1cc(NC(=O)Nc2ccc3n(c2=O)C[C@H]2C[C@@H]3CN(C(=O)CC(C)(C)C)C2)cc(OC)c1	2	6	482581	3891	-5749	Insoluvel
ZINC04236434	COc1ccccc1NC(=O)Nc1ccc2n(c1=O)C[C@H]1C[C@@H]2CN(C(=O)CC(C)(C)C)C1	2	5	452555	3883	-5592	Insoluvel
ZINC04236437	COc1ccccc1NC(=O)Nc1ccc2n(c1=O)C[C@H]1C[C@@H]2CN(C(=O)C(=O)O)C1	2	7	426429	1531	-4004	Insoluvel
ZINC04236438	O=C(Nc1ccc2n(c1=O)C[C@H]1C[C@@H]2CN(C(=O)COc2ccccc2)C1)NC1CCCCC1	2	5	464566	3327	-5440	Insoluvel
ZINC04236439	O=C(Nc1ccccc1)Nc1ccc2n(c1=O)C[C@H]1C[C@@H]2CN(C(=O)COc2ccccc2)C1	2	5	458518	3517	-6041	Insoluvel
ZINC04236440	COc1ccccc1NC(=O)Nc1ccc2n(c1=O)C[C@H]1C[C@@H]2CN(C(=O)COc2ccccc2)C1	2	6	488544	3526	-6128	Insoluvel
ZINC04236441	COc1ccc(CC(=O)N2C[C@@H]3C[C@H](C2)c2ccc(NC(=O)Nc4ccccc4)c(=O)n2C3)cc1	2	5	472545	3689	-6303	Insoluvel
ZINC04236442	COCCC(=O)N1C[C@@H]2C[C@H](C1)c1ccc(NC(=O)Nc3ccccc3)c(=O)n1C2	2	5	410474	2474	-4327	Insoluvel
ZINC04236445	CC(C)NC(=O)Nc1ccc2n(c1=O)C[C@H]1C[C@@H]2CN(C(=O)c2cccc(C(=O)O)c2)C1	2	6	438484	2336	-4284	Insoluvel
ZINC04236448	COc1ccccc1NC(=O)Nc1ccc2n(c1=O)C[C@H]1C[C@@H]2CN(C(=O)NC2CCCCC2)C1	3	5	479581	3962	-5820	Insoluvel
ZINC04236475	O=C(Nc1cccc(C(F)(F)F)c1)O[C@@H]1CO[C@@H]2[C@@H](NCC3CCCCC3)CO[C@H]12	2	4	428451	3959	-4057	Insoluvel
ZINC04236481	O=C(Nc1cccc2ccccc12)O[C@@H]1CO[C@@H]2[C@@H](NCCCc3ccccc3)CO[C@H]12	2	4	432.52	4146	-4481	Insoluvel
ZINC04236483	O=C(Nc1cccc2ccccc12)O[C@@H]1CO[C@@H]2[C@@H](NCC3CCCCC3)CO[C@H]12	2	4	410514	4093	-4157	Insoluvel
ZINC04236495	COc1ccc(NC(=O)O[C@@H]2CO[C@@H]3[C@@H](NCc4ccc(-c5ccccc5)cc4)CO[C@H]23)cc1	2	5	460.53	4235	-4564	Insoluvel
ZINC04236521	O=C(Cc1ccccc1)Nc1ccc2n(c1=O)C[C@H]1C[C@@H]2CN(S(=O)(=O)c2ccc(Cl)cc2)C1	1	5	498004	3491	-6375	Insoluvel
ZINC04236524	CS(=O)(=O)N1C[C@@H]2C[C@H](C1)c1ccc(NC(=O)Cc3ccccc3)c(=O)n1C2	1	5	401488	1408	-4065	Insoluvel
ZINC04236525	COc1ccc(S(=O)(=O)N2C[C@@H]3C[C@H](C2)c2ccc(NC(=O)Cc4ccccc4)c(=O)n2C3)cc1	1	6	493585	2846	-5985	Insoluvel
ZINC04236526	O=C(Cc1ccccc1)Nc1ccc2n(c1=O)C[C@H]1C[C@@H]2CN(S(=O)(=O)c2cccs2)C1	1	6	469588	2899	-5246	Insoluvel
ZINC04236536	COc1ccc(S(=O)(=O)N2C[C@@H]3C[C@H](C2)c2ccc(NC(=O)c4ccncc4)c(=O)n2C3)cc1	1	7	480546	2312	-5460	Insoluvel
ZINC04236537	O=C(Nc1ccc2n(c1=O)C[C@H]1C[C@@H]2CN(S(=O)(=O)c2cccs2)C1)c1ccncc1	1	7	456549	2365	-4770	Insoluvel
ZINC04236635	COc1cccc(NC(=O)O[C@@H]2CC[C@@]3(C)[C@H](CC(=O)N4CCCC4)[C@H](O)CC[C@H]3[C@]2(C)CO)c1	3	6	488625	3811	-4054	Insoluvel
ZINC04236636	COc1cccc(NC(=O)O[C@@H]2CC[C@@]3(C)[C@H](CC(=O)N4CCCC4)[C@H](O)CC[C@@H]3[C@]2(C)CO)c1	3	6	488625	3811	-4054	Insoluvel
ZINC04236741	C[C@@]12CC[C@@H](OC(=O)Nc3cccc(F)c3)[C@@](C)(CO)[C@@H]1CC[C@@H](O)[C@H]2CC(=O)N1CCCC1	3	5	476589	3941	-4140	Insoluvel
ZINC04236742	C[C@@]12CC[C@@H](OC(=O)Nc3cccc(F)c3)[C@@](C)(CO)[C@H]1CC[C@@H](O)[C@H]2CC(=O)N1CCCC1	3	5	476589	3941	-4140	Insoluvel
ZINC04237022	C=CCOC(=O)Nc1nc2c(s1)C[C@H]1[C@@](C)(CC[C@@H](O)[C@@]1(C)CO)[C@@H]2CC(=O)N1CCCCC1	3	6	491654	3696	-4273	Insoluvel
ZINC04237052	O=C(O)CCC(=O)N1C[C@@H]2C[C@H](C1)c1ccc(NC(=O)Cc3ccccc3)c(=O)n1C2	1	6	423469	1.84	-4060	Insoluvel
ZINC04237055	COc1ccc(C(=O)Nc2ccc3n(c2=O)C[C@H]2C[C@@H]3CN(C(=O)CCC(=O)O)C2)cc1	1	7	439468	1.92	-4215	Insoluvel
ZINC04237056	COc1ccc(C(=O)Nc2ccc3n(c2=O)C[C@H]2C[C@@H]3CN(C(=O)CCCC(=O)O)C2)cc1	1	7	453495	2.31	-4426	Insoluvel
ZINC04237058	COc1ccc(-c2ccc3n(c2=O)C[C@H]2C[C@@H]3CN(C(=O)c3ccccc3)C2)cc1	0	4	400478	3783	-5983	Insoluvel
ZINC04237060	COc1ccc(-c2ccc3n(c2=O)C[C@H]2C[C@@H]3CN(C(=O)c3cccs3)C2)cc1	0	5	406507	3845	-5847	Insoluvel
ZINC04237062	COc1ccc(-c2ccc3n(c2=O)C[C@H]2C[C@@H]3CN(C(=O)c3ccc(F)cc3)C2)cc1	0	4	418468	3923	-6399	Insoluvel
ZINC04237063	COc1ccc(-c2ccc3n(c2=O)C[C@H]2C[C@@H]3CN(C(=O)c3ccc(C#N)cc3)C2)cc1	0	5	425488	3655	-6477	Insoluvel
ZINC04237064	COc1ccc(-c2ccc3n(c2=O)C[C@H]2C[C@@H]3CN(C(=O)c3ccncc3)C2)cc1	0	5	401466	3178	-5265	Insoluvel
ZINC04237065	COc1ccc(-c2ccc3n(c2=O)C[C@H]2C[C@@H]3CN(C(=O)Cc3ccccc3)C2)cc1	0	4	414505	3712	-6114	Insoluvel
ZINC04237066	COc1ccc(-c2ccc3n(c2=O)C[C@H]2C[C@@H]3CN(C(=O)CCC(=O)O)C2)cc1	0	6	396443	2334	-4098	Insoluvel
ZINC04237067	COc1ccc(-c2ccc3n(c2=O)C[C@H]2C[C@@H]3CN(C(=O)CCCC(=O)O)C2)cc1	0	6	410.47	2725	-4332	Insoluvel
ZINC04237069	COc1ccc(-c2ccc3n(c2=O)C[C@H]2C[C@@H]3CN(C(=O)CSCC(=O)O)C2)cc1	0	7	428.51	2287	-4514	Insoluvel
ZINC04237070	COc1ccc(-c2ccc3n(c2=O)C[C@H]2C[C@@H]3CN(C(=O)NC3CCCCC3)C2)cc1	1	4	421541	3985	-5633	Insoluvel
ZINC04237071	COc1ccc(-c2ccc3n(c2=O)C[C@H]2C[C@@H]3CN(C(=O)Nc3ccc(Cl)cc3)C2)cc1	1	4	449938	4829	-7038	Insoluvel
ZINC04237072	COc1ccc(-c2ccc3n(c2=O)C[C@H]2C[C@@H]3CN(C(=O)NC(C)C)C2)cc1	1	4	381476	3061	-4603	Insoluvel
ZINC04237073	COc1ccc(-c2ccc3n(c2=O)C[C@H]2C[C@@H]3CN(C(=O)Nc3ccccc3OC)C2)cc1	1	5	445519	4184	-6304	Insoluvel
ZINC04237075	COc1ccc(-c2ccc3n(c2=O)C[C@H]2C[C@@H]3CN(S(=O)(=O)c3ccccc3)C2)cc1	0	5	436533	3332	-5657	Insoluvel
ZINC04237076	COc1ccc(-c2ccc3n(c2=O)C[C@H]2C[C@@H]3CN(S(=O)(=O)c3ccc(Cl)cc3)C2)cc1	0	5	470978	3985	-6526	Insoluvel
ZINC04237078	CCCS(=O)(=O)N1C[C@@H]2C[C@H](C1)c1ccc(-c3ccc(OC)cc3)c(=O)n1C2	0	5	402516	2683	-4622	Insoluvel
ZINC04237079	COc1ccc(-c2ccc3n(c2=O)C[C@H]2C[C@@H]3CN(S(C)(=O)=O)C2)cc1	0	5	374462	1903	-4233	Insoluvel
ZINC04237080	COc1ccc(-c2ccc3n(c2=O)C[C@H]2C[C@@H]3CN(S(=O)(=O)c3ccc(F)cc3)C2)cc1	0	5	454523	3471	-6057	Insoluvel
ZINC04237082	O=C(c1ccccc1)N1C[C@@H]2C[C@H](C1)c1ccc(-c3ccc4ccccc4c3)c(=O)n1C2	0	3	420512	4928	-6988	Insoluvel
ZINC04237083	COc1ccc(C(=O)N2C[C@@H]3C[C@H](C2)c2ccc(-c4ccc5ccccc5c4)c(=O)n2C3)cc1	0	4	450538	4937	-7306	Insoluvel
ZINC04237084	O=C(c1cccs1)N1C[C@@H]2C[C@H](C1)c1ccc(-c3ccc4ccccc4c3)c(=O)n1C2	0	4	426541	4.99	-6821	Insoluvel
ZINC04237085	O=C(c1ccco1)N1C[C@@H]2C[C@H](C1)c1ccc(-c3ccc4ccccc4c3)c(=O)n1C2	0	4	410473	4521	-6297	Insoluvel
ZINC04237087	O=C(c1ccc(F)cc1)N1C[C@@H]2C[C@H](C1)c1ccc(-c3ccc4ccccc4c3)c(=O)n1C2	0	3	438502	5067	-7348	Insoluvel
ZINC04237088	N#Cc1ccc(C(=O)N2C[C@@H]3C[C@H](C2)c2ccc(-c4ccc5ccccc5c4)c(=O)n2C3)cc1	0	4	445522	4.8	-7349	Insoluvel
ZINC04237089	O=C(c1ccncc1)N1C[C@@H]2C[C@H](C1)c1ccc(-c3ccc4ccccc4c3)c(=O)n1C2	0	4	421.5	4323	-6390	Insoluvel
ZINC04237090	COCCC(=O)N1C[C@@H]2C[C@H](C1)c1ccc(-c3ccc4ccccc4c3)c(=O)n1C2	0	4	402494	3651	-5429	Insoluvel
ZINC04237091	O=C(c1cnccn1)N1C[C@@H]2C[C@H](C1)c1ccc(-c3ccc4ccccc4c3)c(=O)n1C2	0	5	422488	3718	-5976	Insoluvel
ZINC04237092	CSCC(=O)N1C[C@@H]2C[C@H](C1)c1ccc(-c3ccc4ccccc4c3)c(=O)n1C2	0	4	404535	3977	-6019	Insoluvel
ZINC04237093	O=C(O)CCC(=O)N1C[C@@H]2C[C@H](C1)c1ccc(-c3ccc4ccccc4c3)c(=O)n1C2	0	5	416477	3479	-5118	Insoluvel
ZINC04237095	O=C(O)CSCC(=O)N1C[C@@H]2C[C@H](C1)c1ccc(-c3ccc4ccccc4c3)c(=O)n1C2	0	6	448544	3432	-5480	Insoluvel
ZINC04237098	CC(C)NC(=O)N1C[C@@H]2C[C@H](C1)c1ccc(-c3ccc4ccccc4c3)c(=O)n1C2	1	3	401.51	4206	-5851	Insoluvel
ZINC04237100	N#Cc1cccc(NC(=O)N2C[C@@H]3C[C@H](C2)c2ccc(-c4ccc5ccccc5c4)c(=O)n2C3)c1	1	4	460537	5191	-7572	Insoluvel
ZINC04237101	O=c1c(-c2ccc3ccccc3c2)ccc2n1C[C@H]1C[C@@H]2CN(S(=O)(=O)c2ccccc2)C1	0	4	456567	4477	-6168	Insoluvel
ZINC04237102	O=c1c(-c2ccc3ccccc3c2)ccc2n1C[C@H]1C[C@@H]2CN(S(=O)(=O)c2cccs2)C1	0	5	462596	4538	-6016	Insoluvel
ZINC04237104	CCCS(=O)(=O)N1C[C@@H]2C[C@H](C1)c1ccc(-c3ccc4ccccc4c3)c(=O)n1C2	0	4	422.55	3827	-5204	Insoluvel
ZINC04237105	COc1ccc(S(=O)(=O)N2C[C@@H]3C[C@H](C2)c2ccc(-c4ccc5ccccc5c4)c(=O)n2C3)cc1	0	5	486593	4485	-6731	Insoluvel
ZINC04237106	O=c1c(-c2ccc3ccccc3c2)ccc2n1C[C@@H]1CNC[C@H]2C1	1	2	316404	3375	-4621	Insoluvel
ZINC04237107	O=C(c1ccccc1)N1C[C@@H]2C[C@H](C1)c1ccc(-c3ccc(Cl)cc3)c(=O)n1C2	0	3	404897	4428	-6441	Insoluvel
ZINC04237108	COc1ccc(C(=O)N2C[C@@H]3C[C@H](C2)c2ccc(-c4ccc(Cl)cc4)c(=O)n2C3)cc1	0	4	434923	4437	-6814	Insoluvel
ZINC04237110	O=C(c1ccco1)N1C[C@@H]2C[C@H](C1)c1ccc(-c3ccc(Cl)cc3)c(=O)n1C2	0	4	394858	4021	-5724	Insoluvel
ZINC04237111	O=C(C1CCCCC1)N1C[C@@H]2C[C@H](C1)c1ccc(-c3ccc(Cl)cc3)c(=O)n1C2	0	3	410945	4695	-6383	Insoluvel
ZINC04237113	O=C(c1ccc(F)cc1)N1C[C@@H]2C[C@H](C1)c1ccc(-c3ccc(Cl)cc3)c(=O)n1C2	0	3	422887	4567	-6832	Insoluvel
ZINC04237114	O=C(COc1ccccc1)N1C[C@@H]2C[C@H](C1)c1ccc(-c3ccc(Cl)cc3)c(=O)n1C2	0	4	434923	4193	-6679	Insoluvel
ZINC04237117	O=C(c1ccncc1)N1C[C@@H]2C[C@H](C1)c1ccc(-c3ccc(Cl)cc3)c(=O)n1C2	0	4	405885	3823	-5869	Insoluvel
ZINC04237118	COCCC(=O)N1C[C@@H]2C[C@H](C1)c1ccc(-c3ccc(Cl)cc3)c(=O)n1C2	0	4	386879	3151	-5018	Insoluvel
ZINC04237119	O=C(c1cnccn1)N1C[C@@H]2C[C@H](C1)c1ccc(-c3ccc(Cl)cc3)c(=O)n1C2	0	5	406873	3218	-5472	Insoluvel
ZINC04237120	CSCC(=O)N1C[C@@H]2C[C@H](C1)c1ccc(-c3ccc(Cl)cc3)c(=O)n1C2	0	4	388.92	3477	-5495	Insoluvel
ZINC04237121	O=C(O)CCC(=O)N1C[C@@H]2C[C@H](C1)c1ccc(-c3ccc(Cl)cc3)c(=O)n1C2	0	5	400862	2979	-4644	Insoluvel
ZINC04237122	O=C(O)CCCC(=O)N1C[C@@H]2C[C@H](C1)c1ccc(-c3ccc(Cl)cc3)c(=O)n1C2	0	5	414889	3369	-4873	Insoluvel
ZINC04237124	O=C(O)CSCC(=O)N1C[C@@H]2C[C@H](C1)c1ccc(-c3ccc(Cl)cc3)c(=O)n1C2	0	6	432929	2932	-4998	Insoluvel
ZINC04237126	O=C(Nc1ccccc1)N1C[C@@H]2C[C@H](C1)c1ccc(-c3ccc(Cl)cc3)c(=O)n1C2	1	3	419912	4.82	-6749	Insoluvel
ZINC04237129	CC(C)NC(=O)N1C[C@@H]2C[C@H](C1)c1ccc(-c3ccc(Cl)cc3)c(=O)n1C2	1	3	385895	3706	-5046	Insoluvel
ZINC04237130	COc1ccccc1NC(=O)N1C[C@@H]2C[C@H](C1)c1ccc(-c3ccc(Cl)cc3)c(=O)n1C2	1	4	449938	4829	-6999	Insoluvel
ZINC04237131	N#Cc1cccc(NC(=O)N2C[C@@H]3C[C@H](C2)c2ccc(-c4ccc(Cl)cc4)c(=O)n2C3)c1	1	4	444922	4692	-7125	Insoluvel
ZINC04237132	O=c1c(-c2ccc(Cl)cc2)ccc2n1C[C@H]1C[C@@H]2CN(S(=O)(=O)c2ccccc2)C1	0	4	440952	3977	-5992	Insoluvel
ZINC04237135	N#Cc1ccccc1S(=O)(=O)N1C[C@@H]2C[C@H](C1)c1ccc(-c3ccc(Cl)cc3)c(=O)n1C2	0	5	465962	3848	-6309	Insoluvel
ZINC04237137	COc1ccc(S(=O)(=O)N2C[C@@H]3C[C@H](C2)c2ccc(-c4ccc(Cl)cc4)c(=O)n2C3)cc1	0	5	470978	3985	-6526	Insoluvel
ZINC04237138	O=c1c(-c2ccc(Cl)cc2)ccc2n1C[C@H]1C[C@@H]2CN(S(=O)(=O)c2ccc(F)cc2)C1	0	4	458942	4116	-6325	Insoluvel
ZINC04237146	O=C(COc1ccccc1)N1C[C@@H]2C[C@H](C1)c1ccc(-c3cccs3)c(=O)n1C2	0	5	406507	3602	-5685	Insoluvel
ZINC04237147	N#Cc1ccc(C(=O)N2C[C@@H]3C[C@H](C2)c2ccc(-c4cccs4)c(=O)n2C3)cc1	0	5	401491	3708	-5803	Insoluvel
ZINC04237149	O=C(c1ccncc1)N1C[C@@H]2C[C@H](C1)c1ccc(-c3cccs3)c(=O)n1C2	0	5	377469	3231	-4739	Insoluvel
ZINC04237150	O=C(c1cnccn1)N1C[C@@H]2C[C@H](C1)c1ccc(-c3cccs3)c(=O)n1C2	0	6	378457	2626	-4299	Insoluvel
ZINC04237155	O=C(NC1CCCCC1)N1C[C@@H]2C[C@H](C1)c1ccc(-c3cccs3)c(=O)n1C2	1	4	397544	4038	-5211	Insoluvel
ZINC04237156	O=C(Nc1ccccc1)N1C[C@@H]2C[C@H](C1)c1ccc(-c3cccs3)c(=O)n1C2	1	4	391496	4228	-5657	Insoluvel
ZINC04237157	O=C(Nc1cccc(F)c1)N1C[C@@H]2C[C@H](C1)c1ccc(-c3cccs3)c(=O)n1C2	1	4	409486	4367	-6149	Insoluvel
ZINC04237158	CC(C)NC(=O)N1C[C@@H]2C[C@H](C1)c1ccc(-c3cccs3)c(=O)n1C2	1	4	357479	3114	-4161	Insoluvel
ZINC04237160	N#Cc1cccc(NC(=O)N2C[C@@H]3C[C@H](C2)c2ccc(-c4cccs4)c(=O)n2C3)c1	1	5	416506	4.1	-6116	Insoluvel
ZINC04237161	O=c1c(-c2cccs2)ccc2n1C[C@H]1C[C@@H]2CN(S(=O)(=O)c2ccccc2)C1	0	5	412536	3385	-4844	Insoluvel
ZINC04237162	O=c1c(-c2cccs2)ccc2n1C[C@H]1C[C@@H]2CN(S(=O)(=O)c2cccs2)C1	0	6	418565	3446	-4665	Insoluvel
ZINC04237163	CC(=O)Nc1ccc(S(=O)(=O)N2C[C@@H]3C[C@H](C2)c2ccc(-c4cccs4)c(=O)n2C3)cc1	1	6	469588	3343	-5367	Insoluvel
ZINC04237165	COc1ccc(S(=O)(=O)N2C[C@@H]3C[C@H](C2)c2ccc(-c4cccs4)c(=O)n2C3)cc1	0	6	442562	3393	-5485	Insoluvel
ZINC04237166	O=c1c(-c2cccs2)ccc2n1C[C@H]1C[C@@H]2CN(S(=O)(=O)c2ccc(F)cc2)C1	0	5	430526	3524	-5253	Insoluvel
ZINC04237168	O=C(c1ccccc1)N1C[C@@H]2C[C@H](C1)c1ccc(-c3ccco3)c(=O)n1C2	0	4	360413	3368	-4783	Insoluvel
ZINC04237169	COc1ccc(C(=O)N2C[C@@H]3C[C@H](C2)c2ccc(-c4ccco4)c(=O)n2C3)cc1	0	5	390439	3376	-5071	Insoluvel
ZINC04237174	N#Cc1ccc(C(=O)N2C[C@@H]3C[C@H](C2)c2ccc(-c4ccco4)c(=O)n2C3)cc1	0	5	385423	3239	-5275	Insoluvel
ZINC04237178	O=C(Nc1cccc(F)c1)N1C[C@@H]2C[C@H](C1)c1ccc(-c3ccco3)c(=O)n1C2	1	4	393418	3899	-5497	Insoluvel
ZINC04237180	COc1ccccc1NC(=O)N1C[C@@H]2C[C@H](C1)c1ccc(-c3ccco3)c(=O)n1C2	1	5	405454	3768	-5270	Insoluvel
ZINC04237181	N#Cc1cccc(NC(=O)N2C[C@@H]3C[C@H](C2)c2ccc(-c4ccco4)c(=O)n2C3)c1	1	5	400438	3631	-5565	Insoluvel
ZINC04237183	O=c1c(-c2ccco2)ccc2n1C[C@H]1C[C@@H]2CN(S(=O)(=O)c2cccs2)C1	0	6	402497	2978	-4260	Insoluvel
ZINC04237184	CC(=O)Nc1ccc(S(=O)(=O)N2C[C@@H]3C[C@H](C2)c2ccc(-c4ccco4)c(=O)n2C3)cc1	1	6	453.52	2875	-4941	Insoluvel
ZINC04237186	COc1ccc(S(=O)(=O)N2C[C@@H]3C[C@H](C2)c2ccc(-c4ccco4)c(=O)n2C3)cc1	0	6	426494	2925	-4974	Insoluvel
ZINC04237188	CSc1ccc(-c2ccc3n(c2=O)C[C@H]2C[C@@H]3CN(C(=O)c3ccccc3)C2)cc1	0	4	416546	4497	-6329	Insoluvel
ZINC04237189	COc1ccc(C(=O)N2C[C@@H]3C[C@H](C2)c2ccc(-c4ccc(SC)cc4)c(=O)n2C3)cc1	0	5	446572	4505	-6704	Insoluvel
ZINC04237190	CSc1ccc(-c2ccc3n(c2=O)C[C@H]2C[C@@H]3CN(C(=O)c3cccs3)C2)cc1	0	5	422575	4558	-6152	Insoluvel
ZINC04237191	CSc1ccc(-c2ccc3n(c2=O)C[C@H]2C[C@@H]3CN(C(=O)c3ccco3)C2)cc1	0	5	406507	4.09	-5536	Insoluvel
ZINC04237192	CSc1ccc(-c2ccc3n(c2=O)C[C@H]2C[C@@H]3CN(C(=O)c3ccc(F)cc3)C2)cc1	0	4	434536	4636	-6714	Insoluvel
ZINC04237193	CSc1ccc(-c2ccc3n(c2=O)C[C@H]2C[C@@H]3CN(C(=O)C(C)(C)C)C2)cc1	0	4	396556	4229	-5554	Insoluvel
ZINC04237194	CSc1ccc(-c2ccc3n(c2=O)C[C@H]2C[C@@H]3CN(C(=O)c3ccc(C#N)cc3)C2)cc1	0	5	441556	4368	-6716	Insoluvel
ZINC04237196	CSc1ccc(-c2ccc3n(c2=O)C[C@H]2C[C@@H]3CN(C(=O)c3ccncc3)C2)cc1	0	5	417534	3892	-5660	Insoluvel
ZINC04237197	COCCC(=O)N1C[C@@H]2C[C@H](C1)c1ccc(-c3ccc(SC)cc3)c(=O)n1C2	0	5	398528	3219	-4818	Insoluvel
ZINC04237198	CSc1ccc(-c2ccc3n(c2=O)C[C@H]2C[C@@H]3CN(C(=O)c3cnccn3)C2)cc1	0	6	418522	3287	-5217	Insoluvel
ZINC04237199	CSCC(=O)N1C[C@@H]2C[C@H](C1)c1ccc(-c3ccc(SC)cc3)c(=O)n1C2	0	5	400569	3546	-5300	Insoluvel
ZINC04237200	CSc1ccc(-c2ccc3n(c2=O)C[C@H]2C[C@@H]3CN(C(=O)CCC(=O)O)C2)cc1	0	6	412511	3048	-4497	Insoluvel
ZINC04237202	CSc1ccc(-c2ccc3n(c2=O)C[C@H]2C[C@@H]3CN(C(=O)CSCC(=O)O)C2)cc1	0	7	444578	3001	-4839	Insoluvel
ZINC04237204	CSc1ccc(-c2ccc3n(c2=O)C[C@H]2C[C@@H]3CN(C(=O)Nc3cccc(F)c3)C2)cc1	1	4	449551	5028	-7020	Insoluvel
ZINC04237205	CSc1ccc(-c2ccc3n(c2=O)C[C@H]2C[C@@H]3CN(C(=O)NC(C)C)C2)cc1	1	4	397544	3774	-5155	Insoluvel
ZINC04237206	CSc1ccc(-c2ccc3n(c2=O)C[C@H]2C[C@@H]3CN(S(=O)(=O)c3ccccc3)C2)cc1	0	5	452601	4045	-5664	Insoluvel
ZINC04237207	CSc1ccc(-c2ccc3n(c2=O)C[C@H]2C[C@@H]3CN(S(=O)(=O)c3cccs3)C2)cc1	0	6	458.63	4107	-5482	Insoluvel
ZINC04237209	CCCS(=O)(=O)N1C[C@@H]2C[C@H](C1)c1ccc(-c3ccc(SC)cc3)c(=O)n1C2	0	5	418584	3396	-4668	Insoluvel
ZINC04237211	COc1ccc(S(=O)(=O)N2C[C@@H]3C[C@H](C2)c2ccc(-c4ccc(SC)cc4)c(=O)n2C3)cc1	0	6	482627	4054	-6279	Insoluvel
ZINC04237213	CN(C)Cc1ccccc1-c1ccc2n(c1=O)C[C@H]1C[C@@H]2CN(C(=O)c2ccccc2)C1	1	3	427548	3836	-4747	Insoluvel
ZINC04237214	COc1ccc(C(=O)N2C[C@@H]3C[C@H](C2)c2ccc(-c4ccccc4CN(C)C)c(=O)n2C3)cc1	1	4	457574	3845	-4887	Insoluvel
ZINC04237215	CN(C)Cc1ccccc1-c1ccc2n(c1=O)C[C@H]1C[C@@H]2CN(C(=O)c2cccs2)C1	1	4	433577	3898	-4669	Insoluvel
ZINC04237216	CN(C)Cc1ccccc1-c1ccc2n(c1=O)C[C@H]1C[C@@H]2CN(C(=O)c2ccco2)C1	1	4	417509	3429	-4077	Insoluvel
ZINC04237217	CN(C)Cc1ccccc1-c1ccc2n(c1=O)C[C@H]1C[C@@H]2CN(C(=O)c2ccc(F)cc2)C1	1	3	445538	3976	-5071	Insoluvel
ZINC04237218	CN(C)Cc1ccccc1-c1ccc2n(c1=O)C[C@H]1C[C@@H]2CN(C(=O)c2ccc(C#N)cc2)C1	1	4	452558	3708	-5168	Insoluvel
ZINC04237226	CN(C)Cc1ccccc1-c1ccc2n(c1=O)C[C@H]1C[C@@H]2CN(C(=O)NC2CCCCC2)C1	2	3	448611	4038	-4576	Insoluvel
ZINC04237228	COc1ccccc1NC(=O)N1C[C@@H]2C[C@H](C1)c1ccc(-c3ccccc3CN(C)C)c(=O)n1C2	2	4	472589	4237	-5073	Insoluvel
ZINC04237233	COc1ccc(S(=O)(=O)N2C[C@@H]3C[C@H](C2)c2ccc(-c4ccccc4CN(C)C)c(=O)n2C3)cc1	1	5	493629	3394	-5064	Insoluvel
ZINC04237234	CN(C)Cc1ccccc1-c1ccc2n(c1=O)C[C@H]1C[C@@H]2CN(S(=O)(=O)c2ccc(F)cc2)C1	1	4	481593	3524	-5113	Insoluvel
ZINC04237235	O=C(c1ccccc1)N1C[C@@H]2C[C@H](C1)c1ccc(-c3cncnc3)c(=O)n1C2	0	5	372428	2565	-4491	Insoluvel
ZINC04237236	COc1ccc(C(=O)N2C[C@@H]3C[C@H](C2)c2ccc(-c4cncnc4)c(=O)n2C3)cc1	0	6	402454	2573	-4762	Insoluvel
ZINC04237238	O=C(C1CCCCC1)N1C[C@@H]2C[C@H](C1)c1ccc(-c3cncnc3)c(=O)n1C2	0	5	378476	2831	-4302	Insoluvel
ZINC04237239	O=C(c1ccc(F)cc1)N1C[C@@H]2C[C@H](C1)c1ccc(-c3cncnc3)c(=O)n1C2	0	5	390418	2704	-4917	Insoluvel
ZINC04237244	O=C(Nc1ccccc1)N1C[C@@H]2C[C@H](C1)c1ccc(-c3cncnc3)c(=O)n1C2	1	5	387443	2957	-4752	Insoluvel
ZINC04237246	COc1ccccc1NC(=O)N1C[C@@H]2C[C@H](C1)c1ccc(-c3cncnc3)c(=O)n1C2	1	6	417469	2965	-4974	Insoluvel
ZINC04237247	O=c1c(-c2cncnc2)ccc2n1C[C@H]1C[C@@H]2CN(S(=O)(=O)c2ccccc2)C1	0	6	408483	2113	-4310	Insoluvel
ZINC04237253	COCCC(=O)N1C[C@@H]2C[C@H](C1)c1ccc(/C=C/c3ccc(Cl)cc3)c(=O)n1C2	0	4	412917	3654	-5487	Insoluvel
ZINC04237254	O=C(c1cnccn1)N1C[C@@H]2C[C@H](C1)c1ccc(/C=C/c3ccc(Cl)cc3)c(=O)n1C2	0	5	432911	3722	-5845	Insoluvel
ZINC04237255	CSCC(=O)N1C[C@@H]2C[C@H](C1)c1ccc(/C=C/c3ccc(Cl)cc3)c(=O)n1C2	0	4	414958	3981	-5953	Insoluvel
ZINC04237256	CC(C)NC(=O)N1C[C@@H]2C[C@H](C1)c1ccc(/C=C/c3ccc(Cl)cc3)c(=O)n1C2	1	3	411933	4209	-5375	Insoluvel
ZINC04237259	CCCS(=O)(=O)N1C[C@@H]2C[C@H](C1)c1ccc(/C=C/c3ccc(Cl)cc3)c(=O)n1C2	0	4	432973	3831	-5444	Insoluvel
ZINC04237260	CS(=O)(=O)N1C[C@@H]2C[C@H](C1)c1ccc(/C=C/c3ccc(Cl)cc3)c(=O)n1C2	0	4	404919	3051	-5081	Insoluvel
ZINC04237262	CC(=O)Nc1ccc(-c2ccc3n(c2=O)C[C@H]2C[C@@H]3CN(C(=O)c3ccccc3)C2)cc1	1	4	427504	3733	-6164	Insoluvel
ZINC04237264	CC(=O)Nc1ccc(-c2ccc3n(c2=O)C[C@H]2C[C@@H]3CN(C(=O)c3cccs3)C2)cc1	1	5	433533	3795	-5952	Insoluvel
ZINC04237265	CC(=O)Nc1ccc(-c2ccc3n(c2=O)C[C@H]2C[C@@H]3CN(C(=O)c3ccco3)C2)cc1	1	5	417465	3326	-5348	Insoluvel
ZINC04237270	CC(=O)Nc1ccc(-c2ccc3n(c2=O)C[C@H]2C[C@@H]3CN(C(=O)NC3CCCCC3)C2)cc1	2	4	448567	3935	-5939	Insoluvel
ZINC04237271	CC(=O)Nc1ccc(-c2ccc3n(c2=O)C[C@H]2C[C@@H]3CN(C(=O)NC(C)C)C2)cc1	2	4	408502	3011	-4966	Insoluvel
ZINC04237272	COc1ccccc1NC(=O)N1C[C@@H]2C[C@H](C1)c1ccc(-c3ccc(NC(C)=O)cc3)c(=O)n1C2	2	5	472545	4134	-6637	Insoluvel
ZINC04237273	CC(=O)Nc1ccc(-c2ccc3n(c2=O)C[C@H]2C[C@@H]3CN(S(=O)(=O)c3ccccc3)C2)cc1	1	5	463559	3282	-5536	Insoluvel
ZINC04237276	COc1ccc(S(=O)(=O)N2C[C@@H]3C[C@H](C2)c2ccc(-c4ccc(NC(C)=O)cc4)c(=O)n2C3)cc1	1	6	493585	3.29	-6095	Insoluvel
ZINC04237295	O=c1c(-c2cccs2)ccc2n1C[C@H]1C[C@@H]2CN(Cc2cccs2)C1	1	4	368527	4258	-4647	Insoluvel
ZINC04237296	O=c1c(-c2cccs2)ccc2n1C[C@H]1C[C@@H]2CN(Cc2ccccc2)C1	1	3	362498	4196	-4821	Insoluvel
ZINC04237297	COc1ccc(CN2C[C@@H]3C[C@H](C2)c2ccc(-c4cccs4)c(=O)n2C3)cc1	1	4	392524	4205	-5291	Insoluvel
ZINC04237299	O=c1c(-c2cccs2)ccc2n1C[C@H]1C[C@@H]2CN(Cc2cc3ccccc3o2)C1	1	4	402519	4942	-5528	Insoluvel
ZINC04237301	O=c1c(-c2cccs2)ccc2n1C[C@H]1C[C@@H]2CN(CC2CCCCC2)C1	1	3	368546	4576	-4728	Insoluvel
ZINC04237316	COc1ccc(CN2C[C@@H]3C[C@H](C2)c2ccc(-c4ccc(SC)cc4)c(=O)n2C3)cc1	1	4	432589	4865	-6101	Insoluvel
ZINC04237320	CSc1ccc(-c2ccc3n(c2=O)C[C@H]2C[C@@H]3CN(C3CCOCC3)C2)cc1	1	4	396556	3835	-4614	Insoluvel
ZINC04237334	COc1ccc(CN2C[C@@H]3C[C@H](C2)c2ccc(-c4cncnc4)c(=O)n2C3)cc1	1	5	388471	2933	-4170	Insoluvel
ZINC04237336	O=c1c(-c2cncnc2)ccc2n1C[C@H]1C[C@@H]2CN(Cc2cc3ccccc3o2)C1	1	5	398466	3671	-4586	Insoluvel
ZINC04237344	N#Cc1cccc(CN2C[C@@H]3C[C@H](C2)c2ccc(/C=C/c4ccc(Cl)cc4)c(=O)n2C3)c1	1	3	441962	5163	-6501	Insoluvel
ZINC04237354	COc1ccc(-c2ccc(=O)n3c2[C@@H]2C[C@@H](CN(C(=O)c4ccccc4)C2)C3)cc1	0	4	400478	3783	-6027	Insoluvel
ZINC04237355	COc1ccc(C(=O)N2C[C@@H]3C[C@H](C2)c2c(-c4ccc(OC)cc4)ccc(=O)n2C3)cc1	0	5	430504	3792	-6121	Insoluvel
ZINC04237356	COc1ccc(-c2ccc(=O)n3c2[C@@H]2C[C@@H](CN(C(=O)c4cccs4)C2)C3)cc1	0	5	406507	3845	-5873	Insoluvel
ZINC04237357	COc1ccc(-c2ccc(=O)n3c2[C@@H]2C[C@@H](CN(C(=O)c4ccco4)C2)C3)cc1	0	5	390439	3376	-5114	Insoluvel
ZINC04237358	COc1ccc(-c2ccc(=O)n3c2[C@@H]2C[C@@H](CN(C(=O)c4ccc(F)cc4)C2)C3)cc1	0	4	418468	3923	-6443	Insoluvel
ZINC04237359	COc1ccc(-c2ccc(=O)n3c2[C@@H]2C[C@@H](CN(C(=O)C(C)(C)C)C2)C3)cc1	0	4	380488	3516	-5240	Insoluvel
ZINC04237360	COc1ccc(-c2ccc(=O)n3c2[C@@H]2C[C@@H](CN(C(=O)c4ccc(C#N)cc4)C2)C3)cc1	0	5	425488	3655	-6514	Insoluvel
ZINC04237362	COc1ccc(-c2ccc(=O)n3c2[C@@H]2C[C@@H](CN(C(=O)c4ccncc4)C2)C3)cc1	0	5	401466	3178	-5307	Insoluvel
ZINC04237363	COCCC(=O)N1C[C@@H]2C[C@H](C1)c1c(-c3ccc(OC)cc3)ccc(=O)n1C2	0	5	382.46	2506	-4171	Insoluvel
ZINC04237364	COc1ccc(-c2ccc(=O)n3c2[C@@H]2C[C@@H](CN(C(=O)c4cnccn4)C2)C3)cc1	0	6	402454	2573	-4836	Insoluvel
ZINC04237365	COc1ccc(-c2ccc(=O)n3c2[C@@H]2C[C@@H](CN(C(=O)CSC)C2)C3)cc1	0	5	384501	2833	-5033	Insoluvel
ZINC04237366	COc1ccc(-c2ccc(=O)n3c2[C@@H]2C[C@@H](CN(C(=O)CCC(=O)O)C2)C3)cc1	0	6	396443	2334	-4118	Insoluvel
ZINC04237368	COc1ccc(-c2ccc(=O)n3c2[C@@H]2C[C@@H](CN(C(=O)CSCC(=O)O)C2)C3)cc1	0	7	428.51	2287	-4535	Insoluvel
ZINC04237370	COc1ccc(-c2ccc(=O)n3c2[C@@H]2C[C@@H](CN(C(=O)Nc4ccc(C)cc4)C2)C3)cc1	1	4	429.52	4484	-6587	Insoluvel
ZINC04237371	COc1ccc(-c2ccc(=O)n3c2[C@@H]2C[C@@H](CN(C(=O)NC(C)C)C2)C3)cc1	1	4	381476	3061	-4636	Insoluvel
ZINC04237372	COc1ccc(-c2ccc(=O)n3c2[C@@H]2C[C@@H](CN(C(=O)Nc4ccccc4OC)C2)C3)cc1	1	5	445519	4184	-6338	Insoluvel
ZINC04237373	COc1ccc(-c2ccc(=O)n3c2[C@@H]2C[C@@H](CN(S(=O)(=O)c4ccccc4)C2)C3)cc1	0	5	436533	3332	-5651	Insoluvel
ZINC04237374	COc1ccc(-c2ccc(=O)n3c2[C@@H]2C[C@@H](CN(S(=O)(=O)c4ccc(Cl)cc4)C2)C3)cc1	0	5	470978	3985	-6523	Insoluvel
ZINC04237375	COc1ccc(-c2ccc(=O)n3c2[C@@H]2C[C@@H](CN(S(=O)(=O)c4ccc(NC(C)=O)cc4)C2)C3)cc1	1	6	493585	3.29	-6088	Insoluvel
ZINC04237376	COc1ccc(-c2ccc(=O)n3c2[C@@H]2C[C@@H](CN(S(=O)(=O)c4ccc(C)cc4)C2)C3)cc1	0	5	450.56	3.64	-5940	Insoluvel
ZINC04237377	CCCS(=O)(=O)N1C[C@@H]2C[C@H](C1)c1c(-c3ccc(OC)cc3)ccc(=O)n1C2	0	5	402516	2683	-4614	Insoluvel
ZINC04237379	O=C(c1ccccc1)N1C[C@@H]2C[C@H](C1)c1c(-c3ccc(Cl)cc3)ccc(=O)n1C2	0	3	404897	4428	-6464	Insoluvel
ZINC04237380	COc1ccc(C(=O)N2C[C@@H]3C[C@H](C2)c2c(-c4ccc(Cl)cc4)ccc(=O)n2C3)cc1	0	4	434923	4437	-6846	Insoluvel
ZINC04237381	O=C(c1cccs1)N1C[C@@H]2C[C@H](C1)c1c(-c3ccc(Cl)cc3)ccc(=O)n1C2	0	4	410926	4.49	-6312	Insoluvel
ZINC04237382	O=C(c1ccco1)N1C[C@@H]2C[C@H](C1)c1c(-c3ccc(Cl)cc3)ccc(=O)n1C2	0	4	394858	4021	-5746	Insoluvel
ZINC04237384	O=C(c1ccc(F)cc1)N1C[C@@H]2C[C@H](C1)c1c(-c3ccc(Cl)cc3)ccc(=O)n1C2	0	3	422887	4567	-6854	Insoluvel
ZINC04237385	O=C(COc1ccccc1)N1C[C@@H]2C[C@H](C1)c1c(-c3ccc(Cl)cc3)ccc(=O)n1C2	0	4	434923	4193	-6711	Insoluvel
ZINC04237386	N#Cc1ccc(C(=O)N2C[C@@H]3C[C@H](C2)c2c(-c4ccc(Cl)cc4)ccc(=O)n2C3)cc1	0	4	429907	4.3	-6838	Insoluvel
ZINC04237388	O=C(c1ccncc1)N1C[C@@H]2C[C@H](C1)c1c(-c3ccc(Cl)cc3)ccc(=O)n1C2	0	4	405885	3823	-5892	Insoluvel
ZINC04237389	COCCC(=O)N1C[C@@H]2C[C@H](C1)c1c(-c3ccc(Cl)cc3)ccc(=O)n1C2	0	4	386879	3151	-5064	Insoluvel
ZINC04237391	CSCC(=O)N1C[C@@H]2C[C@H](C1)c1c(-c3ccc(Cl)cc3)ccc(=O)n1C2	0	4	388.92	3477	-5518	Insoluvel
ZINC04237395	CC(C)NC(=O)N1C[C@@H]2C[C@H](C1)c1c(-c3ccc(Cl)cc3)ccc(=O)n1C2	1	3	385895	3706	-5075	Insoluvel
ZINC04237397	O=c1ccc(-c2ccc(Cl)cc2)c2n1C[C@H]1C[C@@H]2CN(S(=O)(=O)c2ccccc2)C1	0	4	440952	3977	-5984	Insoluvel
ZINC04237398	O=c1ccc(-c2ccc(Cl)cc2)c2n1C[C@H]1C[C@@H]2CN(S(=O)(=O)c2cccs2)C1	0	5	446981	4038	-5830	Insoluvel
ZINC04237399	CC(=O)Nc1ccc(S(=O)(=O)N2C[C@@H]3C[C@H](C2)c2c(-c4ccc(Cl)cc4)ccc(=O)n2C3)cc1	1	5	498004	3935	-6459	Insoluvel
ZINC04237400	CCCS(=O)(=O)N1C[C@@H]2C[C@H](C1)c1c(-c3ccc(Cl)cc3)ccc(=O)n1C2	0	4	406935	3328	-5033	Insoluvel
ZINC04237402	O=C(c1ccccc1)N1C[C@@H]2C[C@H](C1)c1c(-c3cc4ccccc4s3)ccc(=O)n1C2	0	4	426541	4.99	-6839	Insoluvel
ZINC04237403	COc1ccc(C(=O)N2C[C@@H]3C[C@H](C2)c2c(-c4cc5ccccc5s4)ccc(=O)n2C3)cc1	0	5	456567	4998	-7250	Insoluvel
ZINC04237405	O=C(c1ccco1)N1C[C@@H]2C[C@H](C1)c1c(-c3cc4ccccc4s3)ccc(=O)n1C2	0	5	416502	4583	-6094	Insoluvel
ZINC04237407	O=C(c1ccc(F)cc1)N1C[C@@H]2C[C@H](C1)c1c(-c3cc4ccccc4s3)ccc(=O)n1C2	0	4	444531	5129	-7229	Insoluvel
ZINC04237409	N#Cc1ccc(C(=O)N2C[C@@H]3C[C@H](C2)c2c(-c4cc5ccccc5s4)ccc(=O)n2C3)cc1	0	5	451551	4861	-7177	Insoluvel
ZINC04237412	O=C(c1ccncc1)N1C[C@@H]2C[C@H](C1)c1c(-c3cc4ccccc4s3)ccc(=O)n1C2	0	5	427529	4385	-6241	Insoluvel
ZINC04237415	O=C(O)CCCC(=O)N1C[C@@H]2C[C@H](C1)c1c(-c3cc4ccccc4s3)ccc(=O)n1C2	0	6	436533	3931	-5148	Insoluvel
ZINC04237417	O=C(O)CSCC(=O)N1C[C@@H]2C[C@H](C1)c1c(-c3cc4ccccc4s3)ccc(=O)n1C2	0	7	454573	3494	-5328	Insoluvel
ZINC04237419	CC(C)NC(=O)N1C[C@@H]2C[C@H](C1)c1c(-c3cc4ccccc4s3)ccc(=O)n1C2	1	4	407539	4267	-5697	Insoluvel
ZINC04237422	O=c1ccc(-c2cc3ccccc3s2)c2n1C[C@H]1C[C@@H]2CN(S(=O)(=O)c2ccccc2)C1	0	5	462596	4538	-6002	Insoluvel
ZINC04237423	O=c1ccc(-c2cc3ccccc3s2)c2n1C[C@H]1C[C@@H]2CN(S(=O)(=O)c2cccs2)C1	0	6	468625	4.6	-5828	Insoluvel
ZINC04237426	CCCS(=O)(=O)N1C[C@@H]2C[C@H](C1)c1c(-c3cc4ccccc4s3)ccc(=O)n1C2	0	5	428579	3889	-5012	Insoluvel
ZINC04237427	N#Cc1ccccc1S(=O)(=O)N1C[C@@H]2C[C@H](C1)c1c(-c3cc4ccccc4s3)ccc(=O)n1C2	0	6	487606	4.41	-6319	Insoluvel
ZINC04237428	CS(=O)(=O)N1C[C@@H]2C[C@H](C1)c1c(-c3cc4ccccc4s3)ccc(=O)n1C2	0	5	400525	3109	-4670	Insoluvel
ZINC04237431	O=C(c1ccccc1)N1C[C@@H]2C[C@H](C1)c1c(-c3ccc(OC(F)(F)F)cc3)ccc(=O)n1C2	0	4	454448	4673	-6929	Insoluvel
ZINC04237433	COc1ccc(C(=O)N2C[C@@H]3C[C@H](C2)c2c(-c4ccc(OC(F)(F)F)cc4)ccc(=O)n2C3)cc1	0	5	484474	4682	-7029	Insoluvel
ZINC04237434	O=C(c1cccs1)N1C[C@@H]2C[C@H](C1)c1c(-c3ccc(OC(F)(F)F)cc3)ccc(=O)n1C2	0	5	460477	4735	-6872	Insoluvel
ZINC04237435	O=C(c1ccco1)N1C[C@@H]2C[C@H](C1)c1c(-c3ccc(OC(F)(F)F)cc3)ccc(=O)n1C2	0	5	444409	4266	-6083	Insoluvel
ZINC04237437	O=C(C1CC1)N1C[C@@H]2C[C@H](C1)c1c(-c3ccc(OC(F)(F)F)cc3)ccc(=O)n1C2	0	4	418415	3.77	-6013	Insoluvel
ZINC04237438	O=C(c1ccc(F)cc1)N1C[C@@H]2C[C@H](C1)c1c(-c3ccc(OC(F)(F)F)cc3)ccc(=O)n1C2	0	4	472438	4813	-7314	Insoluvel
ZINC04237439	N#Cc1ccc(C(=O)N2C[C@@H]3C[C@H](C2)c2c(-c4ccc(OC(F)(F)F)cc4)ccc(=O)n2C3)cc1	0	5	479458	4545	-7430	Insoluvel
ZINC04237440	CN(C)CC(=O)N1C[C@@H]2C[C@H](C1)c1c(-c3ccc(OC(F)(F)F)cc3)ccc(=O)n1C2	1	4	435446	2921	-4171	Insoluvel
ZINC04237441	O=C(c1ccncc1)N1C[C@@H]2C[C@H](C1)c1c(-c3ccc(OC(F)(F)F)cc3)ccc(=O)n1C2	0	5	455436	4068	-6233	Insoluvel
ZINC04237442	COCCC(=O)N1C[C@@H]2C[C@H](C1)c1c(-c3ccc(OC(F)(F)F)cc3)ccc(=O)n1C2	0	5	436.43	3396	-5124	Insoluvel
ZINC04237443	O=C(c1cnccn1)N1C[C@@H]2C[C@H](C1)c1c(-c3ccc(OC(F)(F)F)cc3)ccc(=O)n1C2	0	6	456424	3463	-5769	Insoluvel
ZINC04237444	CSCC(=O)N1C[C@@H]2C[C@H](C1)c1c(-c3ccc(OC(F)(F)F)cc3)ccc(=O)n1C2	0	5	438471	3723	-5974	Insoluvel
ZINC04237445	O=C(O)CCC(=O)N1C[C@@H]2C[C@H](C1)c1c(-c3ccc(OC(F)(F)F)cc3)ccc(=O)n1C2	0	6	450413	3224	-4911	Insoluvel
ZINC04237446	O=C(O)COCC(=O)N1C[C@@H]2C[C@H](C1)c1c(-c3ccc(OC(F)(F)F)cc3)ccc(=O)n1C2	0	7	466412	2461	-4514	Insoluvel
ZINC04237447	O=C(O)CSCC(=O)N1C[C@@H]2C[C@H](C1)c1c(-c3ccc(OC(F)(F)F)cc3)ccc(=O)n1C2	0	7	482.48	3177	-5288	Insoluvel
ZINC04237451	CC(C)NC(=O)N1C[C@@H]2C[C@H](C1)c1c(-c3ccc(OC(F)(F)F)cc3)ccc(=O)n1C2	1	4	435446	3951	-5615	Insoluvel
ZINC04237454	O=c1ccc(-c2ccc(OC(F)(F)F)cc2)c2n1C[C@H]1C[C@@H]2CN(S(=O)(=O)c2ccccc2)C1	0	5	490503	4222	-6502	Insoluvel
ZINC04237455	O=c1ccc(-c2ccc(OC(F)(F)F)cc2)c2n1C[C@H]1C[C@@H]2CN(S(=O)(=O)c2cccs2)C1	0	6	496532	4283	-6348	Insoluvel
ZINC04237457	CCCS(=O)(=O)N1C[C@@H]2C[C@H](C1)c1c(-c3ccc(OC(F)(F)F)cc3)ccc(=O)n1C2	0	5	456486	3573	-5554	Insoluvel
ZINC04237459	CS(=O)(=O)N1C[C@@H]2C[C@H](C1)c1c(-c3ccc(OC(F)(F)F)cc3)ccc(=O)n1C2	0	5	428432	2793	-5181	Insoluvel
ZINC04237462	O=c1ccc(-c2ccc(OC(F)(F)F)cc2)c2n1C[C@@H]1CNC[C@H]2C1	1	3	350.34	3121	-4590	Insoluvel
ZINC04237463	CSc1ccc(-c2ccc(=O)n3c2[C@@H]2C[C@@H](CN(C(=O)c4ccccc4)C2)C3)cc1	0	4	416546	4497	-6353	Insoluvel
ZINC04237464	COc1ccc(C(=O)N2C[C@@H]3C[C@H](C2)c2c(-c4ccc(SC)cc4)ccc(=O)n2C3)cc1	0	5	446572	4505	-6747	Insoluvel
ZINC04237465	CSc1ccc(-c2ccc(=O)n3c2[C@@H]2C[C@@H](CN(C(=O)c4cccs4)C2)C3)cc1	0	5	422575	4558	-6161	Insoluvel
ZINC04237466	CSc1ccc(-c2ccc(=O)n3c2[C@@H]2C[C@@H](CN(C(=O)c4ccco4)C2)C3)cc1	0	5	406507	4.09	-5559	Insoluvel
ZINC04237467	CSc1ccc(-c2ccc(=O)n3c2[C@@H]2C[C@@H](CN(C(=O)c4ccc(F)cc4)C2)C3)cc1	0	4	434536	4636	-6739	Insoluvel
ZINC04237468	CSc1ccc(-c2ccc(=O)n3c2[C@@H]2C[C@@H](CN(C(=O)COc4ccccc4)C2)C3)cc1	0	5	446572	4262	-6617	Insoluvel
ZINC04237469	CSc1ccc(-c2ccc(=O)n3c2[C@@H]2C[C@@H](CN(C(=O)c4ccc(C#N)cc4)C2)C3)cc1	0	5	441556	4368	-6733	Insoluvel
ZINC04237471	CSc1ccc(-c2ccc(=O)n3c2[C@@H]2C[C@@H](CN(C(=O)c4ccncc4)C2)C3)cc1	0	5	417534	3892	-5683	Insoluvel
ZINC04237472	COCCC(=O)N1C[C@@H]2C[C@H](C1)c1c(-c3ccc(SC)cc3)ccc(=O)n1C2	0	5	398528	3219	-4873	Insoluvel
ZINC04237473	CSc1ccc(-c2ccc(=O)n3c2[C@@H]2C[C@@H](CN(C(=O)c4cnccn4)C2)C3)cc1	0	6	418522	3287	-5237	Insoluvel
ZINC04237474	CSCC(=O)N1C[C@@H]2C[C@H](C1)c1c(-c3ccc(SC)cc3)ccc(=O)n1C2	0	5	400569	3546	-5316	Insoluvel
ZINC04237475	CSc1ccc(-c2ccc(=O)n3c2[C@@H]2C[C@@H](CN(C(=O)CCC(=O)O)C2)C3)cc1	0	6	412511	3048	-4507	Insoluvel
ZINC04237476	CSc1ccc(-c2ccc(=O)n3c2[C@@H]2C[C@@H](CN(C(=O)COCC(=O)O)C2)C3)cc1	0	7	428.51	2284	-4318	Insoluvel
ZINC04237478	CSc1ccc(-c2ccc(=O)n3c2[C@@H]2C[C@@H](CN(C(=O)CSCC(=O)O)C2)C3)cc1	0	7	444578	3001	-4849	Insoluvel
ZINC04237481	CSc1ccc(-c2ccc(=O)n3c2[C@@H]2C[C@@H](CN(C(=O)NC(C)C)C2)C3)cc1	1	4	397544	3774	-5176	Insoluvel
ZINC04237482	COc1ccccc1NC(=O)N1C[C@@H]2C[C@H](C1)c1c(-c3ccc(SC)cc3)ccc(=O)n1C2	1	5	461587	4897	-6922	Insoluvel
ZINC04237483	CSc1ccc(-c2ccc(=O)n3c2[C@@H]2C[C@@H](CN(C(=O)Nc4cccc(C#N)c4)C2)C3)cc1	1	5	456571	4.76	-7032	Insoluvel
ZINC04237484	CSc1ccc(-c2ccc(=O)n3c2[C@@H]2C[C@@H](CN(S(=O)(=O)c4ccccc4)C2)C3)cc1	0	5	452601	4045	-5653	Insoluvel
ZINC04237485	CSc1ccc(-c2ccc(=O)n3c2[C@@H]2C[C@@H](CN(S(=O)(=O)c4cccs4)C2)C3)cc1	0	6	458.63	4107	-5473	Insoluvel
ZINC04237488	CCCS(=O)(=O)N1C[C@@H]2C[C@H](C1)c1c(-c3ccc(SC)cc3)ccc(=O)n1C2	0	5	418584	3396	-4658	Insoluvel
ZINC04237490	CSc1ccc(-c2ccc(=O)n3c2[C@@H]2C[C@@H](CN(S(C)(=O)=O)C2)C3)cc1	0	5	390.53	2616	-4290	Insoluvel
ZINC04237498	COc1ccc(C(=O)N2C[C@@H]3C[C@H](C2)c2c(-c4cccc(C#N)c4)ccc(=O)n2C3)cc1	0	5	425488	3655	-6513	Insoluvel
ZINC04237500	COc1ccccc1NC(=O)N1C[C@@H]2C[C@H](C1)c1c(-c3cccc(C#N)c3)ccc(=O)n1C2	1	5	440503	4047	-6703	Insoluvel
ZINC04237507	COc1ccc(CN2C[C@@H]3C[C@H](C2)c2c(-c4ccc(OC)cc4)ccc(=O)n2C3)cc1	1	4	416521	4152	-5486	Insoluvel
ZINC04258715	O=c1ccc(-c2cc3ccccc3s2)c2n1C[C@H]1C[C@@H]2CN(C2CCOCC2)C1	1	4	406551	4328	-5083	Insoluvel
ZINC04258740	COc1ccc(CN2C[C@@H]3C[C@H](C2)c2c(-c4ccc(SC)cc4)ccc(=O)n2C3)cc1	1	4	432589	4865	-6145	Insoluvel
ZINC04258748	CSc1ccc(-c2ccc(=O)n3c2[C@@H]2C[C@@H](CN(C4CCOCC4)C2)C3)cc1	1	4	396556	3835	-4645	Insoluvel
ZINC04258763	O=C(c1ccccc1)N1C[C@@H]2C[C@H](C1)c1c(-c3ccccc3)ccc(=O)n1C2	0	3	370452	3775	-5644	Insoluvel
ZINC04258765	COc1ccc(C(=O)N2C[C@@H]3C[C@H](C2)c2c(-c4ccccc4)ccc(=O)n2C3)cc1	0	4	400478	3783	-6027	Insoluvel
ZINC04258766	O=C(c1cccs1)N1C[C@@H]2C[C@H](C1)c1c(-c3ccccc3)ccc(=O)n1C2	0	4	376481	3836	-5387	Insoluvel
ZINC04258768	O=C(c1ccco1)N1C[C@@H]2C[C@H](C1)c1c(-c3ccccc3)ccc(=O)n1C2	0	4	360413	3368	-4812	Insoluvel
ZINC04258770	O=C(c1ccc(F)cc1)N1C[C@@H]2C[C@H](C1)c1c(-c3ccccc3)ccc(=O)n1C2	0	3	388442	3914	-6086	Insoluvel
ZINC04258771	O=C(COc1ccccc1)N1C[C@@H]2C[C@H](C1)c1c(-c3ccccc3)ccc(=O)n1C2	0	4	400478	3.54	-5863	Insoluvel
ZINC04258773	N#Cc1ccc(C(=O)N2C[C@@H]3C[C@H](C2)c2c(-c4ccccc4)ccc(=O)n2C3)cc1	0	4	395462	3646	-6074	Insoluvel
ZINC04258774	O=C(c1ccncc1)N1C[C@@H]2C[C@H](C1)c1c(-c3ccccc3)ccc(=O)n1C2	0	4	371.44	3.17	-4971	Insoluvel
ZINC04258778	O=C(c1cnccn1)N1C[C@@H]2C[C@H](C1)c1c(-c3ccccc3)ccc(=O)n1C2	0	5	372428	2565	-4522	Insoluvel
ZINC04258779	CSCC(=O)N1C[C@@H]2C[C@H](C1)c1c(-c3ccccc3)ccc(=O)n1C2	0	4	354475	2824	-4585	Insoluvel
ZINC04258787	O=C(Nc1cccc(F)c1)N1C[C@@H]2C[C@H](C1)c1c(-c3ccccc3)ccc(=O)n1C2	1	3	403457	4306	-6368	Insoluvel
ZINC04258790	CC(C)NC(=O)N1C[C@@H]2C[C@H](C1)c1c(-c3ccccc3)ccc(=O)n1C2	1	3	351.45	3052	-4427	Insoluvel
ZINC04258792	COc1ccccc1NC(=O)N1C[C@@H]2C[C@H](C1)c1c(-c3ccccc3)ccc(=O)n1C2	1	4	415493	4175	-6210	Insoluvel
ZINC04258794	N#Cc1cccc(NC(=O)N2C[C@@H]3C[C@H](C2)c2c(-c4ccccc4)ccc(=O)n2C3)c1	1	4	410477	4038	-6385	Insoluvel
ZINC04258795	O=c1ccc(-c2ccccc2)c2n1C[C@H]1C[C@@H]2CN(S(=O)(=O)c2ccccc2)C1	0	4	406507	3323	-4993	Insoluvel
ZINC04258797	O=c1ccc(-c2ccccc2)c2n1C[C@H]1C[C@@H]2CN(S(=O)(=O)c2cccs2)C1	0	5	412536	3385	-4827	Insoluvel
ZINC04258800	CC(=O)Nc1ccc(S(=O)(=O)N2C[C@@H]3C[C@H](C2)c2c(-c4ccccc4)ccc(=O)n2C3)cc1	1	5	463559	3282	-5525	Insoluvel
ZINC04258806	O=c1ccc(-c2ccccc2)c2n1C[C@H]1C[C@@H]2CN(S(=O)(=O)c2cccc(C(F)(F)F)c2)C1	0	4	474504	4342	-6097	Insoluvel
ZINC04258807	N#Cc1ccccc1S(=O)(=O)N1C[C@@H]2C[C@H](C1)c1c(-c3ccccc3)ccc(=O)n1C2	0	5	431517	3195	-5355	Insoluvel
ZINC04258810	COc1ccc(S(=O)(=O)N2C[C@@H]3C[C@H](C2)c2c(-c4ccccc4)ccc(=O)n2C3)cc1	0	5	436533	3332	-5651	Insoluvel
ZINC04258815	COc1ccc(CN2C[C@@H]3C[C@H](C2)c2c(-c4ccccc4)ccc(=O)n2C3)cc1	1	3	386495	4143	-5405	Insoluvel
ZINC04258868	N#Cc1ccc(C(=O)Nc2ccc3n(c2=O)C[C@H]2C[C@@H]3CN(C(=O)c3ccc4ccccc4c3)C2)cc1	1	5	488547	4385	-7525	Insoluvel
ZINC04258871	O=C(Nc1ccc2n(c1=O)C[C@H]1C[C@@H]2CN(C(=O)c2ccc3ccccc3c2)C1)c1ccc(F)cc1	1	4	481527	4652	-7489	Insoluvel
ZINC04258875	O=C(Nc1ccc2n(c1=O)C[C@H]1C[C@@H]2CN(C(=O)c2ccc3ccccc3c2)C1)c1cccs1	1	5	469566	4575	-7028	Insoluvel
ZINC04258877	O=C(Nc1ccc2n(c1=O)C[C@H]1C[C@@H]2CN(C(=O)c2ccc3ccccc3c2)C1)c1cnccn1	1	6	465513	3303	-6237	Insoluvel
ZINC04258878	CSCC(=O)Nc1ccc2n(c1=O)C[C@H]1C[C@@H]2CN(C(=O)c2ccc3ccccc3c2)C1	1	5	447.56	3563	-6240	Insoluvel
ZINC04258884	O=C(Nc1ccc2n(c1=O)C[C@H]1C[C@@H]2CN(C(=O)c2ccc3ccccc3c2)C1)c1ccncc1	1	5	464525	3908	-6626	Insoluvel
ZINC04258889	O=C(Nc1ccccc1)Nc1ccc2n(c1=O)C[C@H]1C[C@@H]2CN(C(=O)c2ccc3ccccc3c2)C1	2	4	478552	4905	-7244	Insoluvel
ZINC04258893	O=C(Nc1ccc2n(c1=O)C[C@H]1C[C@@H]2CN(C(=O)c2ccc(-c3ccccc3)cc2)C1)c1ccccc1	1	4	489575	5027	-7438	Insoluvel
ZINC04258896	O=C(Nc1ccc2n(c1=O)C[C@H]1C[C@@H]2CN(C(=O)c2ccc(-c3ccccc3)cc2)C1)c1ccco1	1	5	479536	4.62	-6908	Insoluvel
ZINC04258902	O=C(Nc1ccc2n(c1=O)C[C@H]1C[C@@H]2CN(C(=O)c2ccc(-c3ccccc3)cc2)C1)c1cccs1	1	5	495604	5089	-7339	Insoluvel
ZINC04258903	O=C(Nc1ccc2n(c1=O)C[C@H]1C[C@@H]2CN(C(=O)c2ccc(-c3ccccc3)cc2)C1)c1cnccn1	1	6	491551	3817	-6636	Insoluvel
ZINC04258904	CSCC(=O)Nc1ccc2n(c1=O)C[C@H]1C[C@@H]2CN(C(=O)c2ccc(-c3ccccc3)cc2)C1	1	5	473598	4076	-6669	Insoluvel
ZINC04258912	N#Cc1ccc(C(=O)Nc2ccc3n(c2=O)C[C@H]2C[C@@H]3CN(C(=O)c3ccc(F)cc3)C2)cc1	1	5	456477	3371	-6821	Insoluvel
ZINC04258914	O=C(Nc1ccc2n(c1=O)C[C@H]1C[C@@H]2CN(C(=O)c2ccc(F)cc2)C1)c1ccco1	1	5	421428	3092	-5519	Insoluvel
ZINC04258915	O=C(Nc1ccc2n(c1=O)C[C@H]1C[C@@H]2CN(C(=O)c2ccc(F)cc2)C1)c1ccc(F)cc1	1	4	449457	3638	-6719	Insoluvel
ZINC04258917	O=C(Nc1ccc2n(c1=O)C[C@H]1C[C@@H]2CN(C(=O)c2ccc(F)cc2)C1)c1ccc(C(F)(F)F)cc1	1	4	499464	4518	-7246	Insoluvel
ZINC04258919	COc1ccc(CC(=O)Nc2ccc3n(c2=O)C[C@H]2C[C@@H]3CN(C(=O)c3ccc(F)cc3)C2)cc1	1	5	475.52	3437	-6591	Insoluvel
ZINC04258921	O=C(Nc1ccc2n(c1=O)C[C@H]1C[C@@H]2CN(C(=O)c2ccc(F)cc2)C1)c1cccs1	1	5	437496	3561	-6145	Insoluvel
ZINC04258922	O=C(Nc1ccc2n(c1=O)C[C@H]1C[C@@H]2CN(C(=O)c2ccc(F)cc2)C1)c1cnccn1	1	6	433443	2289	-5264	Insoluvel
ZINC04258928	O=C(Nc1ccc2n(c1=O)C[C@H]1C[C@@H]2CN(C(=O)c2ccc(F)cc2)C1)c1ccncc1	1	5	432455	2894	-5690	Insoluvel
ZINC04258929	O=C(Nc1cccc(F)c1)Nc1ccc2n(c1=O)C[C@H]1C[C@@H]2CN(C(=O)c2ccc(F)cc2)C1	2	4	464472	4.03	-6831	Insoluvel
ZINC04258935	O=C(Nc1ccccc1)Nc1ccc2n(c1=O)C[C@H]1C[C@@H]2CN(C(=O)c2ccc(F)cc2)C1	2	4	446482	3891	-6434	Insoluvel
ZINC04258936	COc1ccccc1NC(=O)Nc1ccc2n(c1=O)C[C@H]1C[C@@H]2CN(C(=O)c2ccc(F)cc2)C1	2	5	476508	3.9	-6560	Insoluvel
ZINC04258937	CC(=O)N1C[C@@H]2C[C@H](C1)c1ccc(NC(=O)COc3ccccc3)c(=O)n1C2	1	5	381432	1831	-4318	Insoluvel
ZINC04258939	CC(=O)N1C[C@@H]2C[C@H](C1)c1ccc(NC(=O)c3ccc(C#N)cc3)c(=O)n1C2	1	5	376416	1938	-4658	Insoluvel
ZINC04258940	CC(=O)N1C[C@@H]2C[C@H](C1)c1ccc(NC(=O)Cc3ccccc3)c(=O)n1C2	1	4	365433	1995	-4297	Insoluvel
ZINC04258943	CC(=O)N1C[C@@H]2C[C@H](C1)c1ccc(NC(=O)c3ccc(F)cc3)c(=O)n1C2	1	4	369396	2205	-4631	Insoluvel
ZINC04258944	CC(=O)N1C[C@@H]2C[C@H](C1)c1ccc(NC(=O)C3CCCCC3)c(=O)n1C2	1	4	357454	2333	-4060	Insoluvel
ZINC04258945	COc1ccc(CC(=O)Nc2ccc3n(c2=O)C[C@H]2C[C@@H]3CN(C(C)=O)C2)cc1	1	5	395459	2004	-4635	Insoluvel
ZINC04258948	CC(=O)N1C[C@@H]2C[C@H](C1)c1ccc(NC(=O)c3ccc(-c4ccccc4)cc3)c(=O)n1C2	1	4	427504	3733	-6176	Insoluvel
ZINC04258956	CC(=O)N1C[C@@H]2C[C@H](C1)c1ccc(NC(=O)Nc3cccc(F)c3)c(=O)n1C2	2	4	384411	2597	-4769	Insoluvel
ZINC04258959	CC(=O)N1C[C@@H]2C[C@H](C1)c1ccc(NC(=O)Nc3cccc(C#N)c3)c(=O)n1C2	2	5	391431	2.33	-4821	Insoluvel
ZINC04258962	O=C(Nc1ccccc1)Nc1ccc2n(c1=O)C[C@H]1C[C@@H]2CN(C(=O)c2ccco2)C1	2	5	418453	3345	-5188	Insoluvel
ZINC04258964	O=C(Nc1ccccc1)Nc1ccc2n(c1=O)C[C@H]1C[C@@H]2CN(C(=O)c2cccs2)C1	2	5	434521	3813	-5822	Insoluvel
ZINC04258966	O=C(Nc1ccc2n(c1=O)C[C@H]1C[C@@H]2CN(C(=O)Cc2cccs2)C1)c1ccco1	1	6	423494	2944	-4934	Insoluvel
ZINC04258967	O=C(Nc1ccc2n(c1=O)C[C@H]1C[C@@H]2CN(C(=O)Cc2cccs2)C1)c1ccc(F)cc1	1	5	451523	3.49	-6222	Insoluvel
ZINC04258970	COc1ccc(CC(=O)Nc2ccc3n(c2=O)C[C@H]2C[C@@H]3CN(C(=O)Cc3cccs3)C2)cc1	1	6	477586	3288	-6240	Insoluvel
ZINC04258971	O=C(Nc1ccc2n(c1=O)C[C@H]1C[C@@H]2CN(C(=O)Cc2cccs2)C1)c1cccs1	1	6	439562	3412	-5524	Insoluvel
ZINC04258981	O=C(Nc1ccc2n(c1=O)C[C@H]1C[C@@H]2CN(C(=O)Cc2cccs2)C1)c1ccncc1	1	6	434521	2746	-5138	Insoluvel
ZINC04258982	O=C(Nc1cccc(F)c1)Nc1ccc2n(c1=O)C[C@H]1C[C@@H]2CN(C(=O)Cc2cccs2)C1	2	5	466538	3881	-6351	Insoluvel
ZINC04258985	O=C(Nc1ccc(Cl)cc1)Nc1ccc2n(c1=O)C[C@H]1C[C@@H]2CN(C(=O)Cc2cccs2)C1	2	5	482993	4396	-6839	Insoluvel
ZINC04258988	O=C(Nc1ccccc1)Nc1ccc2n(c1=O)C[C@H]1C[C@@H]2CN(C(=O)Cc2cccs2)C1	2	5	448548	3742	-5891	Insoluvel
ZINC04258991	COc1ccccc1NC(=O)Nc1ccc2n(c1=O)C[C@H]1C[C@@H]2CN(C(=O)Cc2cccs2)C1	2	6	478574	3751	-6159	Insoluvel
ZINC04259003	N#Cc1ccc(C(=O)Nc2ccc3n(c2=O)C[C@H]2C[C@@H]3CN(C(=O)c3cccnc3)C2)cc1	1	6	439475	2627	-5795	Insoluvel
ZINC04259005	O=C(Nc1ccc2n(c1=O)C[C@H]1C[C@@H]2CN(C(=O)c2cccnc2)C1)c1ccco1	1	6	404426	2348	-4495	Insoluvel
ZINC04259006	O=C(Nc1ccc2n(c1=O)C[C@H]1C[C@@H]2CN(C(=O)c2cccnc2)C1)c1ccc(F)cc1	1	5	432455	2894	-5707	Insoluvel
ZINC04259007	O=C(Nc1ccc2n(c1=O)C[C@H]1C[C@@H]2CN(C(=O)c2cccnc2)C1)c1cccs1	1	6	420494	2817	-5079	Insoluvel
ZINC04259010	CSCC(=O)Nc1ccc2n(c1=O)C[C@H]1C[C@@H]2CN(C(=O)c2cccnc2)C1	1	6	398488	1804	-4218	Insoluvel
ZINC04259016	O=C(Nc1ccc(Cl)cc1)Nc1ccc2n(c1=O)C[C@H]1C[C@@H]2CN(C(=O)c2cccnc2)C1	2	5	463925	3.8	-6384	Insoluvel
ZINC04259018	N#Cc1cccc(NC(=O)Nc2ccc3n(c2=O)C[C@H]2C[C@@H]3CN(C(=O)c3cccnc3)C2)c1	2	6	454.49	3018	-5954	Insoluvel
ZINC04259020	O=C(Nc1ccccc1)Nc1ccc2n(c1=O)C[C@H]1C[C@@H]2CN(C(=O)c2cccnc2)C1	2	5	429.48	3147	-5407	Insoluvel
ZINC04259022	COc1ccccc1NC(=O)Nc1ccc2n(c1=O)C[C@H]1C[C@@H]2CN(C(=O)c2cccnc2)C1	2	6	459506	3155	-5552	Insoluvel
ZINC04259028	O=C(Nc1ccc2n(c1=O)C[C@H]1C[C@@H]2CN(C(=O)c2ccccn2)C1)c1ccco1	1	6	404426	2348	-4598	Insoluvel
ZINC04259030	O=C(Nc1ccc2n(c1=O)C[C@H]1C[C@@H]2CN(C(=O)c2ccccn2)C1)c1ccc(F)cc1	1	5	432455	2894	-5856	Insoluvel
ZINC04259035	O=C(Nc1ccc2n(c1=O)C[C@H]1C[C@@H]2CN(C(=O)c2ccccn2)C1)c1cccs1	1	6	420494	2817	-5190	Insoluvel
ZINC04259037	O=C(Nc1ccc2n(c1=O)C[C@H]1C[C@@H]2CN(C(=O)c2ccccn2)C1)c1cnccn1	1	7	416441	1545	-4373	Insoluvel
ZINC04259038	CSCC(=O)Nc1ccc2n(c1=O)C[C@H]1C[C@@H]2CN(C(=O)c2ccccn2)C1	1	6	398488	1804	-4346	Insoluvel
ZINC04259042	O=C(Nc1ccc2n(c1=O)C[C@H]1C[C@@H]2CN(C(=O)c2ccccn2)C1)c1ccncc1	1	6	415453	2.15	-4791	Insoluvel
ZINC04259049	O=C(Nc1ccccc1)Nc1ccc2n(c1=O)C[C@H]1C[C@@H]2CN(C(=O)c2ccccn2)C1	2	5	429.48	3147	-5530	Insoluvel
ZINC04259050	COc1ccccc1NC(=O)Nc1ccc2n(c1=O)C[C@H]1C[C@@H]2CN(C(=O)c2ccccn2)C1	2	6	459506	3155	-5706	Insoluvel
ZINC04259052	COc1ccc(NC(=O)N2C[C@@H]3C[C@H](C2)c2ccc(NC(=O)c4ccc(C#N)cc4)c(=O)n2C3)cc1	2	6	483528	3632	-6916	Insoluvel
ZINC04259053	COc1ccc(NC(=O)N2C[C@@H]3C[C@H](C2)c2ccc(NC(=O)c4ccco4)c(=O)n2C3)cc1	2	6	448479	3353	-5547	Insoluvel
ZINC04259056	COc1ccc(NC(=O)N2C[C@@H]3C[C@H](C2)c2ccc(NC(=O)c4ccc(F)cc4)c(=O)n2C3)cc1	2	5	476508	3.9	-6806	Insoluvel
ZINC04259062	COc1ccc(NC(=O)N2C[C@@H]3C[C@H](C2)c2ccc(NC(=O)c4cccs4)c(=O)n2C3)cc1	2	6	464547	3822	-6266	Insoluvel
ZINC04259063	COc1ccc(NC(=O)N2C[C@@H]3C[C@H](C2)c2ccc(NC(=O)c4cnccn4)c(=O)n2C3)cc1	2	7	460494	2.55	-5315	Insoluvel
ZINC04259064	COc1ccc(NC(=O)N2C[C@@H]3C[C@H](C2)c2ccc(NC(=O)c4ccccn4)c(=O)n2C3)cc1	2	6	459506	3155	-5919	Insoluvel
ZINC04259067	COCCC(=O)Nc1ccc2n(c1=O)C[C@H]1C[C@@H]2CN(C(=O)Nc2ccc(OC)cc2)C1	2	6	440.5	2483	-4557	Insoluvel
ZINC04259070	COc1ccc(NC(=O)N2C[C@@H]3C[C@H](C2)c2ccc(NC(=O)Nc4cccc(F)c4)c(=O)n2C3)cc1	3	5	491523	4291	-6862	Insoluvel
ZINC04259072	COc1ccc(NC(=O)N2C[C@@H]3C[C@H](C2)c2ccc(NC(=O)NC4CCCCC4)c(=O)n2C3)cc1	3	5	479581	3962	-5809	Insoluvel
ZINC04259074	COc1ccc(NC(=O)N2C[C@@H]3C[C@H](C2)c2ccc(NC(=O)NC(C)C)c(=O)n2C3)cc1	3	5	439516	3038	-4852	Insoluvel
ZINC04259075	COc1ccc(NC(=O)N2C[C@@H]3C[C@H](C2)c2ccc(NC(=O)Nc4cccc(C#N)c4)c(=O)n2C3)cc1	3	6	498543	4024	-6985	Insoluvel
ZINC04259077	N#Cc1ccc(C(=O)Nc2ccc3n(c2=O)C[C@H]2C[C@@H]3CN(C(=O)Nc3ccc(F)cc3)C2)cc1	2	5	471492	3763	-7097	Insoluvel
ZINC04259079	O=C(Nc1ccc2n(c1=O)C[C@H]1C[C@@H]2CN(C(=O)Nc2ccc(F)cc2)C1)c1ccco1	2	5	436443	3484	-5797	Insoluvel
ZINC04259081	O=C(Nc1ccc2n(c1=O)C[C@H]1C[C@@H]2CN(C(=O)Nc2ccc(F)cc2)C1)c1ccc(F)cc1	2	4	464472	4.03	-7001	Insoluvel
ZINC04259084	O=C(Nc1ccc2n(c1=O)C[C@H]1C[C@@H]2CN(C(=O)Nc2ccc(F)cc2)C1)c1cccs1	2	5	452511	3952	-6432	Insoluvel
ZINC04259085	O=C(Nc1ccc2n(c1=O)C[C@H]1C[C@@H]2CN(C(=O)Nc2ccc(F)cc2)C1)c1cnccn1	2	6	448458	2681	-5539	Insoluvel
ZINC04259086	CSCC(=O)Nc1ccc2n(c1=O)C[C@H]1C[C@@H]2CN(C(=O)Nc2ccc(F)cc2)C1	2	5	430505	2.94	-5578	Insoluvel
ZINC04259088	COCCC(=O)Nc1ccc2n(c1=O)C[C@H]1C[C@@H]2CN(C(=O)Nc2ccc(F)cc2)C1	2	5	428464	2614	-4858	Insoluvel
ZINC04259089	O=C(Nc1ccc2n(c1=O)C[C@H]1C[C@@H]2CN(C(=O)Nc2ccc(F)cc2)C1)c1ccncc1	2	5	447.47	3286	-5982	Insoluvel
ZINC04259093	O=C(Nc1ccccc1)Nc1ccc2n(c1=O)C[C@H]1C[C@@H]2CN(C(=O)Nc2ccc(F)cc2)C1	3	4	461497	4283	-6677	Insoluvel
ZINC04259094	COc1ccccc1NC(=O)Nc1ccc2n(c1=O)C[C@H]1C[C@@H]2CN(C(=O)Nc2ccc(F)cc2)C1	3	5	491523	4291	-6827	Insoluvel
ZINC04259099	CSCC(=O)Nc1ccc2n(c1=O)C[C@H]1C[C@@H]2CN(C(=O)Nc2ccc(C(C)=O)cc2)C1	2	6	454552	3004	-5567	Insoluvel
ZINC04259102	CC(=O)c1ccc(NC(=O)N2C[C@@H]3C[C@H](C2)c2ccc(NC(=O)c4ccncc4)c(=O)n2C3)cc1	2	6	471517	3349	-5945	Insoluvel
ZINC04259106	CC(=O)c1ccc(NC(=O)N2C[C@@H]3C[C@H](C2)c2ccc(NC(=O)Nc4ccccc4)c(=O)n2C3)cc1	3	5	485544	4346	-6633	Insoluvel
ZINC04259111	COC(=O)c1cccc(C(=O)N[C@H]2CO[C@@H]3[C@H](OC(=O)Nc4cccc(C(F)(F)F)c4)CO[C@H]23)c1	2	7	494422	3005	-4874	Insoluvel
ZINC04259117	Cc1noc(C)c1C(=O)N[C@H]1CO[C@@H]2[C@H](OC(=O)Nc3cccc(C(F)(F)F)c3)CO[C@H]12	2	7	455389	2824	-4432	Insoluvel
ZINC04259123	O=C(Nc1ccc(Oc2ccccc2)cc1)O[C@@H]1CO[C@@H]2[C@@H](NC(=O)c3ccccn3)CO[C@H]12	2	7	461474	3387	-4925	Insoluvel
ZINC04259126	O=C(Nc1ccc(Oc2ccccc2)cc1)O[C@@H]1CO[C@@H]2[C@@H](NC(=O)c3cnccn3)CO[C@H]12	2	8	462462	2782	-4365	Insoluvel
ZINC04259127	Cc1noc(C)c1C(=O)N[C@H]1CO[C@@H]2[C@H](OC(=O)Nc3ccc(Oc4ccccc4)cc3)CO[C@H]12	2	8	479489	3597	-4969	Insoluvel
ZINC04259142	Cc1noc(C)c1C(=O)N[C@H]1CO[C@@H]2[C@H](OC(=O)Nc3ccc(C(C)C)cc3)CO[C@H]12	2	7	429473	2928	-4070	Insoluvel
ZINC04259163	O=C(O)CCC(=O)N1C[C@@H]2C[C@H](C1)c1ccc(NC(=O)Nc3ccccc3)c(=O)n1C2	2	6	424457	2303	-4009	Insoluvel
ZINC04259165	O=C(O)CCCC(=O)N1C[C@@H]2C[C@H](C1)c1ccc(NC(=O)Nc3ccccc3)c(=O)n1C2	2	6	438484	2693	-4224	Insoluvel
ZINC04259168	COc1ccc(CN2C[C@@H]3C[C@H](C2)c2ccc(NC(=O)c4cnccn4)c(=O)n2C3)cc1	2	6	431496	2519	-4381	Insoluvel
ZINC04259189	O=C(Nc1ccc2n(c1=O)C[C@H]1C[C@@H]2CN(Cc2ccc(F)cc2)C1)c1ccncc1	2	4	418472	3254	-4927	Insoluvel
ZINC04259277	O=C(Nc1cccc2ccccc12)O[C@@H]1CO[C@H]2[C@@H]1OC[C@@H]2n1nnnc1Sc1ccccc1	1	9	475.53	3934	-6025	Insoluvel
ZINC04259288	N#Cc1cccc(NC(=O)O[C@@H]2CO[C@H]3[C@@H]2OC[C@@H]3n2nnnc2Sc2ccccc2)c1	1	10	450.48	2652	-5252	Insoluvel
ZINC04259294	COc1cccc(NC(=O)O[C@@H]2CO[C@H]3[C@@H]2OC[C@@H]3n2nnnc2Sc2ccccc2)c1	1	10	455496	2789	-4795	Insoluvel
ZINC04259299	COc1ccc(NC(=O)O[C@@H]2CO[C@H]3[C@@H]2OC[C@@H]3n2nnnc2Sc2ccccc2)cc1	1	10	455496	2789	-4791	Insoluvel
ZINC04259302	CC(=O)c1ccc(NC(=O)O[C@@H]2CO[C@H]3[C@@H]2OC[C@@H]3n2nnnc2Sc2ccccc2)cc1	1	10	467507	2983	-5069	Insoluvel
ZINC04259310	O=C(Nc1ccccc1)O[C@@H]1CO[C@H]2[C@@H]1OC[C@@H]2n1nnnc1SCc1ccco1	1	10	429458	2514	-4023	Insoluvel
ZINC04259315	O=C(Nc1cccc(C(F)(F)F)c1)O[C@@H]1CO[C@H]2[C@@H]1OC[C@@H]2n1nnnc1SCc1ccco1	1	10	497455	3533	-5130	Insoluvel
ZINC04259318	O=C(Nc1cccc2ccccc12)O[C@@H]1CO[C@H]2[C@@H]1OC[C@@H]2n1nnnc1SCc1ccco1	1	10	479518	3668	-5364	Insoluvel
ZINC04259375	O=C(Nc1ccccc1)O[C@@H]1CO[C@H]2[C@@H]1OC[C@@H]2n1nnnc1SC1CCCC1	1	9	417491	2664	-4209	Insoluvel
ZINC04259381	O=C(Nc1cccc(C(F)(F)F)c1)O[C@@H]1CO[C@H]2[C@@H]1OC[C@@H]2n1nnnc1SC1CCCC1	1	9	485488	3683	-5336	Insoluvel
ZINC04259385	O=C(Nc1cccc2ccccc12)O[C@@H]1CO[C@H]2[C@@H]1OC[C@@H]2n1nnnc1SC1CCCC1	1	9	467551	3817	-5513	Insoluvel
ZINC04259408	N#Cc1cccc(NC(=O)O[C@@H]2CO[C@H]3[C@@H]2OC[C@@H]3n2nnnc2SC2CCCC2)c1	1	10	442501	2535	-4656	Insoluvel
ZINC04259418	O=C(Nc1cccc(C(F)(F)F)c1)O[C@@H]1CO[C@H]2[C@@H]1OC[C@@H]2n1nnnc1-c1ccccc1	1	8	461.4	3315	-5362	Insoluvel
ZINC04259424	CC(=O)c1ccc(NC(=O)O[C@@H]2CO[C@H]3[C@@H]2OC[C@@H]3n2nnnc2-c2ccccc2)cc1	1	9	435.44	2499	-4633	Insoluvel
ZINC04259491	Cc1ccc(NC(=O)O[C@@H]2CO[C@H]3[C@@H]2OC[C@@H]3n2nnnc2-c2ccc(-c3ccccc3)cc2)cc1	1	8	483528	4272	-6336	Insoluvel
ZINC04259499	N#Cc1cccc(NC(=O)O[C@@H]2CO[C@H]3[C@@H]2OC[C@@H]3n2nnnc2-c2ccc(-c3ccccc3)cc2)c1	1	9	494511	3835	-6605	Insoluvel
ZINC04259505	c1ccc(CO[C@@H]2CO[C@H]3[C@@H]2OC[C@@H]3n2nnnc2-c2ccc(-c3ccccc3)cc2)cc1	0	7	440503	3931	-5726	Insoluvel
ZINC04259556	O=C(N[C@H]1CO[C@@H]2[C@@H](n3nnnc3-c3ccccc3)CO[C@H]12)c1ccc(C(F)(F)F)cc1	1	7	445401	2496	-4893	Insoluvel
ZINC04259571	Cc1ccc(C(=O)N[C@H]2CO[C@@H]3[C@@H](n4nnnc4-c4ccccc4)CO[C@H]23)cc1	1	7	391431	1786	-4099	Insoluvel
ZINC04259575	O=C(Nc1ccccc1)N[C@H]1CO[C@@H]2[C@@H](n3nnnc3-c3ccccc3)CO[C@H]12	2	7	392419	1869	-4083	Insoluvel
ZINC04259576	O=C(Nc1cccc(C(F)(F)F)c1)N[C@H]1CO[C@@H]2[C@@H](n3nnnc3-c3ccccc3)CO[C@H]12	2	7	460416	2888	-5221	Insoluvel
ZINC04259578	O=C(Nc1cccc2ccccc12)N[C@H]1CO[C@@H]2[C@@H](n3nnnc3-c3ccccc3)CO[C@H]12	2	7	442479	3022	-5435	Insoluvel
ZINC04259580	COc1ccc(NC(=O)N[C@H]2CO[C@@H]3[C@@H](n4nnnc4-c4ccccc4)CO[C@H]23)cc1	2	8	422445	1878	-4248	Insoluvel
ZINC04259588	O=S(=O)(N[C@H]1CO[C@@H]2[C@@H](n3nnnc3-c3ccccc3)CO[C@H]12)c1ccc2ccccc2c1	1	8	463519	2179	-5079	Insoluvel
ZINC04259592	N#Cc1ccccc1S(=O)(=O)N[C@H]1CO[C@@H]2[C@@H](n3nnnc3-c3ccccc3)CO[C@H]12	1	9	438469	0.898	-4315	Insoluvel
ZINC04259595	Fc1ccc(NC(=S)N[C@H]2CO[C@@H]3[C@@H](n4nnnc4-c4ccccc4)CO[C@H]23)cc1	2	7	426477	2173	-5861	Insoluvel
ZINC04259597	S=C(NC1CCCCC1)N[C@H]1CO[C@@H]2[C@@H](n3nnnc3-c3ccccc3)CO[C@H]12	2	7	414535	1844	-4625	Insoluvel
ZINC04259684	O=C(N[C@H]1CO[C@@H]2[C@@H](n3nnnc3Oc3ccccc3)CO[C@H]12)c1ccc(C(F)(F)F)cc1	1	8	461.4	2622	-5055	Insoluvel
ZINC04259697	Cc1ccc(C(=O)N[C@H]2CO[C@@H]3[C@@H](n4nnnc4Oc4ccccc4)CO[C@H]23)cc1	1	8	407.43	1911	-4273	Insoluvel
ZINC04259701	O=C(Nc1ccccc1)N[C@H]1CO[C@@H]2[C@@H](n3nnnc3Oc3ccccc3)CO[C@H]12	2	8	408418	1994	-4211	Insoluvel
ZINC04259703	O=C(Nc1cccc(C(F)(F)F)c1)N[C@H]1CO[C@@H]2[C@@H](n3nnnc3Oc3ccccc3)CO[C@H]12	2	8	476415	3013	-5336	Insoluvel
ZINC04259719	O=S(=O)(N[C@H]1CO[C@@H]2[C@@H](n3nnnc3Oc3ccccc3)CO[C@H]12)c1ccc2ccccc2c1	1	9	479518	2304	-5381	Insoluvel
ZINC04259727	Fc1ccc(NC(=S)N[C@H]2CO[C@@H]3[C@@H](n4nnnc4Oc4ccccc4)CO[C@H]23)cc1	2	8	442476	2298	-6242	Insoluvel
ZINC04259960	COc1ccc(NC(=O)O[C@@H]2CC[C@@]3(C)[C@@H]4CC(=O)O[C@@H]4CC[C@H]3[C@]2(C)CO)cc1	2	6	417502	3753	-4545	Insoluvel
ZINC04259962	COc1ccc(NC(=O)O[C@@H]2CC[C@@]3(C)[C@@H]4CC(=O)O[C@@H]4CC[C@@H]3[C@]2(C)CO)cc1	2	6	417502	3753	-4545	Insoluvel
ZINC04259965	Cc1ccc(NC(=O)O[C@@H]2CC[C@@]3(C)[C@@H]4CC(=O)O[C@@H]4CC[C@@H]3[C@]2(C)CO)cc1	2	5	401503	4053	-4772	Insoluvel
ZINC04259967	Cc1ccc(NC(=O)O[C@@H]2CC[C@@]3(C)[C@@H]4CC(=O)O[C@@H]4CC[C@H]3[C@]2(C)CO)cc1	2	5	401503	4053	-4772	Insoluvel
ZINC04259982	COc1cc(NC(=O)O[C@@H]2CC[C@@]3(C)[C@@H]4CC(=O)O[C@@H]4CC[C@H]3[C@]2(C)CO)cc(OC)c1	2	7	447528	3761	-4704	Insoluvel
ZINC04259984	COc1cc(NC(=O)O[C@@H]2CC[C@@]3(C)[C@@H]4CC(=O)O[C@@H]4CC[C@@H]3[C@]2(C)CO)cc(OC)c1	2	7	447528	3761	-4704	Insoluvel
ZINC04260135	O=C1N[C@@H](Cc2ccc(F)cc2)C(=O)N2CCN(C(=O)c3cccc(F)c3)C[C@H]12	1	3	399397	1359	-4439	Insoluvel
ZINC04260194	O=C1N[C@@H](Cc2c[nH]c3ccccc23)C(=O)N2CCN(C(=O)NC3CCCCC3)C[C@H]12	3	3	423517	1764	-4013	Insoluvel
ZINC04260267	CSCC(=O)Nc1ccc2n(c1=O)C[C@H]1C[C@@H]2CN(C(=O)c2ccccc2)C1	1	5	397.5	2409	-4826	Insoluvel
ZINC04260269	O=C(Cc1ccccc1)Nc1ccc2n(c1=O)C[C@H]1C[C@@H]2CN(C(=O)c2ccccc2)C1	1	4	427504	3289	-5939	Insoluvel
ZINC04260270	N#Cc1cccc(NC(=O)Nc2ccc3n(c2=O)C[C@H]2C[C@@H]3CN(C(=O)c3ccccc3)C2)c1	2	5	453502	3623	-6504	Insoluvel
ZINC04260271	CSCC(=O)Nc1ccc2n(c1=O)C[C@H]1C[C@@H]2CN(C(=O)COc2ccccc2)C1	1	6	427526	2174	-5034	Insoluvel
ZINC04260273	O=C(Cc1ccccc1)Nc1ccc2n(c1=O)C[C@H]1C[C@@H]2CN(C(=O)COc2ccccc2)C1	1	5	457.53	3054	-6055	Insoluvel
ZINC04260274	N#Cc1cccc(NC(=O)Nc2ccc3n(c2=O)C[C@H]2C[C@@H]3CN(C(=O)COc3ccccc3)C2)c1	2	6	483528	3389	-6584	Insoluvel
ZINC04260277	COc1ccc(C(=O)N2C[C@@H]3C[C@H](C2)c2ccc(NC(=O)CSC)c(=O)n2C3)cc1	1	6	427526	2418	-5139	Insoluvel
ZINC04260278	COc1ccc(C(=O)N2C[C@@H]3C[C@H](C2)c2ccc(NC(=O)Cc4ccccc4)c(=O)n2C3)cc1	1	5	457.53	3298	-6195	Insoluvel
ZINC04260280	COc1ccc(C(=O)N2C[C@@H]3C[C@H](C2)c2ccc(NC(=O)Nc4cccc(C#N)c4)c(=O)n2C3)cc1	2	6	483528	3632	-6732	Insoluvel
ZINC04260284	COCCC(=O)N1C[C@@H]2C[C@H](C1)c1ccc(NC(=O)Cc3ccccc3)c(=O)n1C2	1	5	409486	2012	-4366	Insoluvel
ZINC04260285	CSCC(=O)Nc1ccc2n(c1=O)C[C@H]1C[C@@H]2CN(S(=O)(=O)c2cccs2)C1	1	7	439584	2019	-4318	Insoluvel
ZINC04260286	COc1ccc(S(=O)(=O)N2C[C@@H]3C[C@H](C2)c2ccc(NC(=O)CSC)c(=O)n2C3)cc1	1	7	463581	1966	-5074	Insoluvel
ZINC04260288	CSCC(=O)Nc1ccc2n(c1=O)C[C@H]1C[C@@H]2CN(S(=O)(=O)c2ccccc2)C1	1	6	433555	1958	-4503	Insoluvel
ZINC04260291	O=C(Cc1ccccc1)Nc1ccc2n(c1=O)C[C@H]1C[C@@H]2CN(C(=O)NC2CCCCC2)C1	2	4	448567	3491	-5697	Insoluvel
ZINC04260293	N#Cc1cccc(NC(=O)Nc2ccc3n(c2=O)C[C@H]2C[C@@H]3CN(C(=O)NC3CCCCC3)C2)c1	3	5	474565	3825	-6220	Insoluvel
ZINC04260317	O=C(Nc1ccc2n(c1=O)C[C@H]1C[C@@H]2CN(C2CCOCC2)C1)c1ccccc1	2	4	393487	2699	-4035	Insoluvel
ZINC04260343	COc1ccc(CC(=O)Nc2ccc3n(c2=O)C[C@H]2C[C@@H]3CN(C3CCOCC3)C2)cc1	2	5	437.54	2636	-4406	Insoluvel
ZINC04260348	O=C(Nc1ccc2n(c1=O)C[C@H]1C[C@@H]2CN(C2CCOCC2)C1)c1ccc(F)cc1	2	4	411477	2838	-4398	Insoluvel
ZINC04260383	COc1ccccc1NC(=O)Nc1ccc2n(c1=O)C[C@H]1C[C@@H]2CN(C2CCOCC2)C1	3	5	438528	3099	-4342	Insoluvel
ZINC04260388	O=C(Nc1cccc(F)c1)Nc1ccc2n(c1=O)C[C@H]1C[C@@H]2CN(C2CCOCC2)C1	3	4	426492	3.23	-4543	Insoluvel
ZINC04260395	CSc1ccc(-c2ccc(=O)n3c2[C@@H]2C[C@@H](CN(C4CCN(C(C)=O)CC4)C2)C3)cc1	1	4	437609	3667	-4582	Insoluvel
ZINC04260398	CC(=O)N1CCC(N2C[C@@H]3C[C@H](C2)c2ccc(-c4ccc5ccccc5c4)c(=O)n2C3)CC1	1	3	441575	4099	-5120	Insoluvel
ZINC04260400	CC(=O)N1CCC(N2C[C@@H]3C[C@H](C2)c2ccc(-c4ccc(Cl)cc4)c(=O)n2C3)CC1	1	3	425.96	3599	-4767	Insoluvel
ZINC04260406	O=C(c1cncnc1)N1C[C@@H]2C[C@H](C1)c1c(-c3ccc(Cl)cc3)ccc(=O)n1C2	0	5	406873	3218	-5449	Insoluvel
ZINC04260408	O=C(c1cncnc1)N1C[C@@H]2C[C@H](C1)c1ccc(-c3ccc4ccccc4c3)c(=O)n1C2	0	5	422488	3718	-5939	Insoluvel
ZINC04260410	O=C(c1cncnc1)N1C[C@@H]2C[C@H](C1)c1ccc(/C=C/c3ccc(Cl)cc3)c(=O)n1C2	0	5	432911	3722	-5798	Insoluvel
ZINC04260413	O=C(N[C@H]1CO[C@@H]2[C@H](OCc3ccccc3)CO[C@H]12)c1ccc(C(F)(F)F)cc1	1	4	407388	3187	-4185	Insoluvel
ZINC04260430	O=C(Nc1cccc(C(F)(F)F)c1)N[C@H]1CO[C@@H]2[C@H](OCc3ccccc3)CO[C@H]12	2	4	422403	3579	-4617	Insoluvel
ZINC04260434	O=C(Nc1ccc(Oc2ccccc2)cc1)N[C@H]1CO[C@@H]2[C@H](OCc3ccccc3)CO[C@H]12	2	5	446503	4352	-5058	Insoluvel
ZINC04260436	CC(C)c1ccc(NC(=O)N[C@H]2CO[C@@H]3[C@H](OCc4ccccc4)CO[C@H]23)cc1	2	4	396487	3683	-4271	Insoluvel
ZINC04260437	N#Cc1cccc(NC(=O)N[C@H]2CO[C@@H]3[C@H](OCc4ccccc4)CO[C@H]23)c1	2	5	379416	2431	-4322	Insoluvel
ZINC04260443	COc1ccc(OC)c(S(=O)(=O)N[C@H]2CO[C@@H]3[C@H](OCc4ccccc4)CO[C@H]23)c1	1	7	435498	1734	-4330	Insoluvel
ZINC04260458	S=C(Nc1ccc(Cl)cc1)N[C@H]1CO[C@@H]2[C@H](OCc3ccccc3)CO[C@H]12	2	4	404919	3378	-6511	Insoluvel
ZINC04260462	CC(=O)c1cccc(N2C(=O)[C@@H]3[C@@H](CCN3C(=O)C(C)(C)C)N(Cc3cccc(F)c3)C2=O)c1	0	4	465525	4013	-5330	Insoluvel
ZINC04260468	CC(=O)c1cccc(N2C(=O)[C@@H]3[C@@H](CCN3C(=O)COCC(=O)O)N(Cc3cccc(F)c3)C2=O)c1	0	7	497479	2068	-4116	Insoluvel
ZINC04260533	C[C@@]12CC[C@@H](O)[C@@](C)(CO)[C@H]1Cc1sc(-c3cccnc3)nc1[C@H]2CC(=O)NC1CCCC1	3	6	469651	4.07	-4416	Insoluvel
ZINC04260630	O=C1N[C@@H]2CCN(C(=O)c3ccc(C(F)(F)F)cc3)[C@@H]2C(=O)N1c1ccccc1	1	3	403.36	3045	-5021	Insoluvel
ZINC04260631	COc1ccc(C(=O)N2CC[C@H]3NC(=O)N(c4ccccc4)C(=O)[C@H]32)cc1	1	4	365389	2035	-4123	Insoluvel
ZINC04260637	O=C1N[C@@H]2CCN(S(=O)(=O)c3ccc(Cl)cc3)[C@@H]2C(=O)N1c1ccccc1	1	4	405863	2228	-4976	Insoluvel
ZINC04260651	COc1cccc(N2C(=O)N[C@@H]3CCN(C(=O)c4ccc(C(F)(F)F)cc4)[C@@H]3C2=O)c1	1	4	433386	3054	-5296	Insoluvel
ZINC04260658	COc1cccc(N2C(=O)N[C@@H]3CCN(S(=O)(=O)c4ccccc4)[C@@H]3C2=O)c1	1	5	401444	1583	-4363	Insoluvel
ZINC04260670	Cc1ccc(N2C(=O)N[C@@H]3CCN(C(=O)COc4ccccc4)[C@@H]3C2=O)cc1	1	4	379416	2.1	-4261	Insoluvel
ZINC04260672	Cc1ccc(N2C(=O)N[C@@H]3CCN(C(=O)c4ccc(C(F)(F)F)cc4)[C@@H]3C2=O)cc1	1	3	417387	3353	-5321	Insoluvel
ZINC04260675	Cc1ccc(N2C(=O)N[C@@H]3CCN(C(=O)c4ccc(C(C)(C)C)cc4)[C@@H]3C2=O)cc1	1	3	405498	3632	-5157	Insoluvel
ZINC04260678	Cc1ccc(N2C(=O)N[C@@H]3CCN(S(=O)(=O)c4ccc(Cl)cc4)[C@@H]3C2=O)cc1	1	4	419.89	2536	-5217	Insoluvel
ZINC04260680	COc1ccc(S(=O)(=O)N2CC[C@H]3NC(=O)N(c4ccc(C)cc4)C(=O)[C@H]32)cc1	1	5	415471	1892	-4641	Insoluvel
ZINC04260702	CC(C)c1ccc(N2C(=O)N[C@@H]3CCN(C(=O)c4ccc(C(F)(F)F)cc4)[C@@H]3C2=O)cc1	1	3	445441	4168	-5720	Insoluvel
ZINC04260703	COc1ccc(C(=O)N2CC[C@H]3NC(=O)N(c4ccc(C(C)C)cc4)C(=O)[C@H]32)cc1	1	4	407.47	3158	-4854	Insoluvel
ZINC04260704	CC(C)c1ccc(N2C(=O)N[C@@H]3CCN(C(=O)c4ccc(C(C)(C)C)cc4)[C@@H]3C2=O)cc1	1	3	433552	4447	-5681	Insoluvel
ZINC04260707	CC(C)c1ccc(N2C(=O)N[C@@H]3CCN(S(=O)(=O)c4cccs4)[C@@H]3C2=O)cc1	1	5	419528	2.76	-4152	Insoluvel
ZINC04260710	Cc1ccc(S(=O)(=O)N2CC[C@H]3NC(=O)N(c4ccc(C(C)C)cc4)C(=O)[C@H]32)cc1	1	4	427526	3006	-4594	Insoluvel
ZINC04260712	CC(C)c1ccc(N2C(=O)N[C@@H]3CCN(S(=O)(=O)c4ccc(Cl)cc4)[C@@H]3C2=O)cc1	1	4	447944	3351	-5457	Insoluvel
ZINC04260715	COc1ccc(S(=O)(=O)N2CC[C@H]3NC(=O)N(c4ccc(C(C)C)cc4)C(=O)[C@H]32)cc1	1	5	443525	2707	-4865	Insoluvel
ZINC04260721	CC(C)c1ccc(N2C(=O)N[C@@H]3CCN(C(=O)CC4(CC(=O)O)CCCC4)[C@@H]3C2=O)cc1	1	5	441528	3261	-4161	Insoluvel
ZINC04260739	COc1ccc(C(=O)N2CC[C@H]3NC(=O)N(Cc4ccccc4)C(=O)[C@H]32)cc1	1	4	379416	2.03	-4113	Insoluvel
ZINC04260749	COc1ccc(S(=O)(=O)N2CC[C@H]3NC(=O)N(Cc4ccccc4)C(=O)[C@H]32)cc1	1	5	415471	1579	-4428	Insoluvel
ZINC04260799	O=C1N[C@@H]2CCN(S(=O)(=O)c3cccs3)[C@@H]2C(=O)N1c1ccc(F)cc1	1	5	395437	1775	-4107	Insoluvel
ZINC04260805	COc1ccc(S(=O)(=O)N2CC[C@H]3NC(=O)N(c4ccc(F)cc4)C(=O)[C@H]32)cc1	1	5	419434	1722	-4798	Insoluvel
ZINC04260814	CC(=O)c1ccc(NC(=O)O[C@@H]2CO[C@H]3[C@@H]2OC[C@@H]3n2cc(-c3ccccc3)nn2)cc1	1	8	434452	3104	-4721	Insoluvel
ZINC04260959	Cc1ccc(C(=O)N[C@H]2CO[C@@H]3[C@@H](n4cc(-c5ccccc5)nn4)CO[C@H]23)cc1	1	6	390443	2391	-4153	Insoluvel
ZINC04260969	COc1ccc(NC(=O)N[C@H]2CO[C@@H]3[C@@H](n4cc(-c5ccccc5)nn4)CO[C@H]23)cc1	2	7	421457	2483	-4288	Insoluvel
ZINC04260970	O=C(Nc1cccc(C(F)(F)F)c1)N[C@H]1CO[C@@H]2[C@@H](n3cc(-c4ccccc4)nn3)CO[C@H]12	2	6	459428	3493	-5323	Insoluvel
ZINC04260971	O=C(Nc1ccc(Oc2ccccc2)cc1)N[C@H]1CO[C@@H]2[C@@H](n3cc(-c4ccccc4)nn3)CO[C@H]12	2	7	483528	4266	-5941	Insoluvel
ZINC04260973	S=C(NC1CCCCC1)N[C@H]1CO[C@@H]2[C@@H](n3cc(-c4ccccc4)nn3)CO[C@H]12	2	6	413547	2449	-4767	Insoluvel
ZINC04270537	O=C(N[C@H]1CO[C@@H]2[C@@H](n3nnnc3-c3ccc4c(c3)OCO4)CO[C@H]12)c1ccccc1	1	9	421413	1206	-4165	Insoluvel
ZINC04270543	O=C(N[C@H]1CO[C@@H]2[C@@H](n3nnnc3-c3ccc4c(c3)OCO4)CO[C@H]12)c1ccc(C(F)(F)F)cc1	1	9	489.41	2225	-5172	Insoluvel
ZINC04270564	Cc1ccc(C(=O)N[C@H]2CO[C@@H]3[C@@H](n4nnnc4-c4ccc5c(c4)OCO5)CO[C@H]23)cc1	1	9	435.44	1515	-4417	Insoluvel
ZINC04270594	Fc1ccc(NC(=S)N[C@H]2CO[C@@H]3[C@@H](n4nnnc4-c4ccc5c(c4)OCO5)CO[C@H]23)cc1	2	9	470486	1902	-6300	Insoluvel
ZINC04270595	S=C(NC1CCCCC1)N[C@H]1CO[C@@H]2[C@@H](n3nnnc3-c3ccc4c(c3)OCO4)CO[C@H]12	2	9	458544	1573	-5156	Insoluvel
ZINC04270614	COc1ccc(C(=O)N[C@H]2CO[C@@H]3[C@@H](n4nnnc4-c4cccc(OC)c4)CO[C@H]23)cc1	1	9	437456	1495	-4057	Insoluvel
ZINC04270615	COc1cccc(-c2nnnn2[C@H]2CO[C@@H]3[C@@H](NC(=O)c4ccc(C(F)(F)F)cc4)CO[C@H]23)c1	1	8	475427	2505	-5011	Insoluvel
ZINC04270628	COc1cccc(-c2nnnn2[C@H]2CO[C@@H]3[C@@H](NC(=O)Nc4cccc5ccccc45)CO[C@H]23)c1	2	8	472505	3031	-5532	Insoluvel
ZINC04270640	COc1cccc(-c2nnnn2[C@H]2CO[C@@H]3[C@@H](NS(=O)(=O)c4ccc(C)cc4)CO[C@H]23)c1	1	9	457512	1343	-4582	Insoluvel
ZINC04270644	COc1cccc(-c2nnnn2[C@H]2CO[C@@H]3[C@@H](NS(=O)(=O)c4ccc5ccccc5c4)CO[C@H]23)c1	1	9	493545	2188	-5489	Insoluvel
ZINC04270648	COc1cccc(-c2nnnn2[C@H]2CO[C@@H]3[C@@H](NS(=O)(=O)c4cccs4)CO[C@H]23)c1	1	10	449514	1096	-4243	Insoluvel
ZINC04270654	COc1cccc(-c2nnnn2[C@H]2CO[C@@H]3[C@@H](NC(=S)Nc4ccc(F)cc4)CO[C@H]23)c1	2	8	456503	2182	-6373	Insoluvel
ZINC04270723	COC(=O)[C@@H]1CN(C(=O)c2cccc(F)c2)CCN1S(=O)(=O)c1ccccc1	0	5	406435	1514	-4288	Insoluvel
ZINC04270977	O=C(Nc1ccc2n(c1=O)C[C@H]1C[C@@H]2CN(C(=O)Cc2cccs2)C1)c1ccccc1	1	5	433533	3351	-5756	Insoluvel
ZINC04270981	O=C(Nc1ccc2n(c1=O)C[C@H]1C[C@@H]2CN(C(=O)c2ccc3ccccc3c2)C1)c1ccccc1	1	4	463537	4513	-7159	Insoluvel
ZINC04270987	O=C(Nc1ccc2n(c1=O)C[C@H]1C[C@@H]2CN(C(=O)c2ccc(F)cc2)C1)c1ccccc1	1	4	431467	3499	-6312	Insoluvel
ZINC04277680	O=C(Nc1ccc2n(c1=O)C[C@H]1C[C@@H]2CN(C(=O)c2ccccn2)C1)c1ccccc1	1	5	414465	2755	-5401	Insoluvel
ZINC04277682	O=C(Nc1ccc2n(c1=O)C[C@H]1C[C@@H]2CN(C(=O)Nc2ccc(F)cc2)C1)c1ccccc1	2	4	446482	3891	-6595	Insoluvel
ZINC04277683	COc1ccc(NC(=O)N2C[C@@H]3C[C@H](C2)c2ccc(NC(=O)c4ccccc4)c(=O)n2C3)cc1	2	5	458518	3.76	-6389	Insoluvel
ZINC04277684	O=C(Nc1ccc2n(c1=O)C[C@H]1C[C@@H]2CN(C(=O)Cc2cccs2)C1)C1CCCCC1	1	5	439581	3617	-5560	Insoluvel
ZINC04277685	O=C(Nc1ccc2n(c1=O)C[C@H]1C[C@@H]2CN(C(=O)c2ccc3ccccc3c2)C1)C1CCCCC1	1	4	469585	4.78	-6894	Insoluvel
ZINC04277687	O=C(Nc1ccc2n(c1=O)C[C@H]1C[C@@H]2CN(C(=O)c2ccccn2)C1)C1CCCCC1	1	5	420513	3022	-5164	Insoluvel
ZINC04277688	O=C(Nc1ccc2n(c1=O)C[C@H]1C[C@@H]2CN(C(=O)c2cccnc2)C1)C1CCCCC1	1	5	420513	3022	-5020	Insoluvel
ZINC04277689	O=C(Nc1ccc2n(c1=O)C[C@H]1C[C@@H]2CN(C(=O)Nc2ccc(F)cc2)C1)C1CCCCC1	2	4	452.53	4157	-6313	Insoluvel
ZINC04277690	CC(=O)c1ccc(NC(=O)N2C[C@@H]3C[C@H](C2)c2ccc(NC(=O)C4CCCCC4)c(=O)n2C3)cc1	2	5	476577	4221	-6329	Insoluvel
ZINC04277691	O=C(COc1ccccc1)Nc1ccc2n(c1=O)C[C@H]1C[C@@H]2CN(C(=O)Cc2cccs2)C1	1	6	463559	3116	-5951	Insoluvel
ZINC04277692	O=C(COc1ccccc1)Nc1ccc2n(c1=O)C[C@H]1C[C@@H]2CN(C(=O)c2ccc3ccccc3c2)C1	1	5	493563	4279	-7196	Insoluvel
ZINC04277693	O=C(COc1ccccc1)Nc1ccc2n(c1=O)C[C@H]1C[C@@H]2CN(C(=O)c2ccc(F)cc2)C1	1	5	461493	3264	-6361	Insoluvel
ZINC04277694	O=C(COc1ccccc1)Nc1ccc2n(c1=O)C[C@H]1C[C@@H]2CN(C(=O)c2ccccn2)C1	1	6	444491	2.52	-5460	Insoluvel
ZINC04277695	O=C(COc1ccccc1)Nc1ccc2n(c1=O)C[C@H]1C[C@@H]2CN(C(=O)c2cccnc2)C1	1	6	444491	2.52	-5308	Insoluvel
ZINC04277697	COc1ccc(NC(=O)N2C[C@@H]3C[C@H](C2)c2ccc(NC(=O)COc4ccccc4)c(=O)n2C3)cc1	2	6	488544	3526	-6352	Insoluvel
ZINC04277699	O=C(Cc1ccccc1)Nc1ccc2n(c1=O)C[C@H]1C[C@@H]2CN(C(=O)c2ccc3ccccc3c2)C1	1	4	477564	4442	-7183	Insoluvel
ZINC04277700	O=C(Cc1ccccc1)Nc1ccc2n(c1=O)C[C@H]1C[C@@H]2CN(C(=O)c2ccccn2)C1	1	5	428492	2684	-5467	Insoluvel
ZINC04277701	O=C(Cc1ccccc1)Nc1ccc2n(c1=O)C[C@H]1C[C@@H]2CN(C(=O)c2cnccn2)C1	1	6	429.48	2079	-4874	Insoluvel
ZINC04277702	O=C(Cc1ccccc1)Nc1ccc2n(c1=O)C[C@H]1C[C@@H]2CN(C(=O)c2cccnc2)C1	1	5	428492	2684	-5326	Insoluvel
ZINC04277703	O=C(Cc1ccccc1)Nc1ccc2n(c1=O)C[C@H]1C[C@@H]2CN(C(=O)Nc2ccc(F)cc2)C1	2	4	460509	3.82	-6648	Insoluvel
ZINC04277704	COc1ccc(NC(=O)N2C[C@@H]3C[C@H](C2)c2ccc(NC(=O)Cc4ccccc4)c(=O)n2C3)cc1	2	5	472545	3689	-6475	Insoluvel
ZINC04277705	CC(=O)c1ccc(NC(=O)N2C[C@@H]3C[C@H](C2)c2ccc(NC(=O)Cc4ccccc4)c(=O)n2C3)cc1	2	5	484556	3883	-6615	Insoluvel
ZINC04278005	O=C1N[C@@H]2CCN(C(=O)c3ccc(C(F)(F)F)cc3)[C@@H]2C(=O)N1c1ccc(F)cc1	1	3	421.35	3184	-5500	Insoluvel
ZINC04278008	Cc1ccc(C(=O)N2CC[C@H]3NC(=O)N(c4ccc(F)cc4)C(=O)[C@H]32)cc1	1	3	367.38	2474	-4685	Insoluvel
ZINC04278010	O=C1N[C@@H]2CCN(C(=O)c3ccc(-c4ccccc4)cc3)[C@@H]2C(=O)N1c1ccc(F)cc1	1	3	429451	3832	-6326	Insoluvel
ZINC04278011	O=C1N[C@@H]2CCN(C(=O)c3ccc4ccccc4c3)[C@@H]2C(=O)N1c1ccc(F)cc1	1	3	403413	3318	-5913	Insoluvel
ZINC04278014	O=C1N[C@@H]2CCN(S(=O)(=O)c3cccc(F)c3)[C@@H]2C(=O)N1c1ccc(F)cc1	1	4	407398	1853	-4669	Insoluvel
ZINC04278023	CC(C)(C)CC(=O)N1CC[C@H]2NC(=O)N(c3ccc(Oc4ccccc4)cc3)C(=O)[C@H]21	1	4	421497	3941	-5096	Insoluvel
ZINC04278026	O=C1N[C@@H]2CCN(C(=O)c3cccs3)[C@@H]2C(=O)N1c1ccc(Oc2ccccc2)cc1	1	5	433489	3.88	-6185	Insoluvel
ZINC04278029	O=C1N[C@@H]2CCN(C(=O)C3CCCCC3)[C@@H]2C(=O)N1c1ccc(Oc2ccccc2)cc1	1	4	433508	4085	-5575	Insoluvel
ZINC04278030	COc1ccc(C(=O)N2CC[C@H]3NC(=O)N(c4ccc(Oc5ccccc5)cc4)C(=O)[C@H]32)cc1	1	5	457486	3827	-6056	Insoluvel
ZINC04278031	O=C1N[C@@H]2CCN(C(=O)c3ccccc3)[C@@H]2C(=O)N1c1ccc(Oc2ccccc2)cc1	1	4	427.46	3818	-5996	Insoluvel
ZINC04278032	O=C1N[C@@H]2CCN(C(=O)COc3ccccc3)[C@@H]2C(=O)N1c1ccc(Oc2ccccc2)cc1	1	5	457486	3584	-5860	Insoluvel
ZINC04278035	O=C1N[C@@H]2CCN(C(=O)c3ccc(C(F)(F)F)cc3)[C@@H]2C(=O)N1c1ccc(Oc2ccccc2)cc1	1	4	495457	4837	-6969	Insoluvel
ZINC04278039	O=C1N[C@@H]2CCN(S(=O)(=O)c3ccccc3)[C@@H]2C(=O)N1c1ccc(Oc2ccccc2)cc1	1	5	463515	3367	-5810	Insoluvel
ZINC04278040	O=C1N[C@@H]2CCN(S(=O)(=O)c3ccc(Cl)cc3)[C@@H]2C(=O)N1c1ccc(Oc2ccccc2)cc1	1	5	497.96	4.02	-6717	Insoluvel
ZINC04278041	COc1ccc(S(=O)(=O)N2CC[C@H]3NC(=O)N(c4ccc(Oc5ccccc5)cc4)C(=O)[C@H]32)cc1	1	6	493541	3376	-6102	Insoluvel
ZINC04278042	O=C(O)CCC(=O)N1CC[C@H]2NC(=O)N(c3ccc(Oc4ccccc4)cc3)C(=O)[C@H]21	1	6	423425	2369	-4006	Insoluvel
ZINC04278043	O=C(O)CC1(CC(=O)N2CC[C@H]3NC(=O)N(c4ccc(Oc5ccccc5)cc4)C(=O)[C@H]32)CCCC1	1	6	491544	3.93	-5007	Insoluvel
ZINC04278046	Cc1cccc(-c2ccc3n(c2=O)C[C@H]2C[C@@H]3CN(S(=O)(=O)c3ccc(Cl)cc3)C2)c1C	0	4	469006	4594	-6407	Insoluvel
ZINC04278048	COc1cc(NC(=O)N2C[C@@H]3C[C@H](C2)c2c(-c4ccccc4)ccc(=O)n2C3)cc(OC)c1	1	5	445519	4184	-6365	Insoluvel
ZINC05392791	CC(C)(C)CC(=O)N1C[C@@H]2C[C@H](C1)c1ccc(NS(=O)(=O)c3cccc(F)c3)c(=O)n1C2	1	5	461559	3.17	-5125	Insoluvel
ZINC05392794	O=c1ccc(NS(=O)(=O)c2ccccc2)c2n1C[C@H]1C[C@@H]2CN(S(=O)(=O)c2ccccc2)C1	1	6	485587	2457	-4849	Insoluvel
ZINC05392795	CCCS(=O)(=O)Nc1ccc(=O)n2c1[C@@H]1C[C@@H](CN(S(=O)(=O)c3ccc(OC)cc3)C1)C2	1	7	481596	1817	-4484	Insoluvel
ZINC05392798	CCCS(=O)(=O)Nc1ccc(=O)n2c1[C@@H]1C[C@@H](CN(C(=O)NC3CCCCC3)C1)C2	2	5	436578	2461	-4039	Insoluvel
ZINC05392799	O=C(NC1CCCCC1)N1C[C@@H]2C[C@H](C1)c1c(NS(=O)(=O)c3ccccc3)ccc(=O)n1C2	2	5	470595	3111	-5079	Insoluvel
ZINC05392800	O=C(NC1CCCCC1)N1C[C@@H]2C[C@H](C1)c1c(NS(=O)(=O)c3cccs3)ccc(=O)n1C2	2	6	476624	3172	-4912	Insoluvel
ZINC05392801	CCCS(=O)(=O)Nc1ccc(=O)n2c1[C@@H]1C[C@@H](CN(C(=O)c3ccc(OC)cc3)C1)C2	1	6	445541	2268	-4915	Insoluvel
ZINC05392802	COc1ccc(C(=O)N2C[C@@H]3C[C@H](C2)c2c(NS(=O)(=O)c4ccccc4)ccc(=O)n2C3)cc1	1	6	479558	2917	-5907	Insoluvel
ZINC05392803	COc1ccc(C(=O)N2C[C@@H]3C[C@H](C2)c2c(NS(=O)(=O)c4ccc(C)cc4)ccc(=O)n2C3)cc1	1	6	493585	3226	-6187	Insoluvel
ZINC05396034	COCCOc1cc(C)c2c(c1C)C[C@H]([C@H](C)C(=O)Nc1ccccn1)CC2	1	4	382504	4103	-5815	Insoluvel
ZINC05396063	CN(C)c1ccc(NC(=S)N[C@H]2CO[C@@H]3[C@H](OCc4ccccc4)CO[C@H]23)cc1	2	5	413543	2791	-5447	Insoluvel
ZINC05396102	O=S(=O)(N[C@H]1CO[C@@H]2[C@@H](n3cc(-c4ccccn4)nn3)CO[C@H]12)c1cccc2cccnc12	1	9	464507	1574	-4583	Insoluvel
ZINC05396112	O=C(Nc1ccc(Oc2ccccc2)cc1)N[C@H]1CO[C@@H]2[C@@H](n3cc(-c4ccccn4)nn3)CO[C@H]12	2	8	484516	3661	-5563	Insoluvel
ZINC05396113	S=C(NC1CCCCC1)N[C@H]1CO[C@@H]2[C@@H](n3cc(-c4ccccn4)nn3)CO[C@H]12	2	7	414535	1844	-4448	Insoluvel
ZINC05396114	N#Cc1cccc(NC(=S)N[C@H]2CO[C@@H]3[C@@H](n4cc(-c5ccccn5)nn4)CO[C@H]23)c1	2	8	433497	1906	-5693	Insoluvel
ZINC05396128	N#Cc1cccc(NC(=S)N[C@H]2CO[C@@H]3[C@@H](n4cc(CC5CCCCC5)nn4)CO[C@H]23)c1	2	7	452584	2966	-5694	Insoluvel
ZINC05396219	O=C1Nc2ccc(-c3ccccc3)cc2C(=O)N2CCN(C(=O)Nc3ccccc3)C[C@@H]12	2	3	426476	3664	-6002	Insoluvel
ZINC05396234	O=c1c(-c2cccnc2)ccc2n1C[C@H]1C[C@@H]2CN(Cc2ccccc2)C1	1	3	357457	3.53	-4315	Insoluvel
ZINC05396237	COc1ccc(CN2C[C@@H]3C[C@H](C2)c2ccc(-c4cccnc4)c(=O)n2C3)cc1	1	4	387483	3538	-4662	Insoluvel
ZINC05396244	Cn1cc(CN2C[C@@H]3C[C@H](C2)c2ccc(-c4cccnc4)c(=O)n2C3)c2ccccc21	1	4	410521	4021	-4576	Insoluvel
ZINC05396246	O=c1c(-c2cccnc2)ccc2n1C[C@H]1C[C@@H]2CN(Cc2cc3ccccc3o2)C1	1	4	397478	4276	-5042	Insoluvel
ZINC05396343	O=C1Nc2ccc(Br)cc2C(=O)N2CCN(C(=O)COc3ccccc3)C[C@H]12	1	4	444285	2133	-4788	Insoluvel
ZINC05396462	COc1ccc(Cl)cc1-c1ccc2c(c1)C(=O)N1CCN(C(=O)CCC(=O)O)C[C@H]1C(=O)N2	1	6	471897	2486	-4734	Insoluvel
ZINC05396504	O=C(c1ccccc1)N1C[C@@H]2C[C@H](C1)c1ccc(-c3cccnc3)c(=O)n1C2	0	4	371.44	3.17	-4971	Insoluvel
ZINC05396508	COc1ccc(C(=O)N2C[C@@H]3C[C@H](C2)c2ccc(-c4cccnc4)c(=O)n2C3)cc1	0	5	401466	3178	-5281	Insoluvel
ZINC05396515	O=C(c1cccs1)N1C[C@@H]2C[C@H](C1)c1ccc(-c3cccnc3)c(=O)n1C2	0	5	377469	3231	-4756	Insoluvel
ZINC05396521	O=C(c1ccco1)N1C[C@@H]2C[C@H](C1)c1ccc(-c3cccnc3)c(=O)n1C2	0	5	361401	2763	-4195	Insoluvel
ZINC05396527	O=C(C1CCCCC1)N1C[C@@H]2C[C@H](C1)c1ccc(-c3cccnc3)c(=O)n1C2	0	4	377488	3436	-4818	Insoluvel
ZINC05396531	O=C(c1ccc(F)cc1)N1C[C@@H]2C[C@H](C1)c1ccc(-c3cccnc3)c(=O)n1C2	0	4	389.43	3309	-5407	Insoluvel
ZINC05396537	N#Cc1ccc(C(=O)N2C[C@@H]3C[C@H](C2)c2ccc(-c4cccnc4)c(=O)n2C3)cc1	0	5	396.45	3041	-5461	Insoluvel
ZINC05396542	O=C(c1ccncc1)N1C[C@@H]2C[C@H](C1)c1ccc(-c3cccnc3)c(=O)n1C2	0	5	372428	2565	-4355	Insoluvel
ZINC05396545	O=C(NC1CCCCC1)N1C[C@@H]2C[C@H](C1)c1ccc(-c3cccnc3)c(=O)n1C2	1	4	392503	3372	-4789	Insoluvel
ZINC05396556	O=C(Nc1ccccc1)N1C[C@@H]2C[C@H](C1)c1ccc(-c3cccnc3)c(=O)n1C2	1	4	386455	3562	-5247	Insoluvel
ZINC05396575	COc1ccccc1NC(=O)N1C[C@@H]2C[C@H](C1)c1ccc(-c3cccnc3)c(=O)n1C2	1	5	416481	3.57	-5494	Insoluvel
ZINC05396856	N#Cc1cccc(-c2ccc3n(c2=O)C[C@H]2C[C@@H]3CN(Cc3ccc(-c4ccccn4)cc3)C2)c1	1	4	458565	5068	-6647	Insoluvel
ZINC05396973	CC(=O)Nc1ccc(S(=O)(=O)N2C[C@@H]3C[C@H](C2)c2ccc(-c4cccnc4)c(=O)n2C3)cc1	1	6	464547	2677	-5149	Insoluvel
ZINC05396991	COc1ccc(S(=O)(=O)N2C[C@@H]3C[C@H](C2)c2ccc(-c4cccnc4)c(=O)n2C3)cc1	0	6	437521	2727	-5231	Insoluvel
ZINC05397043	N#Cc1cccc(-c2ccc(=O)n3c2[C@@H]2C[C@@H](CN(C(=O)c4ccncc4)C2)C3)c1	0	5	396.45	3041	-5463	Insoluvel
ZINC05397050	N#Cc1cccc(-c2ccc(=O)n3c2[C@@H]2C[C@@H](CN(Cc4cc5ccccc5o4)C2)C3)c1	1	4	421.5	4752	-6115	Insoluvel
ZINC05397094	CSCC(=O)N1C[C@@H]2C[C@H](C1)c1c(-c3cccc(C#N)c3)ccc(=O)n1C2	0	5	379485	2696	-4975	Insoluvel
ZINC05397098	N#Cc1cccc(-c2ccc(=O)n3c2[C@@H]2C[C@@H](CN(C(=O)NC4CCCCC4)C2)C3)c1	1	4	416525	3848	-5895	Insoluvel
ZINC05397128	CC(=O)Nc1ccc(S(=O)(=O)N2C[C@@H]3C[C@H](C2)c2c(-c4cccc(C#N)c4)ccc(=O)n2C3)cc1	1	6	488569	3153	-5902	Insoluvel
ZINC05397134	CCCS(=O)(=O)N1C[C@@H]2C[C@H](C1)c1c(-c3cccc(C#N)c3)ccc(=O)n1C2	0	5	397.5	2546	-4343	Insoluvel
ZINC05397141	CS(=O)(=O)N1C[C@@H]2C[C@H](C1)c1c(-c3cccc(C#N)c3)ccc(=O)n1C2	0	5	369446	1766	-4020	Insoluvel
ZINC05397201	O=C(Nc1ccc(Cl)cc1)N1C[C@@H]2C[C@H](C1)c1ccc(-c3cccnc3)c(=O)n1C2	1	4	420.9	4215	-6208	Insoluvel
ZINC05397208	O=c1c(-c2cccnc2)ccc2n1C[C@H]1C[C@@H]2CN(S(=O)(=O)c2ccccc2)C1	0	5	407495	2718	-4622	Insoluvel
ZINC05397212	O=c1c(-c2cccnc2)ccc2n1C[C@H]1C[C@@H]2CN(S(=O)(=O)c2cccs2)C1	0	6	413524	2.78	-4469	Insoluvel
ZINC05397262	N#Cc1cccc(-c2ccc(=O)n3c2[C@@H]2C[C@@H](CN(C(=O)CCC(=O)O)C2)C3)c1	0	6	391427	2197	-4241	Insoluvel
ZINC05397271	N#Cc1cccc(-c2ccc(=O)n3c2[C@@H]2C[C@@H](CN(C(=O)COCC(=O)O)C2)C3)c1	0	7	407426	1434	-4072	Insoluvel
ZINC05397285	N#Cc1cccc(-c2ccc(=O)n3c2[C@@H]2C[C@@H](CN(C(=O)CSCC(=O)O)C2)C3)c1	0	7	423494	2.15	-4614	Insoluvel
ZINC05397573	O=C(Nc1ccc2n(c1=O)C[C@H]1C[C@@H]2CN(C(=O)COc2ccccc2)C1)c1ccccc1	1	5	443503	3125	-5950	Insoluvel
ZINC05397636	COc1cccc(-c2nnnn2[C@H]2CO[C@@H]3[C@@H](NC(=O)c4ccc(C)cc4)CO[C@H]23)c1	1	8	421457	1794	-4248	Insoluvel
ZINC05398210	COC(=O)[C@@H](C)NC(=O)[C@H]1CN(C(=O)Nc2ccccc2)CCN1S(=O)(=O)c1ccccc1	2	6	474539	1271	-4103	Insoluvel
ZINC05398348	O=C(c1ccccc1)N1C[C@@H]2C[C@H](C1)c1ccc(/C=C/c3ccc(Cl)cc3)c(=O)n1C2	0	3	430935	4932	-6791	Insoluvel
ZINC05398358	O=C(c1ccc(F)cc1)N1C[C@@H]2C[C@H](C1)c1ccc(/C=C/c3ccc(Cl)cc3)c(=O)n1C2	0	3	448925	5071	-7139	Insoluvel
ZINC05398364	Cc1ccc(C(=O)N2C[C@@H]3C[C@H](C2)c2ccc(/C=C/c4ccc(Cl)cc4)c(=O)n2C3)cc1	0	3	444962	5.24	-7067	Insoluvel
ZINC05398368	N#Cc1ccc(C(=O)N2C[C@@H]3C[C@H](C2)c2ccc(/C=C/c4ccc(Cl)cc4)c(=O)n2C3)cc1	0	4	455945	4803	-7124	Insoluvel
ZINC05398386	COc1ccc(S(=O)(=O)N2C[C@@H]3C[C@H](C2)c2c(-c4ccc(Cl)cc4)ccc(=O)n2C3)cc1	0	5	470978	3985	-6523	Insoluvel
ZINC05398872	CC(=O)c1ccc(NC(=O)N2C[C@@H]3C[C@H](C2)c2ccc(NC(=O)c4ccco4)c(=O)n2C3)cc1	2	6	460.49	3547	-5771	Insoluvel
ZINC05398882	CC(=O)c1ccc(NC(=O)N2C[C@@H]3C[C@H](C2)c2ccc(NC(=O)c4ccc(F)cc4)c(=O)n2C3)cc1	2	5	488519	4094	-6956	Insoluvel
ZINC05398888	CC(=O)c1ccc(NC(=O)N2C[C@@H]3C[C@H](C2)c2ccc(NC(=O)c4cccs4)c(=O)n2C3)cc1	2	6	476558	4016	-6351	Insoluvel
ZINC05409895	Cc1ccc(C(=O)N[C@H]2CO[C@@H]3[C@@H](n4cc(CC5CCCCC5)nn4)CO[C@H]23)cc1	1	6	410518	2847	-4161	Insoluvel
ZINC05409930	O=C(N[C@H]1CO[C@@H]2[C@@H](n3cc(CC4CCCCC4)nn3)CO[C@H]12)c1ccc(C(F)(F)F)cc1	1	6	464488	3557	-4895	Insoluvel
ZINC05410189	O=C(Nc1cccc(C(F)(F)F)c1)N[C@H]1CO[C@@H]2[C@@H](n3cc(CC4CCCCC4)nn3)CO[C@H]12	2	6	479503	3949	-5262	Insoluvel
ZINC05410255	S=C(NC1CCCCC1)N[C@H]1CO[C@@H]2[C@@H](n3cc(CC4CCCCC4)nn3)CO[C@H]12	2	6	433622	2905	-4510	Insoluvel
ZINC05410443	O=C(O)CSCC(=O)N1CC[C@H]2NC(=O)N(c3ccc(Oc4ccccc4)cc3)C(=O)[C@H]21	1	7	455492	2322	-4480	Insoluvel
ZINC05410449	O=C(c1ccccc1)N1C[C@@H]2C[C@H](C1)c1ccc(-c3cc4ccccc4s3)c(=O)n1C2	0	4	426541	4.99	-6829	Insoluvel
ZINC05410461	O=C(c1cccs1)N1C[C@@H]2C[C@H](C1)c1ccc(-c3cc4ccccc4s3)c(=O)n1C2	0	5	432.57	5051	-6613	Insoluvel
ZINC05410473	O=C(c1ccco1)N1C[C@@H]2C[C@H](C1)c1ccc(-c3cc4ccccc4s3)c(=O)n1C2	0	5	416502	4583	-6082	Insoluvel
ZINC05410504	O=C(c1ccc(F)cc1)N1C[C@@H]2C[C@H](C1)c1ccc(-c3cc4ccccc4s3)c(=O)n1C2	0	4	444531	5129	-7219	Insoluvel
ZINC05410520	N#Cc1ccc(C(=O)N2C[C@@H]3C[C@H](C2)c2ccc(-c4cc5ccccc5s4)c(=O)n2C3)cc1	0	5	451551	4861	-7169	Insoluvel
ZINC05410556	O=C(c1ccncc1)N1C[C@@H]2C[C@H](C1)c1ccc(-c3cc4ccccc4s3)c(=O)n1C2	0	5	427529	4385	-6229	Insoluvel
ZINC05410571	COCCC(=O)N1C[C@@H]2C[C@H](C1)c1ccc(-c3cc4ccccc4s3)c(=O)n1C2	0	5	408523	3712	-5354	Insoluvel
ZINC05410587	O=C(c1cnccn1)N1C[C@@H]2C[C@H](C1)c1ccc(-c3cc4ccccc4s3)c(=O)n1C2	0	6	428517	3.78	-5794	Insoluvel
ZINC05410595	CSCC(=O)N1C[C@@H]2C[C@H](C1)c1ccc(-c3cc4ccccc4s3)c(=O)n1C2	0	5	410564	4039	-5846	Insoluvel
ZINC05410615	CC(C)NC(=O)N1C[C@@H]2C[C@H](C1)c1ccc(-c3cc4ccccc4s3)c(=O)n1C2	1	4	407539	4267	-5679	Insoluvel
ZINC05410626	O=c1c(-c2cc3ccccc3s2)ccc2n1C[C@H]1C[C@@H]2CN(S(=O)(=O)c2ccccc2)C1	0	5	462596	4538	-6013	Insoluvel
ZINC05410635	O=c1c(-c2cc3ccccc3s2)ccc2n1C[C@H]1C[C@@H]2CN(S(=O)(=O)c2cccs2)C1	0	6	468625	4.6	-5838	Insoluvel
ZINC05410646	CCCS(=O)(=O)N1C[C@@H]2C[C@H](C1)c1ccc(-c3cc4ccccc4s3)c(=O)n1C2	0	5	428579	3889	-5022	Insoluvel
ZINC05411071	O=c1c(-c2cc3ccccc3s2)ccc2n1C[C@H]1C[C@@H]2CN(C2CCOCC2)C1	1	4	406551	4328	-5059	Insoluvel
ZINC05411315	O=C(c1ccccc1)N1C[C@@H]2C[C@H](C1)c1c(-c3ccco3)ccc(=O)n1C2	0	4	360413	3368	-4801	Insoluvel
ZINC05411338	O=C(c1cccs1)N1C[C@@H]2C[C@H](C1)c1c(-c3ccco3)ccc(=O)n1C2	0	5	366442	3429	-4543	Insoluvel
ZINC05411593	COc1ccc(CN2C[C@@H]3C[C@H](C2)c2c(-c4ccco4)ccc(=O)n2C3)cc1	1	4	376456	3736	-4513	Insoluvel
ZINC05411712	CC(=O)N1CCC(N2C[C@@H]3C[C@H](C2)c2ccc(-c4cc5ccccc5s4)c(=O)n2C3)CC1	1	4	447604	4.16	-5008	Insoluvel
ZINC05411803	CC[C@H]1CN(C(=O)c2ccccc2)CC[C@H]1CC(=O)NCc1ccc(F)cc1	1	2	382479	4021	-4639	Insoluvel
ZINC05412759	CC[C@H]1CN(C(=O)c2ccccc2)CC[C@H]1CC(=O)NCc1ccc(OC)cc1	1	3	394515	3.89	-4420	Insoluvel
ZINC05412990	CC(C)c1ccc(NC(=O)O[C@@H]2CO[C@@H]3[C@@H](NS(=O)(=O)Cc4ccccc4)CO[C@H]23)cc1	2	6	460552	3013	-4755	Insoluvel
ZINC05413252	N#Cc1ccc(C(=O)N2CCN(C(=O)C3CCCCC3)[C@@H](C(=O)N[C@H]3CCCNC3=O)C2)cc1	2	5	465554	1186	-4117	Insoluvel
ZINC05413266	COc1ccc(CC(=O)Nc2ccc3n(c2=O)C[C@H]2C[C@@H]3CN(C(=O)NC3CCCCC3)C2)cc1	2	5	478593	3.5	-5859	Insoluvel
ZINC05413272	O=C(Nc1cccc(F)c1)Nc1ccc2n(c1=O)C[C@H]1C[C@@H]2CN(C(=O)NC2CCCCC2)C1	3	4	467545	4093	-6133	Insoluvel
ZINC05413306	N#Cc1ccc(C(=O)Nc2ccc3n(c2=O)C[C@H]2C[C@@H]3CN(C(=O)c3ccccn3)C2)cc1	1	6	439475	2627	-5925	Insoluvel
ZINC05413330	CN(C)CC(=O)Nc1ccc2n(c1=O)C[C@H]1C[C@@H]2CN(C(=O)c2ccc3ccccc3c2)C1	1	5	444535	2761	-4507	Insoluvel
ZINC05413339	CN(C)CC(=O)Nc1ccc2n(c1=O)C[C@H]1C[C@@H]2CN(C(=O)c2ccc(-c3ccccc3)cc2)C1	1	5	470573	3275	-4903	Insoluvel
ZINC05413553	COc1ccc(C(=O)N2C[C@@H]3C[C@H](C2)c2ccc(-c4cccc(C#N)c4)c(=O)n2C3)cc1	0	5	425488	3655	-6477	Insoluvel
ZINC05413555	N#Cc1cccc(-c2ccc3n(c2=O)C[C@H]2C[C@@H]3CN(C(=O)c3cccs3)C2)c1	0	5	401491	3708	-5808	Insoluvel
ZINC05413558	N#Cc1cccc(-c2ccc3n(c2=O)C[C@H]2C[C@@H]3CN(C(=O)c3ccco3)C2)c1	0	5	385423	3239	-5287	Insoluvel
ZINC05413561	N#Cc1cccc(-c2ccc3n(c2=O)C[C@H]2C[C@@H]3CN(C(=O)C3CCCCC3)C2)c1	0	4	401.51	3913	-5841	Insoluvel
ZINC05413563	N#Cc1cccc(-c2ccc3n(c2=O)C[C@H]2C[C@@H]3CN(C(=O)c3ccncc3)C2)c1	0	5	396.45	3041	-5449	Insoluvel
ZINC05413566	N#Cc1cccc(-c2ccc3n(c2=O)C[C@H]2C[C@@H]3CN(C(=O)c3cnccn3)C2)c1	0	6	397438	2436	-5020	Insoluvel
ZINC05413569	N#Cc1cccc(-c2ccc3n(c2=O)C[C@H]2C[C@@H]3CN(C(=O)NC3CCCCC3)C2)c1	1	4	416525	3848	-5881	Insoluvel
ZINC05413572	N#Cc1cccc(-c2ccc3n(c2=O)C[C@H]2C[C@@H]3CN(C(=O)Nc3ccccc3)C2)c1	1	4	410477	4038	-6379	Insoluvel
ZINC05413575	CC(C)NC(=O)N1C[C@@H]2C[C@H](C1)c1ccc(-c3cccc(C#N)c3)c(=O)n1C2	1	4	376.46	2924	-4877	Insoluvel
ZINC05413578	COc1ccccc1NC(=O)N1C[C@@H]2C[C@H](C1)c1ccc(-c3cccc(C#N)c3)c(=O)n1C2	1	5	440503	4047	-6679	Insoluvel
ZINC05413581	N#Cc1cccc(-c2ccc3n(c2=O)C[C@H]2C[C@@H]3CN(S(=O)(=O)c3ccccc3)C2)c1	0	5	431517	3195	-5407	Insoluvel
ZINC05413590	N#Cc1cccc(-c2ccc3n(c2=O)C[C@H]2C[C@@H]3CN(Cc3ccccc3)C2)c1	1	3	381479	4006	-5380	Insoluvel
ZINC05413595	COc1ccc(CN2C[C@@H]3C[C@H](C2)c2ccc(-c4cccc(C#N)c4)c(=O)n2C3)cc1	1	4	411505	4015	-5821	Insoluvel
ZINC05413608	N#Cc1cccc(-c2ccc3n(c2=O)C[C@H]2C[C@@H]3CN(Cc3cc4ccccc4o3)C2)c1	1	4	421.5	4752	-6095	Insoluvel
ZINC05413613	N#Cc1cccc(-c2ccc3n(c2=O)C[C@H]2C[C@@H]3CN(CCCc3ccccc3)C2)c1	1	3	409533	4439	-5721	Insoluvel
ZINC05413649	N#Cc1ccc(C(=O)Nc2ccc3n(c2=O)C[C@H]2C[C@@H]3CN(S(=O)(=O)c3ccccc3)C2)cc1	1	6	474542	2.78	-5718	Insoluvel
ZINC05413654	CS(=O)(=O)N1C[C@@H]2C[C@H](C1)c1ccc(NC(=O)c3ccc(C#N)cc3)c(=O)n1C2	1	6	412471	1351	-4339	Insoluvel
ZINC05413660	N#Cc1ccc(C(=O)Nc2ccc3n(c2=O)C[C@H]2C[C@@H]3CN(S(=O)(=O)c3cccs3)C2)cc1	1	7	480571	2842	-5542	Insoluvel
ZINC05413670	CC(=O)N1CCC(N2C[C@@H]3C[C@H](C2)c2ccc(-c4cccc(C#N)c4)c(=O)n2C3)CC1	1	4	416525	2817	-4324	Insoluvel
ZINC05413672	N#Cc1cccc(-c2ccc3n(c2=O)C[C@H]2C[C@@H]3CN(C(=O)c3cncnc3)C2)c1	0	6	397438	2436	-5000	Insoluvel
ZINC05413697	CC[C@H]1CN(C(=O)Nc2cccc(OC)c2)CC[C@H]1CC(=O)NCc1ccccc1	2	3	409.53	4282	-4717	Insoluvel
ZINC05413855	N#Cc1cccc(-c2ccc3n(c2=O)C[C@H]2C[C@@H]3CN(C(=O)CSCC(=O)O)C2)c1	0	7	423494	2.15	-4605	Insoluvel
ZINC05413964	O=C1NCCC[C@@H]1NC(=O)[C@H]1CN(C(=O)C2CCCCC2)CCN1S(=O)(=O)c1ccc(F)cc1	2	5	494589	1002	-4038	Insoluvel
ZINC05413981	O=C1NCCC[C@@H]1NC(=O)[C@H]1CN(C(=O)c2cccnc2)CCN1S(=O)(=O)c1ccc(F)cc1	2	6	489529	0.131	-4338	Insoluvel
ZINC05414269	CC[C@H]1CN(C(=O)c2ccc(F)cc2)CC[C@H]1CC(=O)NCc1ccccc1OC	1	3	412505	4029	-4741	Insoluvel
ZINC05414282	CC[C@H]1CN(C(=O)c2ccc(F)cc2)CC[C@H]1CC(=O)NC1CCCC1	1	2	360473	3763	-4452	Insoluvel
ZINC05414287	CC[C@H]1CN(C(=O)c2ccc(F)cc2)CC[C@H]1CC(=O)NCc1ccccc1	1	2	382479	4021	-4638	Insoluvel
ZINC05414292	CC[C@H]1CN(C(=O)c2ccc(F)cc2)CC[C@H]1CC(=O)Nc1nccs1	1	4	375469	3799	-4895	Insoluvel
ZINC05414385	CC[C@H]1CN(C(=O)NC(C)C)CC[C@H]1CC(=O)NCc1cccc2ccccc12	2	2	395547	4312	-4671	Insoluvel
ZINC05414655	O=C1NCCC[C@@H]1NC(=O)[C@H]1CN(C(=O)c2cccc(F)c2)CCN1C(=O)c1cccs1	2	5	458515	1249	-4267	Insoluvel
ZINC05414658	N#Cc1ccc(C(=O)N2CCN(C(=O)c3cccs3)[C@@H](C(=O)N[C@H]3CCCNC3=O)C2)cc1	2	6	465535	981	-4374	Insoluvel
ZINC05414667	O=C1NCCC[C@@H]1NC(=O)[C@H]1CN(S(=O)(=O)c2ccc(F)cc2)CCN1C(=O)c1cccs1	2	6	494.57	797	-4520	Insoluvel
ZINC05414757	N#Cc1ccc(C(=O)N2CCN(C(=O)NC3CCCCC3)[C@@H](C(=O)N[C@H]3CCCNC3=O)C2)cc1	3	5	480569	1122	-4118	Insoluvel
ZINC05414792	O=C1N[C@@H]2CCN(C(=O)c3cccnc3)[C@@H]2C(=O)N1c1ccc(Oc2ccccc2)cc1	1	5	428448	3213	-5343	Insoluvel
ZINC05414840	C=CCNC(=O)C[C@@H]1CCN(C(=O)Nc2cccc(C(F)(F)F)c2)C[C@@H]1CC	2	2	397441	4278	-4737	Insoluvel
ZINC05414845	CC[C@H]1CN(C(=O)Nc2cccc(C(F)(F)F)c2)CC[C@H]1CC(=O)Nc1nccs1	2	4	440491	5071	-6032	Insoluvel
ZINC05414851	CC[C@H]1CN(C(=O)Nc2cccc(C(F)(F)F)c2)CC[C@H]1CC(=O)NC1CC1	2	2	397441	4254	-5012	Insoluvel
ZINC05414858	CC[C@H]1CN(C(=O)Nc2cccc(C(F)(F)F)c2)CC[C@H]1CC(=O)NCc1ccco1	2	3	437462	4885	-4935	Insoluvel
ZINC05414873	CC[C@H]1CN(C(=O)Nc2cccc(C(F)(F)F)c2)CC[C@H]1CC(=O)N(C)CC#N	1	3	410.44	3957	-4741	Insoluvel
ZINC05414877	CC[C@H]1CN(C(=O)Nc2cccc(C(F)(F)F)c2)CC[C@H]1CC(=O)N(C)CCC#N	1	3	424467	4348	-4989	Insoluvel
ZINC05414881	CC[C@H]1CN(C(=O)Nc2cccc(C(F)(F)F)c2)CC[C@H]1CC(=O)NCCSC	2	3	431524	4455	-4953	Insoluvel
ZINC05414883	CC[C@H]1CN(C(=O)Nc2cccc(C(F)(F)F)c2)CC[C@H]1CC(=O)NCc1cccs1	2	3	453.53	5353	-5736	Insoluvel
ZINC05414902	CCOC(=O)c1cccc(NC(=O)N2CC[C@@H](CC(=O)NC3CC3)[C@@H](CC)C2)c1	2	4	401507	3412	-4431	Insoluvel
ZINC05414915	CCOC(=O)c1cccc(NC(=O)N2CC[C@@H](CC(=O)N(C)CC#N)[C@@H](CC)C2)c1	1	5	414506	3115	-4138	Insoluvel
ZINC05414930	C#CCNC(=O)C[C@@H]1CCN(C(=O)Nc2cccc(C(=O)OCC)c2)C[C@@H]1CC	2	4	399491	2883	-4140	Insoluvel
ZINC05414950	O=C(c1ccccc1)N1C[C@@H]2C[C@H](C1)c1ccc(-c3ccc(OC(F)(F)F)cc3)c(=O)n1C2	0	4	454448	4673	-6896	Insoluvel
ZINC05414953	COc1ccc(C(=O)N2C[C@@H]3C[C@H](C2)c2ccc(-c4ccc(OC(F)(F)F)cc4)c(=O)n2C3)cc1	0	5	484474	4682	-6990	Insoluvel
ZINC05414955	O=C(c1cccs1)N1C[C@@H]2C[C@H](C1)c1ccc(-c3ccc(OC(F)(F)F)cc3)c(=O)n1C2	0	5	460477	4735	-6852	Insoluvel
ZINC05414959	O=C(c1ccco1)N1C[C@@H]2C[C@H](C1)c1ccc(-c3ccc(OC(F)(F)F)cc3)c(=O)n1C2	0	5	444409	4266	-6051	Insoluvel
ZINC05414969	O=C(c1ccc(F)cc1)N1C[C@@H]2C[C@H](C1)c1ccc(-c3ccc(OC(F)(F)F)cc3)c(=O)n1C2	0	4	472438	4813	-7284	Insoluvel
ZINC05414972	N#Cc1ccc(C(=O)N2C[C@@H]3C[C@H](C2)c2ccc(-c4ccc(OC(F)(F)F)cc4)c(=O)n2C3)cc1	0	5	479458	4545	-7406	Insoluvel
ZINC05414975	CN(C)CC(=O)N1C[C@@H]2C[C@H](C1)c1ccc(-c3ccc(OC(F)(F)F)cc3)c(=O)n1C2	1	4	435446	2921	-4128	Insoluvel
ZINC05414978	COCCC(=O)N1C[C@@H]2C[C@H](C1)c1ccc(-c3ccc(OC(F)(F)F)cc3)c(=O)n1C2	0	5	436.43	3396	-5072	Insoluvel
ZINC05414981	O=C(c1cnccn1)N1C[C@@H]2C[C@H](C1)c1ccc(-c3ccc(OC(F)(F)F)cc3)c(=O)n1C2	0	6	456424	3463	-5736	Insoluvel
ZINC05414984	CSCC(=O)N1C[C@@H]2C[C@H](C1)c1ccc(-c3ccc(OC(F)(F)F)cc3)c(=O)n1C2	0	5	438471	3723	-5942	Insoluvel
ZINC05414990	O=C(Nc1ccccc1)N1C[C@@H]2C[C@H](C1)c1ccc(-c3ccc(OC(F)(F)F)cc3)c(=O)n1C2	1	4	469463	5065	-7094	Insoluvel
ZINC05414998	CC(C)NC(=O)N1C[C@@H]2C[C@H](C1)c1ccc(-c3ccc(OC(F)(F)F)cc3)c(=O)n1C2	1	4	435446	3951	-5579	Insoluvel
ZINC05415003	N#Cc1cccc(NC(=O)N2C[C@@H]3C[C@H](C2)c2ccc(-c4ccc(OC(F)(F)F)cc4)c(=O)n2C3)c1	1	5	494473	4937	-7563	Insoluvel
ZINC05415005	O=c1c(-c2ccc(OC(F)(F)F)cc2)ccc2n1C[C@H]1C[C@@H]2CN(S(=O)(=O)c2ccccc2)C1	0	5	490503	4222	-6508	Insoluvel
ZINC05415007	O=c1c(-c2ccc(OC(F)(F)F)cc2)ccc2n1C[C@H]1C[C@@H]2CN(S(=O)(=O)c2cccs2)C1	0	6	496532	4283	-6355	Insoluvel
ZINC05415014	CCCS(=O)(=O)N1C[C@@H]2C[C@H](C1)c1ccc(-c3ccc(OC(F)(F)F)cc3)c(=O)n1C2	0	5	456486	3573	-5562	Insoluvel
ZINC05415033	O=c1c(-c2ccc(OC(F)(F)F)cc2)ccc2n1C[C@H]1C[C@@H]2CN(Cc2cccs2)C1	1	4	446494	5095	-6274	Insoluvel
ZINC05415050	O=c1c(-c2ccc(OC(F)(F)F)cc2)ccc2n1C[C@H]1C[C@@H]2CN(Cc2ccccc2O)C1	2	4	456464	4739	-5843	Insoluvel
ZINC05415057	O=c1c(-c2ccc(OC(F)(F)F)cc2)ccc2n1C[C@H]1C[C@@H]2CN(C2CCOCC2)C1	1	4	434458	4012	-5035	Insoluvel
ZINC05415064	O=C(c1ccco1)N1C[C@@H]2C[C@H](C1)c1c(-c3ccc4ccccc4c3)ccc(=O)n1C2	0	4	410473	4521	-6322	Insoluvel
ZINC05415069	O=C(c1ccc(F)cc1)N1C[C@@H]2C[C@H](C1)c1c(-c3ccc4ccccc4c3)ccc(=O)n1C2	0	3	438502	5067	-7371	Insoluvel
ZINC05415074	N#Cc1ccc(C(=O)N2C[C@@H]3C[C@H](C2)c2c(-c4ccc5ccccc5c4)ccc(=O)n2C3)cc1	0	4	445522	4.8	-7364	Insoluvel
ZINC05415077	CN(C)CC(=O)N1C[C@@H]2C[C@H](C1)c1c(-c3ccc4ccccc4c3)ccc(=O)n1C2	1	3	401.51	3176	-4390	Insoluvel
ZINC05415080	COCCC(=O)N1C[C@@H]2C[C@H](C1)c1c(-c3ccc4ccccc4c3)ccc(=O)n1C2	0	4	402494	3651	-5493	Insoluvel
ZINC05415084	O=C(c1cnccn1)N1C[C@@H]2C[C@H](C1)c1c(-c3ccc4ccccc4c3)ccc(=O)n1C2	0	5	422488	3718	-5998	Insoluvel
ZINC05415088	CSCC(=O)N1C[C@@H]2C[C@H](C1)c1c(-c3ccc4ccccc4c3)ccc(=O)n1C2	0	4	404535	3977	-6040	Insoluvel
ZINC05415090	O=C(O)CCC(=O)N1C[C@@H]2C[C@H](C1)c1c(-c3ccc4ccccc4c3)ccc(=O)n1C2	0	5	416477	3479	-5130	Insoluvel
ZINC05415113	CCCS(=O)(=O)N1C[C@@H]2C[C@H](C1)c1c(-c3ccc4ccccc4c3)ccc(=O)n1C2	0	4	422.55	3827	-5192	Insoluvel
ZINC05415127	O=c1ccc(C2CCCCC2)c2n1C[C@H]1C[C@@H]2CN(S(=O)(=O)c2ccccc2)C1	0	4	412555	3704	-4629	Insoluvel
ZINC05415142	O=C(c1cncnc1)N1C[C@@H]2C[C@H](C1)c1c(-c3ccc4ccccc4c3)ccc(=O)n1C2	0	5	422488	3718	-5964	Insoluvel
ZINC05415145	O=C(c1cncnc1)N1C[C@@H]2C[C@H](C1)c1ccc(-c3ccc(OC(F)(F)F)cc3)c(=O)n1C2	0	6	456424	3463	-5676	Insoluvel
ZINC05415152	CC[C@H]1CN(C(=O)C(C)(C)C)CC[C@H]1CC(=O)Nc1ccccc1	1	2	330472	3936	-4384	Insoluvel
ZINC05415175	CC[C@H]1CN(C(=O)NC2CCCCC2)CC[C@H]1CC(=O)Nc1nccs1	2	4	378542	3862	-4303	Insoluvel
ZINC05415183	CCOC(=O)c1cccc(NC(=O)N2CC[C@@H](CC(=O)Nc3nccs3)[C@@H](CC)C2)c1	2	6	444557	4229	-5500	Insoluvel
ZINC05415197	CC[C@H]1CN(S(=O)(=O)c2ccc(OC)cc2)CC[C@H]1CC(=O)Nc1nccs1	1	6	423.56	3217	-4495	Insoluvel
ZINC05415202	CC[C@H]1CN(S(=O)(=O)c2ccc(OC)cc2)CC[C@H]1CC(=O)Nc1ccccc1	1	4	416543	3761	-5037	Insoluvel
ZINC05415212	CC[C@H]1CN(S(=O)(=O)c2ccc(OC)cc2)CC[C@H]1CC(=O)N1CCC(C(=O)OC)CC1	0	6	466.6	2534	-4094	Insoluvel
ZINC05415221	CC[C@H]1CN(S(=O)(=O)c2c(C)noc2C)CC[C@H]1CC(=O)Nc1ccccc1	1	5	405.52	3357	-4247	Insoluvel
ZINC05415238	O=C1N[C@@H]2CCN(C(=O)c3ccc(-c4ccccc4)cc3)[C@@H]2C(=O)N1Cc1ccccc1	1	3	425488	3689	-5789	Insoluvel
ZINC05415257	CC[C@H]1CN(C(=O)Nc2cccc(C(F)(F)F)c2)CC[C@H]1CC(=O)N1CCOCC1	1	3	427467	3834	-4028	Insoluvel
ZINC05415258	CC[C@H]1CN(C(=O)Nc2cccc(C(F)(F)F)c2)CC[C@H]1CC(=O)NCc1ccc2c(c1)OCO2	2	4	491.51	5021	-5793	Insoluvel
ZINC05415277	CC[C@H]1CN(C(=O)C(C)(C)C)CC[C@H]1CC(=O)NCc1ccc(F)cc1	1	2	362489	3753	-4106	Insoluvel
ZINC05415292	CC[C@H]1CN(S(=O)(=O)c2c(C)noc2C)CC[C@H]1CC(=O)NCc1cccc2ccccc12	1	5	469607	4188	-5059	Insoluvel
ZINC05415399	CC[C@H]1CN(C(=O)c2ccc(F)cc2)CC[C@H]1CC(=O)NCc1cccs1	1	3	388508	4082	-4711	Insoluvel
ZINC05415425	CC[C@H]1CN(C(=O)c2ccc(F)cc2)CC[C@H]1CC(=O)NCc1cccc2ccccc12	1	2	432539	5174	-5852	Insoluvel
ZINC05415468	CC[C@H]1CN(C(=O)Nc2cccc(OC)c2)CC[C@H]1CC(=O)NCCSC	2	4	393553	3445	-4038	Insoluvel
ZINC05415639	O=C1NCCC[C@@H]1NC(=O)[C@H]1CN(C(=O)c2ccccc2)CCN1S(=O)(=O)c1ccc(F)cc1	2	5	488541	736	-4620	Insoluvel
ZINC05415660	COc1ccc(C(=O)N2C[C@@H]3C[C@H](C2)c2c(-c4ccc5ccccc5c4)ccc(=O)n2C3)cc1	0	4	450538	4937	-7344	Insoluvel
ZINC05415663	O=C(c1ccncc1)N1C[C@@H]2C[C@H](C1)c1c(-c3ccc4ccccc4c3)ccc(=O)n1C2	0	4	421.5	4323	-6416	Insoluvel
ZINC05415832	O=C(c1ccccc1)N1C[C@@H]2C[C@H](C1)c1c(-c3ccc4ccccc4c3)ccc(=O)n1C2	0	3	420512	4928	-7012	Insoluvel
ZINC05415848	CC(=O)N1CCC(N2C[C@@H]3C[C@H](C2)c2ccc(-c4ccc(OC(F)(F)F)cc4)c(=O)n2C3)CC1	1	4	475511	3844	-5006	Insoluvel
ZINC05415865	CCCNC(=O)C[C@@H]1CCN(C(=O)Nc2cccc(C(F)(F)F)c2)C[C@@H]1CC	2	2	399457	4502	-4730	Insoluvel
ZINC05433630	CC[C@H]1CN(S(=O)(=O)c2ccc(OC)cc2)CC[C@H]1CC(=O)NCc1ccccc1	1	4	430.57	3439	-4523	Insoluvel
ZINC05433732	CC(C)(CC(=O)O)CC(=O)N1C[C@@H]2C[C@H](C1)c1ccc(-c3cccc(C#N)c3)c(=O)n1C2	0	6	433508	3224	-4882	Insoluvel
ZINC05433823	O=C(c1ccncc1)N1C[C@@H]2C[C@H](C1)c1c(-c3cccs3)ccc(=O)n1C2	0	5	377469	3231	-4747	Insoluvel
ZINC05433825	O=c1ccc(-c2cccs2)c2n1C[C@H]1C[C@@H]2CN(Cc2cccs2)C1	1	4	368527	4258	-4650	Insoluvel
ZINC05433827	COc1ccc(CN2C[C@@H]3C[C@H](C2)c2c(-c4cccs4)ccc(=O)n2C3)cc1	1	4	392524	4205	-5316	Insoluvel
ZINC05433829	O=c1ccc(-c2cccs2)c2n1C[C@H]1C[C@@H]2CN(Cc2cc3ccccc3o2)C1	1	4	402519	4942	-5538	Insoluvel
ZINC05433839	CC(=O)Nc1ccc(-c2ccc(=O)n3c2[C@@H]2C[C@@H](CN(CCCc4ccccc4)C2)C3)cc1	2	3	441575	4526	-5804	Insoluvel
ZINC05433842	CC(=O)Nc1ccc(-c2ccc(=O)n3c2[C@@H]2C[C@@H](CN(C4CCOCC4)C2)C3)cc1	2	4	407514	3072	-4342	Insoluvel
ZINC05433845	CC(=O)Nc1ccc(-c2ccc(=O)n3c2[C@@H]2C[C@@H](CN(C4CCN(C(C)=O)CC4)C2)C3)cc1	2	4	448567	2904	-4367	Insoluvel
ZINC05433846	O=C(Nc1ccc(=O)n2c1[C@@H]1C[C@@H](CN(S(=O)(=O)c3ccccc3)C1)C2)c1cccnc1	1	6	450.52	2304	-4921	Insoluvel
ZINC05433847	COc1ccc(S(=O)(=O)N2C[C@@H]3C[C@H](C2)c2c(NC(=O)c4cccnc4)ccc(=O)n2C3)cc1	1	7	480546	2312	-5453	Insoluvel
ZINC05433986	CC[C@H]1CN(S(=O)(=O)c2ccc(OC)cc2)CC[C@H]1CC(=O)NCc1cccc2ccccc12	1	4	480.63	4592	-5649	Insoluvel
ZINC05434080	COc1ccc(C(=O)N2CCN(C(=O)c3cccc(F)c3)C[C@@H]2C(=O)N[C@H]2CCCNC2=O)cc1	2	5	482512	1196	-4032	Insoluvel
ZINC05434160	O=C(c1ccccc1)N1C[C@@H]2C[C@H](C1)c1c(C3CCCCC3)ccc(=O)n1C2	0	3	376.5	4156	-5494	Insoluvel
ZINC05434161	O=C(c1ccc(F)cc1)N1C[C@@H]2C[C@H](C1)c1c(C3CCCCC3)ccc(=O)n1C2	0	3	394.49	4295	-5856	Insoluvel
ZINC05434168	CC[C@H]1CN(C(=O)c2ccnc(Cl)c2)CC[C@H]1CC(=O)NCc1ccc(OC)cc1	1	4	429948	3938	-4553	Insoluvel
ZINC05434238	CC(=O)c1ccc(NC(=O)N2CCN(C(=O)c3ccccc3)[C@H](C(=O)N[C@H]3CCCNC3=O)C2)cc1	3	5	491548	1642	-4345	Insoluvel
ZINC05437501	CC(=O)c1ccc(NC(=O)N2CCN(C(=O)C3CCCCC3)[C@@H](C(=O)N[C@H]3CCCNC3=O)C2)cc1	3	5	497596	1909	-4143	Insoluvel
ZINC05437525	CC(C)(CC(=O)O)CC(=O)N1C[C@@H]2C[C@H](C1)c1ccc(-c3cc4ccccc4s3)c(=O)n1C2	0	6	464587	4567	-5549	Insoluvel
ZINC05437528	N#Cc1cccc(-c2ccc3n(c2=O)C[C@H]2C[C@@H]3CN(C(=O)c3ccccc3)C2)c1	0	4	395462	3646	-6060	Insoluvel
ZINC05437529	N#Cc1cccc(-c2ccc3n(c2=O)C[C@H]2C[C@@H]3CN(C(=O)c3ccc(F)cc3)C2)c1	0	4	413452	3786	-6530	Insoluvel
ZINC05437531	N#Cc1ccc(C(=O)N2C[C@@H]3C[C@H](C2)c2ccc(-c4cccc(C#N)c4)c(=O)n2C3)cc1	0	5	420472	3518	-6489	Insoluvel
ZINC05437539	O=C(O)CCC(=O)N1C[C@@H]2C[C@H](C1)c1c(-c3ccc(Cl)cc3)ccc(=O)n1C2	0	5	400862	2979	-4660	Insoluvel
ZINC05437558	COc1ccc(C(=O)N2C[C@@H]3C[C@H](C2)c2c(-c4cccs4)ccc(=O)n2C3)cc1	0	5	406507	3845	-5874	Insoluvel
ZINC05437562	O=C(c1cccs1)N1C[C@@H]2C[C@H](C1)c1c(-c3cccs3)ccc(=O)n1C2	0	5	382.51	3898	-5127	Insoluvel
ZINC05437579	O=C(C1CCCCC1)N1C[C@@H]2C[C@H](C1)c1c(-c3cccs3)ccc(=O)n1C2	0	4	382529	4103	-5184	Insoluvel
ZINC05437590	O=C(c1ccc(F)cc1)N1C[C@@H]2C[C@H](C1)c1c(-c3cccs3)ccc(=O)n1C2	0	4	394471	3975	-5867	Insoluvel
ZINC05437603	N#Cc1ccc(C(=O)N2C[C@@H]3C[C@H](C2)c2c(-c4cccs4)ccc(=O)n2C3)cc1	0	5	401491	3708	-5809	Insoluvel
ZINC05437621	O=C(c1cnccn1)N1C[C@@H]2C[C@H](C1)c1c(-c3cccs3)ccc(=O)n1C2	0	6	378457	2626	-4306	Insoluvel
ZINC05437630	CSCC(=O)N1C[C@@H]2C[C@H](C1)c1c(-c3cccs3)ccc(=O)n1C2	0	5	360504	2886	-4338	Insoluvel
ZINC05437634	CC(C)(CC(=O)O)CC(=O)N1C[C@@H]2C[C@H](C1)c1c(-c3cccs3)ccc(=O)n1C2	0	6	414527	3414	-4263	Insoluvel
ZINC05437640	O=C(NC1CCCCC1)N1C[C@@H]2C[C@H](C1)c1c(-c3cccs3)ccc(=O)n1C2	1	4	397544	4038	-5216	Insoluvel
ZINC05437645	O=C(Nc1ccccc1)N1C[C@@H]2C[C@H](C1)c1c(-c3cccs3)ccc(=O)n1C2	1	4	391496	4228	-5658	Insoluvel
ZINC05437648	Cc1ccc(NC(=O)N2C[C@@H]3C[C@H](C2)c2c(-c4cccs4)ccc(=O)n2C3)cc1	1	4	405523	4536	-6008	Insoluvel
ZINC05437652	O=C(Nc1ccc(Cl)cc1)N1C[C@@H]2C[C@H](C1)c1c(-c3cccs3)ccc(=O)n1C2	1	4	425941	4881	-6605	Insoluvel
ZINC05437657	CC(C)NC(=O)N1C[C@@H]2C[C@H](C1)c1c(-c3cccs3)ccc(=O)n1C2	1	4	357479	3114	-4170	Insoluvel
ZINC05437664	COc1ccccc1NC(=O)N1C[C@@H]2C[C@H](C1)c1c(-c3cccs3)ccc(=O)n1C2	1	5	421522	4237	-6031	Insoluvel
ZINC05437669	O=c1ccc(-c2cccs2)c2n1C[C@H]1C[C@@H]2CN(S(=O)(=O)c2cccs2)C1	0	6	418565	3446	-4656	Insoluvel
ZINC05437672	CC(=O)Nc1ccc(S(=O)(=O)N2C[C@@H]3C[C@H](C2)c2c(-c4cccs4)ccc(=O)n2C3)cc1	1	6	469588	3343	-5357	Insoluvel
ZINC05437682	O=c1ccc(-c2cccs2)c2n1C[C@H]1C[C@@H]2CN(S(=O)(=O)c2cccc(C(F)(F)F)c2)C1	0	5	480533	4404	-5931	Insoluvel
ZINC05437710	CC(=O)Nc1ccc(-c2ccc(=O)n3c2[C@@H]2C[C@@H](CN(C(=O)c4ccccc4)C2)C3)cc1	1	4	427504	3733	-6179	Insoluvel
ZINC05437719	COc1ccc(C(=O)N2C[C@@H]3C[C@H](C2)c2c(-c4ccc(NC(C)=O)cc4)ccc(=O)n2C3)cc1	1	5	457.53	3742	-6433	Insoluvel
ZINC05437727	CC(=O)Nc1ccc(-c2ccc(=O)n3c2[C@@H]2C[C@@H](CN(C(=O)c4cccs4)C2)C3)cc1	1	5	433533	3795	-5959	Insoluvel
ZINC05437744	CC(=O)Nc1ccc(-c2ccc(=O)n3c2[C@@H]2C[C@@H](CN(C(=O)c4ccco4)C2)C3)cc1	1	5	417465	3326	-5362	Insoluvel
ZINC05437751	COc1ccc(CC(=O)N2C[C@@H]3C[C@H](C2)c2c(-c4ccc(NC(C)=O)cc4)ccc(=O)n2C3)cc1	1	5	471557	3671	-6546	Insoluvel
ZINC05437758	CC(=O)Nc1ccc(-c2ccc(=O)n3c2[C@@H]2C[C@@H](CN(C(=O)c4ccc(F)cc4)C2)C3)cc1	1	4	445494	3872	-6594	Insoluvel
ZINC05437771	CC(=O)Nc1ccc(-c2ccc(=O)n3c2[C@@H]2C[C@@H](CN(C(=O)C(C)(C)C)C2)C3)cc1	1	4	407514	3466	-5372	Insoluvel
ZINC05437775	CC(=O)Nc1ccc(-c2ccc(=O)n3c2[C@@H]2C[C@@H](CN(C(=O)COc4ccccc4)C2)C3)cc1	1	5	457.53	3498	-6291	Insoluvel
ZINC05437781	CC(=O)Nc1ccc(-c2ccc(=O)n3c2[C@@H]2C[C@@H](CN(C(=O)c4ccc(C#N)cc4)C2)C3)cc1	1	5	452514	3605	-6627	Insoluvel
ZINC05437790	COCCC(=O)N1C[C@@H]2C[C@H](C1)c1c(-c3ccc(NC(C)=O)cc3)ccc(=O)n1C2	1	5	409486	2456	-4552	Insoluvel
ZINC05437811	CC(=O)Nc1ccc(-c2ccc(=O)n3c2[C@@H]2C[C@@H](CN(C(=O)c4cnccn4)C2)C3)cc1	1	6	429.48	2523	-5095	Insoluvel
ZINC05437820	CSCC(=O)N1C[C@@H]2C[C@H](C1)c1c(-c3ccc(NC(C)=O)cc3)ccc(=O)n1C2	1	5	411527	2782	-5161	Insoluvel
ZINC05437829	CC(=O)Nc1ccc(-c2ccc(=O)n3c2[C@@H]2C[C@@H](CN(C(=O)CCC(=O)O)C2)C3)cc1	1	6	423469	2284	-4271	Insoluvel
ZINC05437844	CC(=O)Nc1ccc(-c2ccc(=O)n3c2[C@@H]2C[C@@H](CN(C(=O)NC4CCCCC4)C2)C3)cc1	2	4	448567	3935	-5949	Insoluvel
ZINC05437856	CC(=O)Nc1ccc(-c2ccc(=O)n3c2[C@@H]2C[C@@H](CN(C(=O)NC(C)C)C2)C3)cc1	2	4	408502	3011	-4979	Insoluvel
ZINC05437861	COc1ccccc1NC(=O)N1C[C@@H]2C[C@H](C1)c1c(-c3ccc(NC(C)=O)cc3)ccc(=O)n1C2	2	5	472545	4134	-6659	Insoluvel
ZINC05437877	CC(=O)Nc1ccc(-c2ccc(=O)n3c2[C@@H]2C[C@@H](CN(C(=O)Nc4cccc(C#N)c4)C2)C3)cc1	2	5	467529	3997	-6896	Insoluvel
ZINC05437888	CC(=O)Nc1ccc(-c2ccc(=O)n3c2[C@@H]2C[C@@H](CN(S(=O)(=O)c4ccccc4)C2)C3)cc1	1	5	463559	3282	-5525	Insoluvel
ZINC05437898	CC(=O)Nc1ccc(-c2ccc(=O)n3c2[C@@H]2C[C@@H](CN(S(=O)(=O)c4ccc(Cl)cc4)C2)C3)cc1	1	5	498004	3935	-6459	Insoluvel
ZINC05437907	CC(=O)Nc1ccc(-c2ccc(=O)n3c2[C@@H]2C[C@@H](CN(S(=O)(=O)c4cccs4)C2)C3)cc1	1	6	469588	3343	-5348	Insoluvel
ZINC05437923	COc1ccc(S(=O)(=O)N2C[C@@H]3C[C@H](C2)c2c(-c4ccc(NC(C)=O)cc4)ccc(=O)n2C3)cc1	1	6	493585	3.29	-6088	Insoluvel
ZINC05437944	CC(=O)Nc1ccc(-c2ccc(=O)n3c2[C@@H]2C[C@@H](CN(S(=O)(=O)c4ccc(F)cc4)C2)C3)cc1	1	5	481549	3421	-5925	Insoluvel
ZINC05437960	O=C(Nc1ccc(=O)n2c1[C@@H]1C[C@@H](CN(S(=O)(=O)c3ccccc3)C1)C2)c1ccco1	1	6	439493	2502	-4715	Insoluvel
ZINC05437966	O=C(Nc1ccc(=O)n2c1[C@@H]1C[C@@H](CN(S(=O)(=O)c3ccccc3)C1)C2)c1ccccc1	1	5	449532	2909	-5298	Insoluvel
ZINC05437977	COc1ccc(CC(=O)Nc2ccc(=O)n3c2[C@@H]2C[C@@H](CN(S(=O)(=O)c4ccccc4)C2)C3)cc1	1	6	493585	2846	-5977	Insoluvel
ZINC05437982	O=C(Nc1ccc(=O)n2c1[C@@H]1C[C@@H](CN(S(=O)(=O)c3ccccc3)C1)C2)C1CCCCC1	1	5	455.58	3175	-4880	Insoluvel
ZINC05437985	O=C(Nc1ccc(=O)n2c1[C@@H]1C[C@@H](CN(S(=O)(=O)c3ccccc3)C1)C2)c1ccc2c(c1)OCO2	1	7	493541	2637	-5708	Insoluvel
ZINC05437988	O=C(Nc1ccc(=O)n2c1[C@@H]1C[C@@H](CN(S(=O)(=O)c3ccccc3)C1)C2)c1cncnc1	1	7	451508	1699	-4607	Insoluvel
ZINC05438024	O=C(Nc1ccccc1)Nc1ccc(=O)n2c1[C@@H]1C[C@@H](CN(S(=O)(=O)c3ccccc3)C1)C2	2	5	464547	3.3	-5444	Insoluvel
ZINC05438045	COc1ccc(S(=O)(=O)N2C[C@@H]3C[C@H](C2)c2c(NC(=O)c4ccco4)ccc(=O)n2C3)cc1	1	7	469519	2.51	-5205	Insoluvel
ZINC05438057	COc1ccc(S(=O)(=O)N2C[C@@H]3C[C@H](C2)c2c(NC(=O)c4ccccc4)ccc(=O)n2C3)cc1	1	6	479558	2917	-5865	Insoluvel
ZINC05438094	COc1ccc(S(=O)(=O)N2C[C@@H]3C[C@H](C2)c2c(NC(=O)c4cncnc4)ccc(=O)n2C3)cc1	1	8	481534	1707	-5099	Insoluvel
ZINC05438150	COc1ccc(S(=O)(=O)N2C[C@@H]3C[C@H](C2)c2c(NC(=O)Nc4ccccc4)ccc(=O)n2C3)cc1	2	6	494573	3309	-5974	Insoluvel
ZINC05439252	O=C(O)CCC(=O)N1C[C@@H]2C[C@H](C1)c1ccc(-c3cc4ccccc4s3)c(=O)n1C2	0	6	422506	3541	-4930	Insoluvel
ZINC05439268	O=C(O)COCC(=O)N1C[C@@H]2C[C@H](C1)c1ccc(-c3cc4ccccc4s3)c(=O)n1C2	0	7	438505	2777	-4727	Insoluvel
ZINC05439288	O=c1ccc(-c2cccs2)c2n1C[C@H]1C[C@@H]2CN(S(=O)(=O)c2ccccc2)C1	0	5	412536	3385	-4834	Insoluvel
ZINC05439306	COc1ccc(S(=O)(=O)N2C[C@@H]3C[C@H](C2)c2c(-c4cccs4)ccc(=O)n2C3)cc1	0	6	442562	3393	-5479	Insoluvel
ZINC05439451	O=C(c1ccncc1)N1C[C@@H]2C[C@H](C1)c1c(/C=C/c3ccc(Cl)cc3)ccc(=O)n1C2	0	4	431923	4327	-6254	Insoluvel
ZINC05439538	O=c1ccc(-c2cncnc2)c2n1C[C@H]1C[C@@H]2CN(Cc2ccc(F)cc2)C1	1	4	376435	3064	-4264	Insoluvel
ZINC05439961	COc1ccc(C(=O)N2C[C@@H]3C[C@H](C2)c2c(NC(=O)c4cccnc4)ccc(=O)n2C3)cc1	1	6	444491	2764	-5511	Insoluvel
ZINC05440784	O=C(c1ccccc1)N1C[C@@H]2C[C@H](C1)c1c(-c3cncnc3)ccc(=O)n1C2	0	5	372428	2565	-4508	Insoluvel
ZINC05440810	COc1ccccc1C(=O)N1C[C@@H]2C[C@H](C1)c1c(-c3cncnc3)ccc(=O)n1C2	0	6	402454	2573	-4761	Insoluvel
ZINC05440857	O=c1ccc(-c2cncnc2)c2n1C[C@H]1C[C@@H]2CN(S(=O)(=O)c2ccccc2)C1	0	6	408483	2113	-4302	Insoluvel
ZINC05440930	C/C=C/c1ccc(=O)n2c1[C@@H]1C[C@@H](CN(S(=O)(=O)c3ccccc3)C1)C2	0	4	370474	2689	-4024	Insoluvel
ZINC05440964	C/C=C/c1ccc(=O)n2c1[C@@H]1C[C@@H](CN(S(=O)(=O)c3ccc(NC(C)=O)cc3)C1)C2	1	5	427526	2648	-4570	Insoluvel
ZINC05440997	COc1ccc(C(=O)N2C[C@@H]3C[C@H](C2)c2c(NC(=O)Nc4ccc(Cl)cc4)ccc(=O)n2C3)cc1	2	5	492963	4414	-7081	Insoluvel
ZINC05441004	O=C(Nc1ccc(=O)n2c1[C@@H]1C[C@@H](CN(C(=O)NC3CCCCC3)C1)C2)c1ccccc1	2	4	434.54	3562	-5623	Insoluvel
ZINC05441078	COc1ccc(CC(=O)Nc2ccc(=O)n3c2[C@@H]2C[C@@H](CN(C(=O)NC4CCCCC4)C2)C3)cc1	2	5	478593	3.5	-5884	Insoluvel
ZINC05441088	O=C(c1cccs1)N1C[C@@H]2C[C@H](C1)c1c(-c3cncnc3)ccc(=O)n1C2	0	6	378457	2626	-4300	Insoluvel
ZINC05441099	O=C(C1CCCCC1)N1C[C@@H]2C[C@H](C1)c1c(-c3cncnc3)ccc(=O)n1C2	0	5	378476	2831	-4314	Insoluvel
ZINC05441102	O=C(c1ccc(F)cc1)N1C[C@@H]2C[C@H](C1)c1c(-c3cncnc3)ccc(=O)n1C2	0	5	390418	2704	-4938	Insoluvel
ZINC05441104	N#Cc1ccc(C(=O)N2C[C@@H]3C[C@H](C2)c2c(-c4cncnc4)ccc(=O)n2C3)cc1	0	6	397438	2436	-5006	Insoluvel
ZINC05441117	O=C(NC1CCCCC1)N1C[C@@H]2C[C@H](C1)c1c(-c3cncnc3)ccc(=O)n1C2	1	5	393491	2767	-4321	Insoluvel
ZINC05441120	O=C(Nc1ccccc1)N1C[C@@H]2C[C@H](C1)c1c(-c3cncnc3)ccc(=O)n1C2	1	5	387443	2957	-4759	Insoluvel
ZINC05441123	O=c1ccc(-c2cncnc2)c2n1C[C@H]1C[C@@H]2CN(S(=O)(=O)c2ccc(Cl)cc2)C1	0	6	442928	2767	-5353	Insoluvel
ZINC05441150	C/C=C/c1ccc(=O)n2c1[C@@H]1C[C@@H](CN(C(=O)Nc3ccc(C)cc3)C1)C2	1	3	363461	3841	-5193	Insoluvel
ZINC05441152	C/C=C/c1ccc(=O)n2c1[C@@H]1C[C@@H](CN(C(=O)Nc3ccccc3OC)C1)C2	1	4	379.46	3541	-5145	Insoluvel
ZINC05441153	C/C=C/c1ccc(=O)n2c1[C@@H]1C[C@@H](CN(S(=O)(=O)c3ccc(Cl)cc3)C1)C2	0	4	404919	3343	-5086	Insoluvel
ZINC05441157	O=C(c1ccc(F)cc1)N1C[C@@H]2C[C@H](C1)c1c(/C=C/c3ccc(Cl)cc3)ccc(=O)n1C2	0	3	448925	5071	-7161	Insoluvel
ZINC05441161	CSCC(=O)N1C[C@@H]2C[C@H](C1)c1c(/C=C/c3ccc(Cl)cc3)ccc(=O)n1C2	0	4	414958	3981	-5977	Insoluvel
ZINC05441221	COc1ccc(C(=O)N2C[C@@H]3C[C@H](C2)c2c(NC(=O)c4ccco4)ccc(=O)n2C3)cc1	1	6	433464	2962	-5300	Insoluvel
ZINC05441244	COc1ccc(C(=O)N2C[C@@H]3C[C@H](C2)c2c(NC(=O)c4ccccc4)ccc(=O)n2C3)cc1	1	5	443503	3369	-6141	Insoluvel
ZINC05441267	COc1ccc(CC(=O)Nc2ccc(=O)n3c2[C@@H]2C[C@@H](CN(C(=O)c4ccc(OC)cc4)C2)C3)cc1	1	6	487556	3306	-6347	Insoluvel
ZINC05441286	COc1ccc(C(=O)N2C[C@@H]3C[C@H](C2)c2c(NC(=O)c4ccc5c(c4)OCO5)ccc(=O)n2C3)cc1	1	7	487512	3097	-6293	Insoluvel
ZINC05441291	COc1ccc(C(=O)N2C[C@@H]3C[C@H](C2)c2c(NC(=O)c4cncnc4)ccc(=O)n2C3)cc1	1	7	445479	2159	-5030	Insoluvel
ZINC05441298	COc1ccc(C(=O)N2C[C@@H]3C[C@H](C2)c2c(NC(=O)CSC)ccc(=O)n2C3)cc1	1	6	427526	2418	-5166	Insoluvel
ZINC05441333	COc1ccc(C(=O)N2C[C@@H]3C[C@H](C2)c2c(NC(=O)Nc4ccccc4)ccc(=O)n2C3)cc1	2	5	458518	3.76	-6222	Insoluvel
ZINC05441356	COc1ccc(C(=O)N2C[C@@H]3C[C@H](C2)c2c(NC(=O)Nc4ccccc4OC)ccc(=O)n2C3)cc1	2	6	488544	3769	-6292	Insoluvel
ZINC05441379	O=C(Nc1ccc(=O)n2c1[C@@H]1C[C@@H](CN(C(=O)NC3CCCCC3)C1)C2)c1cncnc1	2	6	436516	2352	-4579	Insoluvel
ZINC05441401	O=C(c1ccccc1)N1C[C@@H]2C[C@H](C1)c1c(/C=C/c3ccc(Cl)cc3)ccc(=O)n1C2	0	3	430935	4932	-6814	Insoluvel
ZINC06131112	CCOC(=O)c1cccc(NC(=O)O[C@@H]2CO[C@@H]3[C@@H](NC(=O)C4CCCCC4)CO[C@H]23)c1	2	7	446.5	2643	-4012	Insoluvel
ZINC06131113	O=C1Nc2ccc(-c3ccccc3)cc2C(=O)N2CCN(C(=O)c3ccccc3)C[C@H]12	1	3	411461	3273	-5697	Insoluvel
ZINC06131115	COc1ccc(Cl)cc1-c1ccc2c(c1)C(=O)N1CCN(C(=O)c3ccccc3)C[C@@H]1C(=O)N2	1	4	475932	3935	-6444	Insoluvel
ZINC06131116	CC(C)(C)CC(=O)N1C[C@@H]2C[C@H](C1)c1ccc(NC(=O)Nc3ccccc3)c(=O)n1C2	2	4	422529	3874	-5359	Insoluvel
ZINC06131117	COc1ccc(C(=O)N2C[C@@H]3C[C@H](C2)c2ccc(NC(=O)C4CCCCC4)c(=O)n2C3)cc1	1	5	449551	3635	-5916	Insoluvel
ZINC06131119	COc1cc(NC(=O)N2C[C@@H]3C[C@H](C2)c2ccc(NC(=O)C4CCCCC4)c(=O)n2C3)cc(OC)c1	2	6	494592	4036	-6313	Insoluvel
ZINC06131123	COc1ccc(-c2ccc3c(c2)C(=O)N2CCN(C(=O)c4ccccc4)C[C@@H]2C(=O)N3)cc1	1	4	441487	3281	-5700	Insoluvel
ZINC06131149	O=C(Nc1ccccc1)Nc1ccc2n(c1=O)C[C@H]1C[C@@H]2CN(C(=O)c2ccccc2)C1	2	4	428492	3752	-6002	Insoluvel
ZINC06131155	COCCC(=O)N1C[C@@H]2C[C@H](C1)c1ccc(NC(=O)C3CCCCC3)c(=O)n1C2	1	5	401507	2349	-4175	Insoluvel
ZINC06131181	COc1ccc(-c2ccc3n(c2=O)C[C@H]2C[C@@H]3CN(C(=O)C3CCCCC3)C2)cc1	0	4	406526	4.05	-5906	Insoluvel
ZINC06131182	COc1ccc(-c2ccc3n(c2=O)C[C@H]2C[C@@H]3CN(C(=O)Nc3ccccc3)C2)cc1	1	4	415493	4175	-6224	Insoluvel
ZINC06131188	COc1ccc(NC(=O)O[C@@H]2CO[C@@H]3[C@@H](NC(=S)NC4CCCCC4)CO[C@H]23)cc1	3	6	435546	2575	-5313	Insoluvel
ZINC06133695	CC(=O)Nc1ccc(-c2ccc3n(c2=O)C[C@H]2C[C@@H]3CN(C(=O)C3CCCCC3)C2)cc1	1	4	433552	4.0	-6028	Insoluvel
ZINC06137696	O=C(Nc1ccccc1)N1C[C@@H]2C[C@H](C1)c1c(-c3ccccc3)ccc(=O)n1C2	1	3	385467	4167	-5911	Insoluvel
ZINC06137708	CC(=O)c1ccc(NC(=O)O[C@@H]2CO[C@@H]3[C@@H](NC(=S)NC4CCCCC4)CO[C@H]23)cc1	3	6	447557	2769	-5504	Insoluvel
ZINC06137728	CN(C)Cc1ccccc1-c1ccc2n(c1=O)C[C@H]1C[C@@H]2CN(CC2CCCCC2)C1	2	2	419613	4576	-4276	Insoluvel
ZINC06137732	O=C(Nc1ccc2n(c1=O)C[C@H]1C[C@@H]2CN(C(=O)c2ccc(-c3ccccc3)cc2)C1)C1CCCCC1	1	4	495623	5294	-7193	Insoluvel
ZINC06137734	CC(=O)N1C[C@@H]2C[C@H](C1)c1ccc(NC(=O)Nc3ccccc3)c(=O)n1C2	2	4	366421	2458	-4291	Insoluvel
ZINC06137737	CC(C)c1ccc(N2C(=O)N[C@@H]3CCN(C(=O)C4CCCCC4)[C@@H]3C2=O)cc1	1	3	383492	3416	-4487	Insoluvel
ZINC06137739	CSc1ccc(-c2ccc(=O)n3c2[C@@H]2C[C@@H](CN(C(=O)Nc4ccccc4)C2)C3)cc1	1	4	431561	4888	-6644	Insoluvel
ZINC06137743	CC(C)c1ccc(NC(=O)O[C@@H]2CO[C@@H]3[C@@H](NC(=O)C4CCCCC4)CO[C@H]23)cc1	2	5	416518	3.59	-4378	Insoluvel
ZINC06137746	CN(C)Cc1ccccc1-c1ccc2n(c1=O)C[C@H]1C[C@@H]2CN(C(=O)C2CCCCC2)C1	1	3	433596	4103	-4677	Insoluvel
ZINC06137747	CN(C)Cc1ccccc1-c1ccc2n(c1=O)C[C@H]1C[C@@H]2CN(C(=O)Nc2ccccc2)C1	2	3	442563	4228	-5022	Insoluvel
ZINC06137750	COc1ccc(-c2ccc(=O)n3c2[C@@H]2C[C@@H](CN(C(=O)Nc4ccccc4)C2)C3)cc1	1	4	415493	4175	-6246	Insoluvel
ZINC06137760	Cn1cc(CN2C[C@@H]3C[C@H](C2)c2ccc(NC(=O)c4ccccc4)c(=O)n2C3)c2ccccc21	2	4	452558	4212	-5345	Insoluvel
ZINC06137763	CSc1ccc(-c2ccc3n(c2=O)C[C@H]2C[C@@H]3CN(C(=O)Nc3ccccc3)C2)cc1	1	4	431561	4888	-6635	Insoluvel
ZINC06137772	COc1ccc(NC(=O)N2C[C@@H]3C[C@H](C2)c2ccc(NC(=O)Nc4ccccc4)c(=O)n2C3)cc1	3	5	473533	4152	-6451	Insoluvel
ZINC06137773	COc1ccc(NC(=O)N2C[C@@H]3C[C@H](C2)c2ccc(NC(=O)C4CCCCC4)c(=O)n2C3)cc1	2	5	464566	4027	-6178	Insoluvel
ZINC06137832	CC[C@H]1CN(C(=O)c2ccc(F)cc2)CC[C@H]1CC(=O)Nc1ccccc1	1	2	368452	4343	-5278	Insoluvel
ZINC06137844	CC[C@H]1CN(C(=O)Nc2ccccc2)CC[C@H]1CC(=O)Nc1ccccc1	2	2	365477	4595	-5139	Insoluvel
ZINC06137854	CC[C@H]1CN(C(=O)Nc2ccccc2)CC[C@H]1CC(=O)NCc1ccccc1	2	2	379504	4273	-4605	Insoluvel
ZINC06137873	COc1ccccc1NC(=O)N1C[C@@H]2C[C@H](C1)c1c(C3CCCCC3)ccc(=O)n1C2	1	4	421541	4556	-6091	Insoluvel
ZINC06137876	CC(=O)Nc1ccc(-c2ccc(=O)n3c2[C@@H]2C[C@@H](CN(C(=O)C4CCCCC4)C2)C3)cc1	1	4	433552	4.0	-6035	Insoluvel
ZINC06137877	COc1ccc(S(=O)(=O)N2C[C@@H]3C[C@H](C2)c2c(NC(=O)C4CCCCC4)ccc(=O)n2C3)cc1	1	6	485606	3184	-5461	Insoluvel
ZINC06137886	C/C=C/c1ccc(=O)n2c1[C@@H]1C[C@@H](CN(C(=O)c3ccccc3)C1)C2	0	3	334419	3141	-4540	Insoluvel
ZINC08253615	COc1ccc(N2C(=S)N(Cc3ccc(F)cc3)[C@H]3[C@H]4OC(=O)[C@H](C[C@H]4O)[C@H]32)cc1	1	5	428485	2485	-5318	Insoluvel
ZINC08253618	NC(=O)[C@@H]1C[C@@H](O)[C@H](O)[C@H]2[C@@H]1N(c1ccc(Cl)cc1)C(=S)N2Cc1ccc(F)cc1	3	4	449935	2.05	-4470	Insoluvel
ZINC08253620	O=C1O[C@H]2[C@H](O)C[C@@H]1[C@@H]1[C@H]2N(Cc2ccc(F)cc2)C(=S)N1c1ccc(Cl)cc1	1	4	432904	3.13	-5821	Insoluvel
ZINC08253622	CN(C)c1ccc(N2C(=S)N(Cc3ccc(F)cc3)[C@H]3[C@H]4OC(=O)[C@H](C[C@H]4O)[C@H]32)cc1	1	5	441528	2542	-4983	Insoluvel
ZINC08253625	O=C1O[C@H]2[C@H](O)C[C@@H]1[C@@H]1[C@H]2N(Cc2ccc(F)cc2)C(=S)N1c1ccccc1	1	4	398459	2476	-4918	Insoluvel
ZINC08253654	COc1ccc(N2C(=S)N(Cc3ccccc3)[C@H]3[C@H]4OC(=O)[C@H](C[C@H]4O)[C@H]32)cc1	1	5	410495	2346	-4964	Insoluvel
ZINC08253656	O=C1O[C@H]2[C@H](O)C[C@@H]1[C@@H]1[C@H]2N(Cc2ccccc2)C(=S)N1c1ccccc1	1	4	380469	2337	-4547	Insoluvel
ZINC08253659	NC(=O)[C@@H]1C[C@@H](O)[C@H](O)[C@H]2[C@@H]1N(c1ccc(Cl)cc1)C(=S)N2Cc1cccs1	3	5	437974	1973	-4032	Insoluvel
ZINC08253662	O=C1O[C@H]2[C@H](O)C[C@@H]1[C@@H]1[C@H]2N(Cc2cccs2)C(=S)N1c1ccc(Cl)cc1	1	5	420943	3052	-5316	Insoluvel
ZINC08253683	COc1ccc(CN2C(=S)N(c3ccc(OC)cc3)[C@@H]3[C@H]4C[C@@H](O)[C@H](OC4=O)[C@@H]32)cc1	1	6	440521	2354	-5191	Insoluvel
ZINC08253696	COc1ccc(CN2C(=S)N(c3ccccc3)[C@@H]3[C@H]4C[C@@H](O)[C@H](OC4=O)[C@@H]32)cc1	1	5	410495	2346	-4965	Insoluvel
ZINC08253722	O=C1O[C@H]2[C@H](O)C[C@@H]1[C@@H]1[C@H]2N(CC2CCCCC2)C(=S)N1c1ccc(Cl)cc1	1	4	420962	3371	-5310	Insoluvel
ZINC08253734	CN(C)c1ccc(N2C(=S)N(Cc3ccccc3)[C@H]3[C@H]4OC(=O)[C@H](C[C@H]4O)[C@H]32)cc1	1	5	423538	2403	-4639	Insoluvel
ZINC08253802	O=C1O[C@H]2[C@H](O)C[C@@H]1[C@@H]1[C@H]2N(Cc2ccc(-c3ccccn3)cc2)C(=S)N1CC1CCCCC1	1	5	477.63	3775	-5541	Insoluvel
ZINC08253807	O=C1O[C@H]2[C@H](O)C[C@@H]1[C@@H]1[C@H]2N(Cc2ccccc2)C(=S)N1c1ccc(Cl)cc1	1	4	414914	2991	-5492	Insoluvel
ZINC08253809	COc1ccc(CN2C(=S)N(c3ccc(Cl)cc3)[C@@H]3[C@H](C(N)=O)C[C@@H](O)[C@H](O)[C@@H]32)cc1	3	5	461971	1.92	-4517	Insoluvel
ZINC08253812	COc1ccc(CN2C(=S)N(c3ccc(Cl)cc3)[C@@H]3[C@H]4C[C@@H](O)[C@H](OC4=O)[C@@H]32)cc1	1	5	444.94	2999	-5836	Insoluvel
ZINC08253846	Cn1cc(CN2C(=S)N(c3ccccc3)[C@@H]3[C@H]4C[C@@H](O)[C@H](OC4=O)[C@@H]32)c2ccccc21	1	5	433533	2829	-4803	Insoluvel
ZINC08254525	CC[C@H]1CN(S(=O)(=O)c2ccc(OC)cc2)CC[C@H]1CC(=O)NCc1cccnc1	1	5	431558	2834	-4191	Insoluvel
ZINC08263698	COc1ccc(C(=O)N2C[C@@H]3C[C@H](C2)c2c(NS(=O)(=O)c4cccs4)ccc(=O)n2C3)cc1	1	7	485587	2979	-5715	Insoluvel
ZINC08263709	O=C(NC1CCCCC1)N1C[C@@H]2C[C@H](C1)c1c(NS(=O)(=O)c3cccc(F)c3)ccc(=O)n1C2	2	5	488585	3.25	-5506	Insoluvel
ZINC08263714	COc1ccc(NC(=O)N2C[C@@H]3C[C@H](C2)c2c(NS(=O)(=O)c4ccccc4)ccc(=O)n2C3)cc1	2	6	494573	3309	-6077	Insoluvel
ZINC08263719	CCCS(=O)(=O)Nc1ccc(=O)n2c1[C@@H]1C[C@@H](CN(C(=O)COc3ccccc3)C1)C2	1	6	445541	2025	-4820	Insoluvel
ZINC08263727	O=C(COc1ccccc1)N1C[C@@H]2C[C@H](C1)c1c(NS(=O)(=O)c3ccccc3)ccc(=O)n1C2	1	6	479558	2674	-5777	Insoluvel
ZINC08263739	Cc1ccc(S(=O)(=O)Nc2ccc(=O)n3c2[C@@H]2C[C@@H](CN(C(=O)COc4ccccc4)C2)C3)cc1	1	6	493585	2982	-6066	Insoluvel
ZINC08263747	O=C(COc1ccccc1)N1C[C@@H]2C[C@H](C1)c1c(NS(=O)(=O)c3cccs3)ccc(=O)n1C2	1	7	485587	2735	-5592	Insoluvel
ZINC08263755	CCCS(=O)(=O)Nc1ccc(=O)n2c1[C@@H]1C[C@@H](CN(C(=O)c3ccc(F)cc3)C1)C2	1	5	433505	2399	-4749	Insoluvel
ZINC08263761	O=C(c1ccc(F)cc1)N1C[C@@H]2C[C@H](C1)c1c(NS(=O)(=O)c3ccccc3)ccc(=O)n1C2	1	5	467522	3048	-5763	Insoluvel
ZINC08263767	O=C(c1ccc(F)cc1)N1C[C@@H]2C[C@H](C1)c1c(NS(=O)(=O)c3cccc(F)c3)ccc(=O)n1C2	1	5	485512	3187	-6143	Insoluvel
ZINC08263775	CCCS(=O)(=O)Nc1ccc(=O)n2c1[C@@H]1C[C@@H](CN(C(=O)Nc3ccc(F)cc3)C1)C2	2	5	448.52	2.79	-4957	Insoluvel
ZINC08263783	O=C(Nc1ccc(F)cc1)N1C[C@@H]2C[C@H](C1)c1c(NS(=O)(=O)c3ccccc3)ccc(=O)n1C2	2	5	482537	3439	-5959	Insoluvel
ZINC08263789	CCCS(=O)(=O)Nc1ccc(=O)n2c1[C@@H]1C[C@@H](CN(C(=O)Nc3ccc(OC)cc3)C1)C2	2	6	460556	2.66	-5111	Insoluvel
ZINC08295008	O=C(N[C@H]1CCN2C(=O)N(c3ccc(OC(F)(F)F)cc3)C(=O)[C@@H]2C1)c1ccncc1	1	5	434374	2.71	-4777	Insoluvel
ZINC08295009	O=C(N[C@H]1CCN2C(=O)N(c3cccc(C(F)(F)F)c3)C(=O)[C@@H]2C1)c1ccncc1	1	4	418375	2.83	-4780	Insoluvel
ZINC08295011	O=C(N[C@H]1CCN2C(=O)N(c3ccc(OC(F)(F)F)cc3)C(=O)[C@@H]2C1)c1cnccn1	1	6	435362	2105	-4387	Insoluvel
ZINC08295012	O=C(N[C@H]1CCN2C(=O)N(c3cccc(C(F)(F)F)c3)C(=O)[C@@H]2C1)c1cnccn1	1	5	419363	2225	-4378	Insoluvel
ZINC08295014	CSCC(=O)N[C@H]1CCN2C(=O)c3cc(-c4ccccc4F)ccc3NC(=O)[C@@H]2C1	2	4	427501	2897	-5806	Insoluvel
ZINC08295032	O=C(C1CCCCC1)N1C[C@@H]2C[C@H](C1)c1c(-c3ccccc3)ccc(=O)n1C2	0	3	376.5	4041	-5525	Insoluvel
ZINC08295033	N#Cc1cccc(-c2ccc(=O)n3c2[C@@H]2C[C@@H](CN(C(=O)c4ccccc4)C2)C3)c1	0	4	395462	3646	-6075	Insoluvel
ZINC08295034	N#Cc1cccc(-c2ccc(=O)n3c2[C@@H]2C[C@@H](CN(C(=O)c4cccs4)C2)C3)c1	0	5	401491	3708	-5814	Insoluvel
ZINC08295035	N#Cc1cccc(-c2ccc(=O)n3c2[C@@H]2C[C@@H](CN(C(=O)c4ccco4)C2)C3)c1	0	5	385423	3239	-5302	Insoluvel
ZINC08295036	N#Cc1cccc(-c2ccc(=O)n3c2[C@@H]2C[C@@H](CN(C(=O)C4CCCCC4)C2)C3)c1	0	4	401.51	3913	-5852	Insoluvel
ZINC08295037	N#Cc1cccc(-c2ccc(=O)n3c2[C@@H]2C[C@@H](CN(C(=O)c4ccc(F)cc4)C2)C3)c1	0	4	413452	3786	-6547	Insoluvel
ZINC08295041	N#Cc1ccc(C(=O)N2C[C@@H]3C[C@H](C2)c2c(-c4cccc(C#N)c4)ccc(=O)n2C3)cc1	0	5	420472	3518	-6501	Insoluvel
ZINC08295042	N#Cc1cccc(-c2ccc(=O)n3c2[C@@H]2C[C@@H](CN(S(=O)(=O)c4ccccc4)C2)C3)c1	0	5	431517	3195	-5396	Insoluvel
ZINC08295043	N#Cc1cccc(-c2ccc(=O)n3c2[C@@H]2C[C@@H](CN(S(=O)(=O)c4cccs4)C2)C3)c1	0	6	437546	3256	-5223	Insoluvel
ZINC08295044	N#Cc1cccc(-c2ccc(=O)n3c2[C@@H]2C[C@@H](CN(S(=O)(=O)c4ccccc4C#N)C2)C3)c1	0	6	456527	3067	-5739	Insoluvel
ZINC08295045	COc1ccc(S(=O)(=O)N2C[C@@H]3C[C@H](C2)c2c(-c4cccc(C#N)c4)ccc(=O)n2C3)cc1	0	6	461543	3204	-6012	Insoluvel
ZINC08295601	NC(=O)[C@H]1C[C@@H](O)[C@H](O)[C@H]2[C@@H]1S/C(=N\c1ccc(Cl)cc1)N2Cc1ccc(F)cc1	3	5	449935	2.68	-4406	Insoluvel
ZINC08295608	O=C1O[C@H]2[C@H](O)C[C@@H]1[C@@H]1[C@H]2N(Cc2ccc(F)cc2)C(=S)N1Cc1ccco1	1	5	402447	2065	-4319	Insoluvel
ZINC08295620	O=C1O[C@H]2[C@H](O)C[C@@H]1[C@@H]1[C@H]2N(Cc2ccc(F)cc2)C(=S)N1CC1CCCCC1	1	4	418534	2852	-4723	Insoluvel
ZINC08295689	CC[C@H]1CN(C(=O)c2ccnc(Cl)c2)CC[C@H]1CC(=O)NCc1ccccc1	1	3	399922	3.93	-4452	Insoluvel
ZINC08295709	CCOC(=O)c1cccc(NC(=O)N2CC[C@@H](CC(=O)N3CCC(C(N)=O)CC3)[C@@H](CC)C2)c1	2	5	472586	2857	-4059	Insoluvel
ZINC08295720	CC[C@H]1CN(S(=O)(=O)c2ccc(OC)cc2)CC[C@H]1CC(=O)NCc1ccc(F)cc1	1	4	448.56	3578	-5013	Insoluvel
ZINC08295821	O=C1O[C@H]2[C@H](O)C[C@@H]1[C@@H]1[C@H]2N(Cc2ccccc2)C(=S)N1CC1CCCCC1	1	4	400544	2713	-4391	Insoluvel
ZINC08295887	COc1ccc(CN2C(=S)N(CC3CCCCC3)[C@@H]3[C@H]4C[C@@H](O)[C@H](OC4=O)[C@@H]32)cc1	1	5	430.57	2721	-4809	Insoluvel
ZINC08295894	COc1ccc(CN2C(=S)N(CC(C)C)[C@@H]3[C@H]4C[C@@H](O)[C@H](OC4=O)[C@@H]32)cc1	1	5	390505	1797	-4065	Insoluvel
ZINC08295926	O=C1O[C@H]2[C@H](O)C[C@@H]1[C@@H]1[C@H]2N(Cc2cccs2)C(=S)N1CC1CCCCC1	1	5	406573	2774	-4193	Insoluvel
ZINC08295940	NC(=O)[C@H]1C[C@@H](O)[C@H](O)[C@H]2[C@@H]1S/C(=N\c1ccc(Cl)cc1)N2CC1CCCCC1	3	5	437993	2921	-4103	Insoluvel
ZINC08295952	O=C(c1cccs1)N1C[C@@H]2C[C@H](C1)c1c(C3CCCCC3)ccc(=O)n1C2	0	4	382529	4217	-5166	Insoluvel
ZINC08296062	NC(=O)[C@H]1C[C@@H](O)[C@H](O)[C@H]2[C@@H]1S/C(=N\c1ccc(Cl)cc1)N2Cc1ccccc1	3	5	431945	2541	-4097	Insoluvel
ZINC08296077	COc1ccc(CN2/C(=N/c3ccc(Cl)cc3)S[C@H]3[C@@H]2[C@@H](O)[C@H](O)C[C@@H]3C(N)=O)cc1	3	6	461971	2549	-4289	Insoluvel
ZINC08296111	O=C1O[C@H]2[C@H](O)C[C@@H]1[C@@H]1[C@H]2N(CC2CCCCC2)C(=S)N1CC1CCCCC1	1	4	406592	3093	-4493	Insoluvel
ZINC08296263	Cc1ccccc1-c1ccc2n(c1=O)C[C@H]1C[C@@H]2CN(C(=O)CCC(=O)O)C1	0	5	380444	2634	-4121	Insoluvel
ZINC08296267	Cc1ccccc1-c1ccc2n(c1=O)C[C@H]1C[C@@H]2CN(C(=O)CSCC(=O)O)C1	0	6	412511	2587	-4492	Insoluvel
ZINC08296270	O=C(c1ccncc1)N1C[C@@H]2C[C@H](C1)c1ccc(C3CCCCC3)c(=O)n1C2	0	4	377488	3551	-4758	Insoluvel
ZINC08296295	Cc1ccccc1-c1ccc2n(c1=O)C[C@H]1C[C@@H]2CN(C2CCOCC2)C1	1	3	364489	3422	-4201	Insoluvel
ZINC08296305	O=c1c(C2CCCCC2)ccc2n1C[C@H]1C[C@@H]2CN(Cc2cccs2)C1	1	3	368546	4577	-4703	Insoluvel
ZINC08296330	COc1ccccc1NC(=O)N1C[C@@H]2C[C@H](C1)c1c(-c3cncnc3)ccc(=O)n1C2	1	6	417469	2965	-4997	Insoluvel
ZINC08296340	O=C(c1ccco1)N1C[C@@H]2C[C@H](C1)c1c(/C=C/c3ccc(Cl)cc3)ccc(=O)n1C2	0	4	420896	4525	-6140	Insoluvel
ZINC08296344	N#Cc1ccc(C(=O)N2C[C@@H]3C[C@H](C2)c2c(/C=C/c4ccc(Cl)cc4)ccc(=O)n2C3)cc1	0	4	455945	4803	-7139	Insoluvel
ZINC08296455	CC(=O)N1CCC(N2C[C@@H]3C[C@H](C2)c2ccc(-c4ccccc4C)c(=O)n2C3)CC1	1	5	406.55	2.79	-4199	Insoluvel
ZINC08296467	O=C(Nc1ccc(=O)n2c1[C@@H]1C[C@@H](CN(C(=O)NC3CCCCC3)C1)C2)c1ccco1	2	5	424501	3155	-4836	Insoluvel
ZINC08296471	CSCC(=O)Nc1ccc(=O)n2c1[C@@H]1C[C@@H](CN(C(=O)NC3CCCCC3)C1)C2	2	5	418563	2611	-4708	Insoluvel
[truncated: 623 more rows]

## Sheet: Receptor_Preparation
Group	Target ID / Name	Template	Volume (Ângstrom ³)	Surface Area (Ângstrom ²)	Drug Score	DoGSiteScorer Residues	InterProScan (Domain Protein)	Reference
[truncated: 7 more rows]
